# Supplementary material for: Control of impulsivity by Gi-protein signalling in layer-5 pyramidal neurons of the anterior cingulate cortex
Source: Commun Biol. 2021 Jun 2;4:662. doi: 10.1038/s42003-021-02188-w (PMC8172539; doi:10.1038/s42003-021-02188-w)
Supplement: Supplementary file 2 — Supplementary Data 1 [file 42003_2021_2188_MOESM2_ESM.xlsx]

## Sheet: 1e_f
	CamKIIa cohort, baseline procotol
Panel where data is shown											1e														1e							1f	1f		1f	1f		1f		1f	1f
			Vehicle condition														CNO condition															log10-transformed ratios (value under CNO/value under vehicle)
	ID	group	Acc_0	Omm_0	PCor_0	NCor_0	RewL_0	NTrls_0	Pers_0	NPrem_0	PPrem_0	ResL_0	IncorL_0	NIncor_0	NOm_0	NPers_0	Acc_10	Omm_10	PCor_10	NCor_10	RewL_10	NTrls_10	Pers_10	NPrem_10	PPrem_10	ResL_10	IncorL_10	NIncor_10	NOm_10	NPers_10		Acc_rel10x	Omm_rel	PCor_rel	NCor_rel	RewL_rel	NTrls_rel	Pers_rel	NPrem_rel	PPrem_rel	ResL_rel	IncorL_rel
	678	2	100	66.15	33.85	44	1.26	131	13.64	0	0	1.12		0	87	18	100	59.26	40.74	55	1.26	135	28.26	0	0	1.12		0	80	38		0	-0.48	0.81	0.97	0	0.13	3.16	0	0	0
	679	1	87.67	45.52	47.76	64	1.88	139	12.07	4	2.88	1.43	2.97	9	63	17	98.36	54.48	44.78	60	1.82	134	15	0	0	1.43	2.68	1	73	20		5	0.78	-0.28	-0.28	-0.14	-0.16	0.9	-6.99	-4.77	0	-0.45
	681	1	92.75	48.51	47.76	64	1.67	144	8.06	10	6.94	1	2.65	5	70	12	98.41	53.33	45.93	62	1.65	138	5	2	1.45	1.2	1.23	1	74	7		2.57	0.41	-0.17	-0.14	-0.05	-0.19	-1.76	-5.64	-5.44	0.79	-3.33
	693	2	90.91	45.39	49.65	70	1.34	144	11.86	2	1.39	1.19	2.03	7	65	17	91.43	48.91	46.72	64	1.34	140	6.25	2	1.43	1.29	1.31	6	68	9		0.25	0.32	-0.26	-0.39	0	-0.12	-2.34	0	0	0.35	-1.9
	694	2	95.89	47.1	50.72	70	1.32	143	31.82	4	2.8	1.29	3.04	3	67	46	98.61	48.2	51.08	71	1.44	140	19.72	0	0	1.23	4.47	1	67	28		1.21	0.1	0.03	0.06	0.38	-0.09	-2.04	-6.99	-4.77	-0.21	1.67
	695	2	86.27	57.5	36.67	44	2.13	136	30.43	15	11.03	1.38	4.29	7	78	41	96.77	74.38	24.79	30	2.18	122	13.33	0	0	1.54	5.3	1	91	16		4.99	1.12	-1.7	-1.66	0.1	-0.47	-3.45	-12.04	-10.79	0.48	0.92
	696	5	96.3	77.5	21.67	26	2.27	123	26.92	2	1.63	1.56	0.08	1	95	33	97.62	65.85	33.33	41	1.99	132	10	8	6.06	1.38	2.97	1	87	13		0.59	-0.71	1.87	1.98	-0.57	0.31	-3.9	4.77	5.44	-0.53	15.7
	746	2	97.14	72	27.2	34	1.8	125	20.59	0	0	1.27	4.22	1	90	26	98.41	54.35	44.93	62	1.29	139	44	1	0.72	1.1	3.38	1	76	61		0.56	-1.22	2.18	2.61	-1.45	0.46	3.31	3.01	0	-0.62	-0.96
	747	5	85	51.61	41.13	51	1.28	147	5.08	23	15.65	1.27	2.43	9	76	7	90.77	46.28	48.76	59	0.95	161	5.63	39	24.22	1.14	3.38	6	75	9		2.85	-0.47	0.74	0.63	-1.3	0.4	0	2.22	1.94	-0.47	1.43
	748	5	84.29	47.76	44.03	59	1.41	136	8.93	1	0.74	1.98	3.03	11	65	12	92.96	47.41	48.89	66	1.81	139	21.21	3	2.16	1.43	2.63	5	66	29		4.25	-0.03	0.46	0.49	1.09	0.1	3.88	3.01	4.77	-1.41	-0.62
	749	1	100	57.89	42.11	56	1.69	134	28.57	0	0	1.27		0	78	38	97.87	63.57	35.66	46	1.98	130	16.36	1	0.77	1.13	2.69	1	83	21		-0.94	0.41	-0.72	-0.85	0.69	-0.13	-2.32	3.01	0	-0.51
	784	1	85.37	65.55	29.41	35	1.64	132	6.06	12	9.09	1.5	2.64	6	87	8	92.5	66.67	30.83	37	1.84	134	16.22	13	9.7	1.28	3.35	3	89	22		3.48	0.07	0.21	0.24	0.5	0.07	3.85	0.32	0	-0.69	1.03
	785	2	96.36	57.03	41.41	53	1.67	135	7.55	6	4.44	1.4	1.41	2	77	10	84	60.94	32.81	42	1.69	132	12.5	3	2.27	1.4	2.14	8	80	17		-5.96	0.29	-1.01	-1.01	0.05	-0.1	2.11	-2.43	-2.22	0	1.81
	786	5	98.36	55.15	44.12	60	1.41	140	28.33	3	2.14	0.79	3.02	1	77	40	96.55	55.73	42.75	56	1.49	138	35.09	6	4.35	1.09	4.52	2	77	48		-0.81	0.05	-0.14	-0.3	0.24	-0.06	0.94	2.43	2.22	1.4	1.75
	729	1	86.54	53.98	39.82	45	1.34	154	12.77	40	25.97	0.73	2.93	7	83	20	87.04	56.45	37.9	47	1.45	142	17.39	17	11.97	0.93	2.8	7	80	25		0.25	0.19	-0.22	0.19	0.34	-0.35	1.41	-3.58	-3.36	1.05	-0.2
	730	1	100	44.76	55.24	79	1.45	145	17.72	2	1.38	1.18		0	65	26	97.44	43.88	54.68	76	1.56	145	13.64	5	3.45	1.21	5.27	2	64	20		-1.13	-0.09	-0.04	-0.17	0.32	0	-1.09	3.01	3.01	0.11
	732	5	97.83	64.62	34.62	45	1.07	134	35.94	3	2.24	1	2.45	1	87	48	97.33	47.18	51.41	73	1.26	143	38.36	0	0	1.18	4.29	2	67	55		-0.22	-1.37	1.72	2.1	0.71	0.28	0.35	-6.02	-4.77	0.72	2.43
	727	1	96.3	58.46	40	52	1.48	138	10.53	7	5.07	0.99	2.99	2	81	15	95	67.74	30.65	38	1.49	128	30	3	2.34	1.43	4.5	2	87	38		-0.59	0.64	-1.16	-1.36	0.03	-0.33	4.5	-3.01	-3.01	1.6	1.78
	728	1	84.38	49.21	42.86	54	1.57	145	9.26	18	12.41	1.24	4.02	10	71	13	98.21	56.92	42.31	55	1.19	142	3.39	11	7.75	1.01	4.6	1	81	5		6.59	0.63	-0.06	0.08	-1.2	-0.09	-3.98	-2	-2.11	-0.89	0.59
	734	5	93.33	63.71	33.87	42	1.37	136	9.76	11	8.09	1.11	2.99	3	87	13	85.42	60	34.17	41	1.54	140	10	19	13.57	1.11	3.27	7	84	14		-3.85	-0.26	0.04	-0.11	0.51	0.13	0.41	2.22	1.92	0	0.39
	796	2	89.74	68.8	28	35	2.11	126	0	1	0.79	1.23	3.93	4	87	0	97.62	66.67	32.54	41	1.79	129	0	2	1.55	1.25	2.72	1	86	0		3.66	-0.14	0.65	0.69	-0.71	0.1	0	1.76	3.01	0.07	-1.6
	741	5	100	79.83	20.17	24	2.17	122	30.77	3	2.46	1.47		0	97	38	94.44	71.2	27.2	34	1.85	126	44.12	0	0	1.21	1.95	2	90	56		-2.48	-0.5	1.3	1.51	-0.69	0.14	1.62	-6.02	-4.77	-0.85
	742	5	98.36	55.15	44.12	60	1.03	141	6.67	5	3.55	1.09	0.3	1	78	9	89.29	57.58	37.88	50	1.32	138	4.17	5	3.62	0.8	2.4	6	79	6		-4.2	0.19	-0.66	-0.79	1.08	-0.09	-1.46	0	0	-1.34	9.03
	790	5	95.31	52.94	44.85	61	1.05	142	17.65	5	3.52	1.07	3.63	3	75	25	86.44	54.26	39.53	51	1.1	143	14.55	13	9.09	1.04	2.07	8	78	21		-4.24	0.11	-0.55	-0.78	0.2	0.03	-0.79	3.68	3.98	-0.12	-2.44
	791	1	97.8	33.09	65.44	89	1	170	18.6	33	19.41	1.08	4.09	2	56	32	100	41.89	58.11	86	1.11	152	23.53	4	2.63	0.93		0	64	36		0.97	1.02	-0.52	-0.15	0.45	-0.49	1.01	-8.33	-8.24	-0.65
	1025	5	92.96	27.55	67.35	66	1.74	129	6.06	31	24.03	1.01	1.13	5	36	8	96.43	46.15	51.92	54	1.76	107	14.89	2	1.87	1.05	2.42	2	49	16		1.59	2.24	-1.13	-0.87	0.05	-0.81	3.31	-10.28	-10.97	0.17	3.31
	1049	5	87.88	65.63	30.21	29	1.45	102	3.45	5	4.9	1.42	2.41	4	67	4	84.31	42.05	48.86	43	1.64	110	2.41	21	19.09	1.37	2.54	8	46	3		-1.8	-1.93	2.09	1.71	0.54	0.33	-1.25	5.64	6.02	-0.16	0.23
	1355	5	92.31	20.73	73.17	60	1.38	123	8.33	41	33.33	0.77	2.16	5	25	10	85.14	28.85	60.58	63	1.43	120	4.76	15	12.5	0.71	1.16	11	35	6		-3.51	1.44	-0.82	0.21	0.16	-0.11	-2.55	-4.19	-4.18	-0.35	-2.7
	1728	2	96.08	34.62	62.82	49	1.61	90	6.12	11	12.22	1.08	2.79	2	31	6	98.28	33.33	65.52	57	1.47	97	1.75	10	10.31	0.85	3.14	1	32	2		0.98	-0.17	0.18	0.66	-0.4	0.33	-5.44	-0.38	-0.73	-1.04	0.51
	1732	3	98.8	39.86	59.42	82	1.48	141	12.2	2	1.42	1.32	3.8	1	56	17	93.33	41.41	54.69	70	1.72	132	17.14	4	3.03	1.4	1.57	5	55	23		-2.47	0.17	-0.36	-0.69	0.65	-0.29	1.41	2.22	3.01	0.26	-3.84
	1840	5	98.9	19.47	79.65	90	1.08	141	4.44	28	19.86	0.96	0.21	1	27	6	97.56	31.09	67.23	80	1.17	128	12.5	9	7.03	1.28	3.02	2	40	16		-0.59	2.03	-0.74	-0.51	0.35	-0.42	4.15	-4.62	-3.98	1.25	11.58
	1841	3	94.59	68.91	29.41	35	1.42	129	11.43	9	6.98	1.2	1.24	2	89	15	92.5	67.48	30.08	37	1.44	129	2.7	5	3.88	1.31	3.75	3	87	3		-0.97	-0.09	0.1	0.24	0.06	0	-6.02	-2.22	-2.43	0.38	4.81
	1843	2	97.7	36.5	62.04	85	1.26	140	4.71	3	2.14	0.9	2.84	2	51	7	97.59	35.66	62.79	81	1.47	136	7.41	6	4.41	1.04	1.62	2	48	10		-0.05	-0.1	0.05	-0.21	0.67	-0.13	2.04	2.43	2.22	0.63	-2.44
	1833	2	100	37.7	62.3	76	1.56	132	14.47	9	6.82	1.13		0	50	19	95	27.93	68.47	76	1.59	133	17.11	21	15.79	1.02	0.36	4	37	23		-2.23	-1.3	0.41	0	0.08	0.03	0.79	3.42	3.59	-0.45
	1835	2	99.01	21.09	78.13	100	1.28	140	6	12	8.57	0.96	2.49	1	30	8	100	36.92	63.08	82	1.35	133	4.88	2	1.5	1.18		0	49	6		0.43	2.43	-0.93	-0.86	0.23	-0.22	-1.46	-6.37	-6.53	0.9
	1846	3	94.2	41.53	55.08	65	1.75	133	10.77	14	10.53	0.99	1	4	55	14	100	43.7	56.3	67	2.6	122	10.45	2	1.64	1.1		0	53	13		2.59	0.22	0.1	0.13	1.72	-0.38	0	-6.99	-7.4	0.46
	1729	5	94	45.05	51.65	47	1.56	108	17.02	16	14.81	1.52	3.2	3	49	18	85.11	50	42.55	40	1.53	127	15	33	25.98	1.36	1.9	7	64	19		-4.31	0.45	-0.84	-0.7	-0.08	0.7	-0.51	3.01	2.39	-0.48	-2.26
	1913	5	98.67	37.5	61.67	74	1.43	128	5.41	7	5.47	1.09	3.71	1	48	7	96	56.52	41.74	48	1.35	127	4.17	12	9.45	1.28	1.91	2	72	5		-1.19	1.78	-1.7	-1.88	-0.25	-0.03	-0.79	2.11	2.22	0.7	-2.88
	1914	3	95.95	37.82	59.66	71	1.58	120	23.94	1	0.83	1.76	2.6	3	45	29	97.37	32.74	65.49	74	1.63	114	20.27	1	0.88	1.66	2.74	2	37	23		0.64	-0.63	0.41	0.18	0.14	-0.22	-0.58	0	0	-0.25	0.23
	1931	1	95.89	18.89	77.78	70	1.31	133	24.29	43	32.33	0.66	0.32	3	25	32	94.03	38.53	57.8	63	1.55	113	38.1	3	2.65	1.02	3.05	4	44	43		-0.85	3.1	-1.29	-0.46	0.73	-0.71	1.93	-10.41	-10.41	1.89	9.79
	1932	3	98.63	45.11	54.14	72	1.43	140	4.17	6	4.29	1.2	0.03	1	63	6	98.75	32.2	66.95	79	1.57	130	6.33	11	8.46	1.04	1.27	1	42	8		0.05	-1.46	0.92	0.4	0.41	-0.32	1.46	2.34	2.55	-0.62	16.27
	1933	5	98.36	48.74	50.42	60	1.12	121	5	1	0.83	0.95	2.79	1	59	6	98.44	30.43	68.48	63	1.16	112	6.35	19	16.96	0.85	2.77	1	34	7		0.04	-2.05	1.33	0.21	0.15	-0.34	0.67	10	12.3	-0.48	-0.03
	1938	3	84.62	24.64	63.77	88	1.48	150	23.86	11	7.33	1.12	1.47	16	37	36	97.5	41.61	56.93	78	1.72	140	38.46	2	1.43	1.18	1.47	2	58	54		6.15	2.28	-0.49	-0.52	0.65	-0.3	2.11	-6.02	-6.02	0.23	0
	1739	3	87.18	27.1	63.55	68	1.57	111	25	3	2.7	1.47	2.18	10	30	28	85.71	18.09	70.21	66	1.93	109	31.82	15	13.76	1.42	2.22	11	20	35		-0.74	-1.76	0.43	-0.13	0.9	-0.08	0.9	6.02	6.69	-0.15	0.08
	1907	3	87.1	49.59	43.9	54	1.75	130	18.52	6	4.62	0.97	1.82	8	64	24	95	52	45.6	57	1.63	131	15.79	6	4.58	1.04	2.45	3	68	21		3.77	0.21	0.17	0.24	-0.31	0.03	-0.75	0	0	0.3	1.29
	1908	1	98.57	44.44	54.76	69	1.58	135	13.04	9	6.67	1.19	3.67	1	60	18	95.52	38.53	58.72	64	1.42	137	12.5	27	19.71	1.16	0.52	3	53	17		-1.37	-0.62	0.3	-0.33	-0.46	0.06	-0.32	4.47	4.56	-0.11	-8.49
	1909	3	100	34.09	65.91	87	1.16	132	20.69	0	0	0.97		0	45	27	97.75	23.93	74.36	87	1.42	123	45.98	5	4.07	0.92	0.89	2	29	57		-0.99	-1.54	0.52	0	0.88	-0.31	3.41	7.78	6.99	-0.23
	1986	3	81.71	15.46	69.07	67	0.93	173	1.49	76	43.93	1.05	0.72	15	27	3	97.73	33.33	65.15	86	1.13	142	2.33	9	6.34	1.06	3.61	2	47	3		7.78	3.34	-0.25	1.08	0.85	-0.86	1.76	-8.86	-7.98	0.04	7
	1987	1	95.35	15.69	80.39	82	1.2	117	41.46	15	12.82	0.89	1.15	4	18	49	89.71	35.24	58.1	61	1.45	110	73.77	4	3.64	0.94	1.31	7	39	81		-2.65	3.51	-1.41	-1.29	0.82	-0.27	2.46	-5.05	-5.12	0.24	0.57
	1988	1	96.83	49.19	49.19	61	1.2	126	26.23	1	0.79	1.18	2.32	2	62	33	80	38.78	48.98	48	1.28	139	41.67	40	28.78	1.04	2.1	12	54	58		-8.29	-1.03	-0.02	-1.04	0.28	0.43	1.92	13.12	14.62	-0.55	-0.43
	1989	5	94.38	35.51	60.87	84	1.03	157	10.71	19	12.1	0.98	1.46	5	56	17	96.08	27.14	70	98	1.09	156	8.16	15	9.62	0.87	1.8	4	42	13		0.78	-1.17	0.61	0.67	0.25	-0.03	-0.87	-0.97	-1.14	-0.52	0.91
	1990	3	94.29	39.13	57.39	66	1.22	126	10.61	11	8.73	1.42	2.5	4	49	13	85.42	44.83	47.13	41	1.27	134	9.76	47	35.07	1.79	2.05	7	60	13		-4.29	0.59	-0.86	-2.07	0.17	0.27	-0.41	6.02	6.02	1.01	-0.86
	2002	3	94.03	49.62	47.37	63	1.51	139	6.35	5	3.6	1.09	2.09	4	69	9	95.89	42.06	55.56	70	2.33	129	5.71	2	1.55	1.15	2.31	3	54	7		0.85	-0.72	0.69	0.46	1.88	-0.32	-0.67	-3.01	-3.01	0.23	0.44
	2003	1	97.65	40.14	58.45	83	1.4	145	6.02	2	1.38	0.93	3.7	2	58	9	96.94	18.33	79.17	95	1.42	158	4.21	37	23.42	1.02	0.14	3	29	7		-0.32	-3.4	1.32	0.59	0.06	0.37	-1.46	11.03	10.79	0.4	-14.22
	2004	1	98.88	18.35	80.73	88	1.34	114	21.59	5	4.39	1.15	1.26	1	21	25	94.68	11.32	83.96	89	1.54	115	24.72	8	6.96	0.96	2.28	5	13	28		-1.89	-2.1	0.17	0.05	0.6	0.04	0.56	1.76	1.46	-0.78	2.58
	2005	1	100	37.32	62.68	89	1.28	145	14.61	2	1.38	0.82		0	54	21	98.94	24.19	75	93	1.39	160	25.81	35	21.88	0.82	0.74	1	39	41		-0.46	-1.88	0.78	0.19	0.36	0.43	2.39	10.79	10.41	0
	2052	3	94.64	15.79	79.7	106	1.32	139	16.04	5	3.6	0.99	1.87	6	22	22	98.1	16.67	81.75	103	1.42	131	28.16	5	3.82	0.93	2.08	2	22	37		1.56	0.24	0.11	-0.13	0.32	-0.26	2.32	0	0	-0.27	0.46
	2053	3	95.51	17.59	78.7	85	1.36	115	11.76	6	5.22	0.85	1.24	4	20	14	94.32	24.14	71.55	83	1.52	124	13.25	8	6.45	1.1	1.1	5	30	16		-0.54	1.38	-0.41	-0.1	0.48	0.33	0.67	1.09	0.67	1.12	-0.52
	Legend
	Group			Variable				Suffix
	1	IL-hM4Di		Acc	attentional accuracy			0	vehicle condition
	2	ACC-hM4Di		Omm	%omissions			10	10 mg/kg CNO
	3	PrL-hM4Di		PCor	%correct			rel	log10-transformed ratio (value under CNO/value under vehicle)
	5	Ctrl		NCor	number correct responses
				RewL	reward latency
				NTrls	nunber of trials
				Pers	%perseverative
				NPrem	number prematures
				PPrem	%prematures
				ResL	response latency
				IncorL	incorrect response latency
				NIncor	number incorrect responses
				NOm	number omissions
				NPers	number perseverative responses

## Sheet: 1g_h
	CamKIIa cohort, 1s SD procotol
Panel where data is shown											1g														1g							1h	1h		1h	1h		1h		1h	1h
			Vehicle condition														CNO condition															log10-transformed ratios (value under CNO/value under vehicle)
	ID	group	Acc_0	Omm_0	PCor_0	NCor_0	RewL_0	NTrls_0	Pers_0	NPrem_0	PPrem_0	ResL_0	IncorL_0	NIncor_0	NOm_0	NPers_0	Acc_10	Omm_10	PCor_10	NCor_10	RewL_10	NTrls_10	Pers_10	NPrem_10	PPrem_10	ResL_10	IncorL_10	NIncor_10	NOm_10	NPers_10		Acc_rel10x	Omm_rel	PCor_rel	NCor_rel	RewL_rel	NTrls_rel	Pers_rel	NPrem_rel	PPrem_rel	ResL_rel	IncorL_rel
	679	1	77.59	52.85	36.59	45	1.14	154	13.33	31	20.13	0.79	2.96	13	81	21	88.71	55.07	39.86	55	1.5	145	14.55	7	4.83	0.8	1.52	7	80	21		5.82	0.18	0.37	0.87	1.19	-0.26	0.3	-6.46	-6.23	0.06	-2.89
	681	1	85.25	53.79	39.39	52	1.35	153	28.85	21	13.73	0.61	1.47	9	82	44	91.3	65.41	31.58	42	1.55	139	7.14	5	3.6	0.78	2.54	4	91	10		2.98	0.85	-0.96	-0.93	0.6	-0.42	-5.59	-6.23	-5.44	1.07	2.38
	749	1	93.88	63.16	34.59	46	1.76	140	30.43	6	4.29	0.8	3.99	3	88	43	90	62.12	34.09	45	1.47	144	20	11	7.64	0.7	1.67	5	89	29		-1.83	-0.07	-0.06	-0.1	-0.78	0.12	-1.69	2.63	2.04	-0.58	-3.78
	784	1	93.1	76.98	21.43	27	1.77	133	14.81	6	4.51	1	2.43	2	102	20	84.38	74.4	21.6	27	1.89	134	14.81	8	5.97	0.98	2.51	5	100	20		-4.27	-0.15	0.03	0	0.29	0.03	0	1.25	0.79	-0.09	0.14
	729	1	91.84	62.6	34.35	45	1.5	145	13.33	13	8.97	0.67	1.96	4	91	19	96.72	56.43	42.14	59	1.55	147	32.2	6	4.08	0.58	1.64	2	83	47		2.25	-0.45	0.89	1.18	0.14	0.06	3.72	-3.36	-2.55	-0.63	-0.77
	730	1	87.23	65.44	30.15	41	1.61	136	4.88	0	0	0.73	3.43	6	89	7	78.85	60.31	31.3	41	1.65	143	12.2	11	7.69	0.82	2.4	11	86	17		-4.39	-0.36	0.16	0	0.11	0.22	4.15		9.03	0.51	-1.55
	727	1	94.12	74.81	23.7	32	1.56	139	34.38	4	2.88	0.87	3.73	2	104	48	94.87	70.23	28.24	37	1.41	137	13.51	6	4.38	0.64	2.23	2	96	19		0.34	-0.27	0.76	0.63	-0.44	-0.06	-3.98	1.76	2.22	-1.33	-2.23
	728	1	80.65	47.9	42.02	50	1.05	161	10	41	25.47	1.19	3.59	12	77	16	87.04	57.81	36.72	47	1.27	149	4.26	20	13.42	0.89	2.95	7	86	6		3.31	0.82	-0.59	-0.27	0.83	-0.34	-3.42	-3.12	-2.69	-1.26	-0.85
	791	1	94.12	42.57	54.05	80	0.99	160	26.25	12	7.5	0.74	2.75	5	68	42	71.88	46.67	38.33	46	1.05	160	8.7	40	25	0.77	3.44	18	75	14		-11.71	0.4	-1.49	-2.4	0.26	0	-4.77	5.23	5.12	0.17	0.97
	1931	1	92.31	34.45	60.5	72	1.33	145	38.89	25	17.24	0.6	1.06	6	50	56	90.77	46.28	48.76	59	1.62	127	37.29	5	3.94	0.7	1.7	6	59	47		-0.73	1.28	-0.94	-0.87	0.86	-0.58	-0.11	-6.99	-6.53	0.67	2.05
	1908	1	79.49	67.23	26.05	31	1.79	143	12.9	24	16.78	0.73	2.21	8	96	18	92.98	49.11	47.32	53	1.51	149	13.21	37	24.83	0.75	1.67	4	73	20		6.81	-1.36	2.59	2.33	-0.74	0.18	0.32	1.88	1.67	0.12	-1.22
	1987	1	88.14	45.87	47.71	52	1.28	128	51.92	18	14.06	0.77	1.88	7	59	66	100	39.62	60.38	64	1.27	111	23.44	5	4.5	0.68		0	44	26		5.48	-0.64	1.02	0.9	-0.03	-0.62	-3.36	-5.56	-4.77	-0.54
	1988	1	96.05	44.93	52.9	73	1.2	142	13.7	3	2.11	0.65	0.19	3	64	19	98.78	39.26	60	81	1.25	138	29.63	3	2.17	0.71	1.76	1	54	41		1.22	-0.59	0.55	0.45	0.18	-0.12	3.31	0	0	0.38	9.67
	2003	1	97.56	41.84	56.74	80	1.33	156	6.25	14	8.97	0.71	0.54	2	65	10	87.5	34.43	57.38	70	1.27	167	1.43	45	26.95	0.62	1.48	10	57	2		-4.73	-0.85	0.05	-0.58	-0.2	0.3	-5.44	5.07	4.77	-0.59	4.38
	2004	1	92.96	31.73	63.46	66	1.21	127	6.06	22	17.32	0.72	1.5	5	40	8	92.41	33.05	61.86	73	1.27	122	8.22	3	2.46	0.61	1.27	6	40	10		-0.26	0.18	-0.11	0.44	0.21	-0.17	1.09	-8.65	-7.78	-0.72	-0.72
	2005	1	100	40.85	59.15	84	1.14	154	16.67	12	7.79	0.66		0	63	26	96.63	37.32	60.56	86	1.35	150	30.23	8	5.33	0.64	1.26	3	56	45		-1.49	-0.39	0.1	0.1	0.73	-0.11	2.61	-1.76	-1.25	-0.13
	678	2	100	71.43	28.57	38	1.01	138	7.89	4	2.9	0.75		0	99	11	93.33	66.42	31.34	42	1.45	139	28.57	5	3.6	0.73	2.01	3	92	40		-3	-0.32	0.4	0.44	1.57	0.03	5.59	0.97	1.25	-0.12
	693	2	83.08	54.23	38.03	54	1.07	146	25.93	4	2.74	0.79	2.41	11	79	38	78.95	70.54	23.26	30	1.48	136	20	6	4.41	0.99	1.75	8	96	27		-2.21	1.14	-2.14	-2.55	1.41	-0.31	-0.93	1.76	2.22	0.98	-1.39
	694	2	78.57	50.44	38.94	44	1.29	162	15.91	48	29.63	0.83	3.44	12	82	26	75	50.82	36.89	45	1.5	151	6.67	28	18.54	0.97	3.38	15	77	10		-2.02	0.03	-0.24	0.1	0.66	-0.31	-3.59	-2.34	-1.98	0.68	-0.08
	695	2	90.2	61.36	34.85	46	1.84	140	17.39	7	5	0.97	3.21	5	86	24	89.47	84.68	13.71	17	2.02	127	17.65	3	2.36	0.99	2.7	2	108	22		-0.35	1.4	-4.05	-4.32	0.41	-0.42	0	-3.68	-3.01	0.09	-0.75
	746	2	92.45	60.15	36.84	49	1.4	146	28.57	12	8.22	0.6	2.61	4	88	42	97.78	66.67	32.59	44	1.41	139	22.73	4	2.88	0.71	4.59	1	93	32		2.43	0.45	-0.53	-0.47	0.03	-0.21	-1.01	-4.77	-4.77	0.73	2.45
	785	2	90	62.69	33.58	45	1.6	140	0	5	3.57	0.88	2.95	5	88	0	96.77	75.4	23.81	30	1.63	134	13.33	7	5.22	1.16	1.57	1	101	18		3.15	0.8	-1.49	-1.76	0.08	-0.19	11.46	1.46	1.76	1.2	-2.74
	796	2	84.21	70.54	24.81	32	1.65	138	0	9	6.52	0.63	1.39	6	97	0	96.97	74.62	24.62	32	1.69	133	3.13	2	1.5	0.99	1.75	1	99	4		6.13	0.24	-0.03	0	0.1	-0.16	6.02	-6.53	-5.44	1.96	1
	1728	2	86.67	72.48	23.85	26	2.44	112	3.85	3	2.68	0.78	1.19	4	81	4	100	63.46	36.54	38	1.76	106	2.63	1	0.94	0.94		0	67	3		6.21	-0.58	1.85	1.65	-1.42	-0.24	-1.25	-4.77	-4.77	0.81
	1843	2	93.24	48.25	48.25	69	1.15	146	2.9	2	1.37	0.66	1.03	5	70	4	98.46	53.9	45.39	64	1.87	143	10.94	3	2.1	0.75	1	1	77	16		2.37	0.48	-0.27	-0.33	2.11	-0.09	5.64	1.76	1.76	0.56	-0.13
	1833	2	98.28	56.06	43.18	57	1.81	136	3.51	3	2.21	0.86	2.03	1	76	5	96.15	80.15	19.08	25	1.68	136	4	5	3.68	0.95	2.18	1	109	5		-0.95	1.55	-3.55	-3.58	-0.32	0	0.97	2.22	1.25	0.43	0.31
	1835	2	97.01	47.66	50.78	65	1.3	142	6.15	13	9.15	0.7	1.61	2	68	9	94.55	50.45	46.85	52	1.48	148	13.46	36	24.32	0.76	0.99	3	75	20		-1.12	0.25	-0.35	-0.97	0.56	0.18	3.01	4.42	3.98	0.36	-2.11
	696	5	78.13	74.8	19.69	25	1.74	132	20	4	3.03	1.23	2.23	7	99	26	90.91	74.22	23.44	30	1.65	135	23.33	6	4.44	1.1	1.71	3	100	32		6.58	-0.03	0.76	0.79	-0.23	0.1	0.58	1.76	0.97	-0.49	-1.15
	747	5	88.89	52.27	42.42	56	1.01	157	8.93	24	15.29	0.79	1.68	7	82	14	88.14	55.3	39.39	52	1.17	153	11.54	20	13.07	0.81	1.98	7	85	18		-0.37	0.25	-0.32	-0.32	0.64	-0.11	1.25	-0.79	-0.58	0.11	0.71
	748	5	83.08	47.58	43.55	54	1.41	159	27.78	36	22.64	1.07	2.05	11	76	44	86.44	56.93	37.23	51	1.42	145	3.92	8	5.52	0.84	1.91	8	83	6		1.72	0.78	-0.68	-0.25	0.03	-0.4	-8.45	-6.53	-5.84	-1.05	-0.31
	786	5	96.49	58.7	39.86	55	1.58	143	52.73	4	2.8	0.71	2.76	2	84	75	96.43	60.28	38.3	54	1.24	144	12.96	2	1.39	0.61	1.67	2	87	19		-0.03	0.12	-0.17	-0.08	-1.05	0.03	-6.1	-3.01	-1.76	-0.66	-2.18
	732	5	81.58	70.77	23.85	31	1	138	32.26	8	5.8	0.73	2.04	7	98	45	93.67	47.33	49.33	74	1.21	151	48.65	0	0	0.77	2.05	5	71	73		6	-1.75	3.16	3.78	0.83	0.39	1.72		-7.78	0.23	0.02
	734	5	89.06	54.61	40.43	57	1.44	146	3.51	5	3.42	0.7	1.76	7	80	5	82.76	56.06	36.36	48	1.45	146	2.08	14	9.59	0.79	1.72	10	82	3		-3.19	0.11	-0.46	-0.75	0.03	0	-1.25	4.47	3.98	0.53	-0.1
	741	5	90.91	73.81	23.81	30	1.56	136	53.33	9	6.62	0.95	3.26	3	100	73	89.47	70.77	26.15	34	2.17	132	108.82	2	1.52	0.89	1.75	4	93	144		-0.69	-0.18	0.41	0.54	1.43	-0.13	3.05	-6.53	-5.44	-0.28	-2.7
	742	5	93.75	65.47	32.37	45	1.24	139	4.44	0	0	0.6	0.72	3	91	6	98.04	62.77	36.5	50	1.36	142	12	4	2.82	0.67	1.66	1	89	17		1.94	-0.18	0.52	0.46	0.4	0.09	4.15		4.77	0.48	3.63
	790	5	89.58	63.36	32.82	43	1.28	144	25.58	12	8.33	0.62	2.14	5	91	37	73.47	59.84	29.51	36	1.24	145	5.56	23	15.86	0.94	2.64	13	87	8		-8.61	-0.25	-0.46	-0.77	-0.14	0.03	-6.37	2.83	2.5	1.81	0.91
	1025	5	93.88	57.76	39.66	46	2	118	10.87	2	1.69	0.74	1.21	3	68	13	85.96	50	42.98	49	1.89	134	16	20	14.93	0.62	1.33	8	67	21		-3.83	-0.63	0.35	0.27	-0.25	0.55	1.89	10	8.75	-0.77	0.41
	1049	5	72.41	73.64	19.09	21	1.51	124	14.29	13	10.48	0.97	2.14	8	91	18	88.57	66.67	29.52	31	1.49	116	19.35	10	8.62	1.08	1.85	4	77	22		8.75	-0.43	1.89	1.69	-0.06	-0.29	1.25	-1.14	-0.87	0.47	-0.63
	1355	5	94.74	65.14	33.03	36	1.32	116	0	7	6.03	0.54	1.21	2	76	0	96.49	45.71	52.38	55	1.39	111	0	5	4.5	0.73	1.81	2	51	0		0.79	-1.54	2	1.84	0.22	-0.19	0	-1.46	-1.46	1.31	1.75
	1840	5	75.93	50	37.96	41	1.08	139	7.32	30	21.58	0.8	1.87	13	70	10	92.68	61.32	35.85	38	1.28	127	2.63	20	15.75	0.82	2.14	3	78	3		8.66	0.89	-0.25	-0.33	0.74	-0.39	-4.26	-1.76	-1.38	0.11	0.59
	1729	5	78.26	81.15	14.75	18	2.39	128	33.33	5	3.91	0.77	1.68	5	104	43	89.13	57.01	38.32	41	1.67	123	21.95	15	12.2	0.89	2.48	5	70	27		5.65	-1.53	4.15	3.58	-1.56	-0.17	-1.89	4.77	5.12	0.63	1.69
	1913	5	87.27	55.28	39.02	48	1.33	141	6.25	17	12.06	0.87	1.7	7	78	9	89.23	50.38	44.27	58	1.36	150	8.62	18	12	0.67	1.18	7	76	13		0.96	-0.4	0.55	0.82	0.1	0.27	1.09	0.25	0	-1.13	-1.59
	1933	5	85.19	51.35	41.44	46	1.13	134	8.7	22	16.42	0.84	1.95	8	69	12	91.23	48.18	47.27	52	1	139	7.69	28	20.14	0.66	2.55	5	67	11		2.97	-0.28	0.57	0.53	-0.53	0.16	-0.51	1.05	0.92	-1.05	1.17
	1989	5	78.79	28.26	56.52	52	0.98	174	3.85	82	47.13	0.63	0.92	14	49	7	81.94	33.33	54.63	59	1.05	164	6.78	56	34.15	0.67	1.29	13	55	11		1.7	0.72	-0.15	0.55	0.3	-0.26	2.43	-1.66	-1.37	0.27	1.47
	1732	3	92.86	68.66	29.1	39	1.52	145	5.13	10	6.9	0.92	2.1	3	100	7	86.84	68.33	27.5	33	2.83	135	3.03	15	11.11	0.88	1.5	5	92	4		-2.91	-0.02	-0.25	-0.73	2.7	-0.31	-1.76	1.76	2.34	-0.19	-1.46
	1841	3	85.37	66.12	28.93	35	1.8	134	8.57	12	8.96	0.9	2.3	6	89	11	82.86	70.83	24.17	29	1.46	144	10.34	25	17.36	0.85	1.5	6	102	15		-1.3	0.3	-0.78	-0.82	-0.91	0.31	0.87	3.19	3.01	-0.25	-1.86
	1846	3	93.02	66.41	31.25	40	2.06	139	32.5	10	7.19	0.78	0.97	3	92	45	84.85	74.42	21.71	28	2.21	135	10.71	5	3.7	0.8	1.86	5	100	14		-3.99	0.5	-1.58	-1.55	0.31	-0.13	-4.77	-3.01	-3.01	0.11	2.83
	1914	3	82.35	57.5	35	42	1.47	134	21.43	14	10.45	1.05	1.71	9	77	29	88.89	36.28	56.64	64	1.52	146	34.38	33	22.6	0.82	1.46	8	53	50		3.32	-2	2.09	1.83	0.15	0.37	2.02	3.72	3.2	-1.07	-0.69
	1932	3	96.49	55.12	43.31	55	1.56	144	12.73	16	11.11	0.83	1.94	2	79	18	91.8	50.41	45.53	56	1.48	149	7.14	25	16.78	0.8	1.31	5	75	11		-2.16	-0.39	0.22	0.08	-0.23	0.15	-2.11	1.94	1.51	-0.16	-1.71
	1938	3	80.82	47.48	42.45	59	1.33	152	22.03	12	7.89	0.73	1.05	14	72	33	89.71	52.11	42.96	61	1.5	147	49.18	4	2.72	0.84	0.98	7	77	72		4.53	0.4	0.05	0.15	0.52	-0.15	3.37	-4.77	-4.26	0.61	-0.3
	1739	3	72.41	52.46	34.43	42	1.74	133	28.57	11	8.27	0.85	1.47	16	70	38	88.89	53.45	41.38	48	1.92	125	25	8	6.4	0.99	1.35	6	67	31		8.91	0.08	0.8	0.58	0.43	-0.27	-0.47	-1.38	-1.09	0.66	-0.37
	1907	3	82	61.24	31.78	41	1.41	140	12.2	10	7.14	0.54	1.56	9	86	17	97.3	69.42	29.75	36	2.03	138	44.44	16	11.59	0.67	0.94	1	96	61		7.43	0.54	-0.29	-0.57	1.58	-0.06	5.39	2.04	1.76	0.94	-2.2
	1909	3	92.22	32.33	62.41	83	1.26	136	25.3	3	2.21	0.59	0.81	7	44	34	73.77	37.76	45.92	45	1.31	156	31.11	57	36.54	0.61	1.11	16	59	49		-9.69	0.67	-1.33	-2.66	0.17	0.6	0.9	12.79	10.91	0.15	1.37
	1986	3	86.25	25.93	63.89	69	1.04	170	4.35	62	36.47	0.76	1.67	11	44	7	84	45.65	45.65	42	1.23	169	2.38	76	44.97	0.83	1.8	8	77	4		-1.15	2.46	-1.46	-2.16	0.73	-0.03	-2.22	0.88	0.85	0.38	0.33
	1990	3	87.5	57.89	36.84	35	1.29	142	17.14	47	33.1	1	2.39	5	82	24	84.62	60.61	33.33	33	1.34	146	12.12	46	31.51	1.02	1.55	6	88	18		-1.45	0.2	-0.44	-0.26	0.17	0.12	-1.41	-0.09	-0.26	0.09	-1.88
	2002	3	92	44.03	51.49	69	1.31	156	8.7	23	14.74	0.64	1.56	6	69	14	93.65	51.54	45.38	59	1.46	149	3.39	19	12.75	0.63	1.78	4	77	5		0.77	0.68	-0.55	-0.68	0.47	-0.2	-3.52	-0.83	-0.62	-0.07	0.57
	2052	3	95.1	22.73	73.48	97	1.23	142	21.65	9	6.34	0.71	1.64	5	32	31	83.49	16.15	70	91	1.27	151	31.87	21	13.91	0.64	1.26	18	24	48		-5.65	-1.48	-0.21	-0.28	0.14	0.27	1.63	3.68	3.01	-0.45	-1.15
	2053	3	88.89	32.08	60.38	64	1.2	138	6.25	32	23.19	0.58	1.2	8	44	9	91.36	25	68.52	74	1.55	124	24.32	15	12.1	0.65	1.27	7	31	30		1.19	-1.08	0.55	0.63	1.11	-0.47	5.53	-3.29	-2.66	0.5	0.25
	Legend
	Group			Variable				Suffix
	1	IL-hM4Di		Acc	attentional accuracy			0	vehicle condition
	2	ACC-hM4Di		Omm	%omissions			10	10 mg/kg CNO
	3	PrL-hM4Di		PCor	%correct			rel	log10-transformed ratio (value under CNO/value under vehicle)
	5	Ctrl		NCor	number correct responses
				RewL	reward latency
				NTrls	nunber of trials
				Pers	%perseverative
				NPrem	number prematures
				PPrem	%prematures
				ResL	response latency
				IncorL	incorrect response latency
				NIncor	number incorrect responses
				NOm	number omissions
				NPers	number perseverative responses

## Sheet: 1i_j
	CamKIIa cohort,9s fITI procotol
Panel where data is shown											1i														1i							1j	1j		1j	1j		1j		1j	1j
			Vehicle condition														CNO condition															log10-transformed ratios (value under CNO/value under vehicle)
	ID	group	Acc_0	Omm_0	PCor_0	NCor_0	RewL_0	NTrls_0	Pers_0	NPrem_0	PPrem_0	ResL_0	IncorL_0	NIncor_0	NOm_0	NPers_0	Acc_10	Omm_10	PCor_10	NCor_10	RewL_10	NTrls_10	Pers_10	NPrem_10	PPrem_10	ResL_10	IncorL_10	NIncor_10	NOm_10	NPers_10		Acc_rel10x	Omm_rel	PCor_rel	NCor_rel	RewL_rel	NTrls_rel	Pers_rel	NPrem_rel	PPrem_rel	ResL_rel	IncorL_rel
	678	2	100	22.22	77.78	49	1.85	73	10.2	9	12.33	1.25		0	16	7	100	51.43	48.57	34	1.82	75	11.76	5	6.67	1.38	2.01	0	39	9		0	3.65	-2.05	-1.59	-0.07	0.12	0.38	-2.55	-2.69	0.43
	679	1	94.83	25.64	70.51	55	1.45	86	25.45	7	8.14	1.1	2.3	3	22	22	93.9	12.77	81.91	77	1.25	103	24.68	8	7.77	0.92	1.79	5	13	25		-0.43	-3.03	0.65	1.46	-0.65	0.78	-0.17	0.58	-0.51	-0.78	-1.09
	681	1	93.75	43.53	52.94	45	1.49	109	17.78	23	21.1	1.04	1.77	3	47	19	97.78	47.67	51.16	44	2.15	88	27.27	1	1.14	1.17	2.63	1	42	24		1.83	0.4	-0.15	-0.1	1.59	-0.93	1.92	-13.62	-10.41	0.51	1.72
	693	2	91.67	36.84	57.89	44	1.66	90	6.82	14	15.56	1.24	2.15	4	33	6	100	57.5	42.5	34	1.68	83	5.88	2	2.41	1.71		0	48	5		3.78	1.93	-1.34	-1.12	0.05	-0.35	-0.67	-8.45	-7.27	1.4
	694	2	94.44	38.64	57.95	51	2.36	92	27.45	3	3.26	1.32	1.68	3	36	25	100	46.99	53.01	44	1.85	90	36.36	7	7.78	1.25		0	42	33		2.48	0.85	-0.39	-0.64	-1.06	-0.1	1.21	3.68	3.01	-0.24
	695	2	87.5	41.46	51.22	42	1.99	103	7.14	20	19.42	1.84	2.36	6	43	7	88.89	79.31	18.39	16	2.29	89	25	1	1.12	1.95	3.07	2	71	22		0.68	2.82	-4.45	-4.19	0.61	-0.63	5.12	-13.01	-10	0.25	1.14
	696	5	100	43.48	56.52	39	1.99	72	25.64	3	4.17	1.48		0	31	18	91.67	67.12	30.14	22	1.76	77	9.09	3	3.9	1.5	2.57	2	52	7		-3.78	1.89	-2.73	-2.49	-0.53	0.29	-4.15	0	-0.97	0.06
	746	2	95.77	27.55	69.39	68	1.11	115	73.53	16	13.91	0.87	1.88	3	32	85	95.16	33.33	63.44	59	1.59	99	64.41	5	5.05	1.3	2.67	3	33	64		-0.28	0.83	-0.39	-0.62	1.56	-0.65	-0.56	-5.05	-3.68	1.74	1.52
	747	5	94.44	45.45	51.52	51	1.15	105	11.76	6	5.71	1.14	3.78	3	48	12	92.31	44.09	51.61	48	1.13	106	8.33	13	12.26	1.03	3	4	47	9		-0.99	-0.13	0.01	-0.26	-0.08	0.04	-1.25	3.36	3.36	-0.44	-1
	748	5	90.57	32.05	61.54	48	1.68	82	25	4	4.88	1.48	2.85	5	26	21	97.06	17.07	80.49	66	1.37	101	16.67	18	17.82	1.01	3.64	2	17	17		3.01	-2.74	1.17	1.38	-0.89	0.91	-1.85	6.53	5.56	-1.66	1.06
	749	1	96	32.43	64.86	48	1.4	88	14.58	13	14.77	0.98	2.02	2	29	13	97.3	43.94	54.55	36	1.35	105	11.11	38	36.19	1.05	4.65	1	46	12		0.58	1.32	-0.75	-1.25	-0.16	0.77	-0.97	4.66	3.92	0.3	3.62
	784	1	100	41.67	58.33	28	1.5	48	3.57	0	0	1.29		0	20	2	88	48.98	44.9	22	1.57	70	4.55	20	28.57	1.36	3.61	3	34	3		-5.55	0.7	-1.14	-1.05	0.2	1.64	0.97		14.62	0.23
	785	2	100	35.37	64.63	53	1.48	94	15.09	12	12.77	1.17		0	33	14	97.78	47.06	51.76	44	1.77	90	13.64	5	5.56	1.42	2.83	1	42	12		-0.97	1.24	-0.96	-0.81	0.78	-0.19	-0.58	-3.8	-3.36	0.84
	786	5	97.06	20.93	76.74	66	1.29	88	24.24	1	1.14	1.06	3.31	2	18	21	100	24.05	75.95	60	1.31	86	30	7	8.14	0.89		0	21	26		1.3	0.6	-0.05	-0.41	0.07	-0.1	0.93	8.45	6.53	-0.76
	729	1	96.61	22.37	75	57	1.36	98	8.77	21	21.43	0.92	1.34	2	22	9	94.44	28.95	67.11	51	1.68	91	1.96	15	16.48	1.08	3.51	3	26	2		-0.99	1.12	-0.48	-0.48	0.92	-0.32	-6.53	-1.46	-1.12	0.7	4.18
	732	5	100	40.74	59.26	48	1.23	89	20.83	8	8.99	0.97		0	36	19	100	37.23	62.77	59	1.17	104	16.95	9	8.65	0.99		0	39	18		0	-0.39	0.25	0.9	-0.22	0.68	-0.92	0.51	0	0.09
	727	1	97.78	19.64	78.57	44	1.42	68	13.64	11	16.18	1.21	3.06	1	13	9	93.75	31.43	64.29	45	1.84	75	37.78	5	6.67	1.04	1.24	3	24	28		-1.83	2.04	-0.87	0.1	1.13	0.43	4.34	-3.42	-3.85	-0.66	-3.92
	728	1	98.48	24.14	74.71	65	1.07	105	3.08	17	16.19	0.76	0.36	1	25	3	98.28	33.33	65.52	57	1.47	90	7.02	3	3.33	0.94	1.1	1	30	6		-0.09	1.4	-0.57	-0.57	1.38	-0.67	3.01	-7.53	-6.28	0.92	4.85
	734	5	86.27	36.25	55	44	1.27	111	4.55	30	27.03	1.1	2.49	7	40	5	87.5	28.09	62.92	56	1.26	96	3.57	6	6.25	0.79	2.29	8	27	3		0.61	-1.11	0.58	1.05	-0.03	-0.63	-0.97	-6.99	-6.02	-1.44	-0.36
	796	2	90.38	23.53	69.12	47	1.5	85	6.38	17	20	0.84	1.5	5	20	5	91.38	21.62	71.62	53	1.48	82	13.21	7	8.54	1.03	1.9	5	18	11		0.48	-0.37	0.15	0.52	-0.06	-0.16	3.01	-3.85	-3.68	0.89	1.03
	741	5	95.45	72.5	26.25	21	1.69	82	4.76	1	1.22	1.56	1.04	1	59	4	93.75	78.08	20.55	15	1.6	79	6.67	6	7.59	1.12	5.52	1	62	5		-0.78	0.32	-1.06	-1.46	-0.24	-0.16	1.46	7.78	6.02	-1.44	7.25
	742	5	95.35	17.31	78.85	41	1.61	56	21.95	4	7.14	0.98	0.94	2	10	12	95.35	21.82	74.55	41	1.4	58	31.71	2	3.45	0.63	0.7	2	13	18		0	1.01	-0.24	0	-0.61	0.15	1.63	-3.01	-3.01	-1.92	-1.28
	790	5	95.95	17.78	78.89	71	1.01	104	9.86	13	12.5	0.86	2.06	3	18	10	97.1	14.81	82.72	67	1.01	97	13.43	15	15.46	0.69	2.26	2	14	13		0.52	-0.79	0.21	-0.25	0	-0.3	1.46	0.62	0.9	-0.96	0.4
	791	1	100	14.29	85.71	78	1.12	94	7.69	2	2.13	0.92		0	13	7	98.44	28.09	70.79	63	1.21	94	4.76	5	5.32	0.96	2.81	1	26	4		-0.68	2.94	-0.83	-0.93	0.34	0	-2.04	3.98	3.01	0.19
	1025	5	92.31	45.07	50.7	36	1.54	107	5.56	35	32.71	0.9	1.73	3	48	6	92.59	28	66.67	50	2.07	92	8	17	18.48	0.97	2.98	4	26	7		0.13	-2.07	1.19	1.43	1.28	-0.66	1.76	-3.14	-2.4	0.33	2.36
	1049	5	87.5	62.79	32.56	28	1.27	97	14.29	10	10.31	1.49	3.06	4	61	14	88.24	52.11	42.25	30	1.36	94	10	23	24.47	1.14	2.34	4	49	9		0.37	-0.81	1.13	0.3	0.3	-0.14	-1.35	3.62	3.57	-1.16	-1.17
	1355	5	100	28.92	71.08	59	1.39	86	6.78	2	2.33	0.86		0	25	6	94.44	42.86	53.97	34	1.25	108	2.94	44	40.74	1.03	3.11	2	46	3		-2.48	1.71	-1.2	-2.39	-0.46	0.99	-3.68	13.42	11.36	0.78
	1728	2	92.31	50.94	45.28	24	1.25	117	16.67	63	53.85	0.87	0.13	2	60	20	98.11	28.38	70.27	52	1.37	85	21.15	11	12.94	0.99	2.31	1	24	18		2.65	-2.54	1.91	3.36	0.4	-1.39	1.12	-7.58	-6.18	0.56	12.5
	1732	3	96.36	22.54	74.65	53	1.35	127	16.98	55	43.31	0.88	1.04	2	29	22	98.77	24.3	74.77	80	1.43	111	27.5	4	3.6	0.97	3.72	1	27	31		1.07	0.33	0.01	1.79	0.25	-0.59	2.17	-11.38	-10.41	0.42	5.54
	1840	5	94.74	30.49	65.85	54	1.56	109	24.07	27	24.77	1.01	1.2	3	33	26	100	14.1	85.9	67	1.06	101	10.45	22	21.78	0.99		0	14	11		2.35	-3.35	1.15	0.94	-1.68	-0.33	-3.57	-0.89	-0.56	-0.09
	1841	3	91.23	25.97	67.53	52	1.21	119	5.77	41	34.45	1.44	1.96	5	31	7	100	21.88	78.13	50	1.3	112	16	47	41.96	0.97		0	25	18		3.99	-0.74	0.63	-0.17	0.31	-0.26	4.52	0.59	0.79	-1.72
	1843	2	100	29.31	70.69	41	1.02	121	12.2	63	52.07	0.91		0	35	15	100	26.47	73.53	75	1.18	111	4	9	8.11	0.86		0	29	4		0	-0.44	0.17	2.62	0.63	-0.38	-4.15	-8.45	-7.7	-0.25
	1833	2	93.33	41.18	54.9	28	1.36	110	17.86	58	52.73	0.94	0.69	2	45	20	100	37.12	62.88	83	1.55	134	13.25	1	0.75	1.04		0	50	18		3	-0.45	0.59	4.72	0.57	0.86	-1.09	-17.63	-17.24	0.44
	1835	2	93.48	29.23	66.15	86	1.11	141	6.98	10	7.09	1.15	1.81	6	41	10	100	38.64	61.36	54	1.59	95	11.11	7	7.37	1.18		0	37	11		2.93	1.21	-0.33	-2.02	1.56	-1.72	2.34	-1.55	0	0.11
	1846	3	98.21	54.1	45.08	55	2.22	128	7.27	6	4.69	1.24	1.19	1	69	9	92.19	14.67	78.67	59	1.75	111	22.03	35	31.53	0.98	0.93	5	16	24		-2.75	-5.67	2.42	0.31	-1.03	-0.62	4.59	7.66	8.06	-1.02	-1.07
	1729	5	100	49.54	50.46	55	1.57	121	14.55	12	9.92	1.16		0	60	18	92.31	53.57	42.86	24	1.76	118	16.67	62	52.54	1.02	3.81	2	63	20		-3.48	0.34	-0.71	-3.6	0.5	-0.11	0.54	7.13	7.24	-0.56
	1913	5	93.75	28.36	67.16	45	1.39	110	11.11	43	39.09	0.9	2.51	3	31	12	96.77	35.42	62.5	30	1.35	116	16.67	67	57.76	0.85	1.21	1	41	19		1.38	0.97	-0.31	-1.76	-0.13	0.23	1.51	1.93	1.61	-0.25	-3.17
	1914	3	95.92	19.67	77.05	47	1.37	100	21.28	38	38	1.14	3.38	2	20	21	88.1	32.26	59.68	37	1.94	102	43.24	40	39.22	1.48	1.34	5	33	44		-3.69	2.15	-1.11	-1.04	1.51	0.09	3.01	0.22	0.11	1.13	-4.02
	1931	1	95.12	18	78	39	1.16	137	43.59	87	63.5	0.85	3.22	2	25	60	90.63	39.62	54.72	29	1.35	123	17.24	70	56.91	0.86	3.25	3	49	21		-2.1	3.43	-1.54	-1.29	0.66	-0.47	-3.88	-0.94	-0.5	0.05	0.04
	1932	3	100	27.27	72.73	72	1.59	103	6.94	3	2.91	1.1		0	28	7	100	31.87	68.13	62	1.69	101	6.45	9	8.91	1.1		0	32	7		0	0.68	-0.28	-0.65	0.27	-0.09	0	4.77	4.77	0
	1933	5	93.88	32.88	63.01	46	1.18	101	17.39	27	26.73	1.08	3.35	3	33	18	92.73	25.68	68.92	51	1.25	102	7.84	27	26.47	1.04	0.47	4	26	8		-0.54	-1.07	0.39	0.45	0.25	0.04	-3.52	0	0	-0.16	-8.53
	1938	3	94.94	18.56	77.32	75	1.42	120	18.67	22	18.33	0.94	1.39	4	22	22	91.04	29.47	64.21	61	1.65	114	31.15	18	15.79	1.05	1.76	6	34	36		-1.82	2.01	-0.81	-0.9	0.65	-0.22	2.26	-0.87	-0.75	0.48	1.03
	1739	3	89.58	20	71.67	43	1.47	111	4.65	51	45.95	1.1	0.23	5	22	5	94.74	41.54	55.38	36	1.92	107	13.89	42	39.25	1.18	0.7	2	44	15		2.43	3.17	-1.12	-0.77	1.16	-0.16	4.47	-0.84	-0.61	0.31	4.83
	1907	3	83.33	44.83	45.98	40	1.79	102	22.5	14	13.73	0.93	0.69	8	46	23	92.5	43.66	52.11	37	2.01	108	21.62	37	34.26	1.03	0.36	3	47	23		4.53	-0.12	0.54	-0.34	0.5	0.25	-0.19	4.22	3.98	0.44	-2.83
	1908	1	96.15	42.22	55.56	25	1.45	152	0	106	69.74	1	0.87	1	64	0	93.94	45	51.67	31	1.63	128	6.45	68	53.13	1.28	1.42	2	58	8		-1.01	0.28	-0.32	0.93	0.51	-0.75	8.45	-1.93	-1.13	1.07	2.13
	1909	3	100	17.24	82.76	48	1.26	81	41.67	22	27.16	0.71		0	14	34	94	18.03	77.05	47	1.29	125	27.66	63	50.4	0.83	0.66	3	23	35		-2.69	0.2	-0.31	-0.09	0.1	1.88	-1.76	4.57	2.6	0.68
	1986	3	97.78	28.57	69.84	44	1.26	136	6.82	72	52.94	0.84	0.37	1	39	9	100	14.71	85.29	58	1.2	132	0	63	47.73	0.75		0	19	0		0.97	-2.88	0.87	1.2	-0.21	-0.13	-8.45	-0.58	-0.43	-0.49
	1987	1	100	25	75	42	1.12	111	9.52	54	48.65	0.84		0	28	11	100	16.18	83.82	57	1.17	89	15.79	21	23.6	1.01		0	14	14		0	-1.89	0.48	1.33	0.19	-0.96	2.04	-4.1	-3.1	0.8
	1988	1	98.81	9.68	89.25	83	1.12	113	22.89	20	17.7	0.96	0.02	1	11	26	98.36	29.89	68.97	60	1.27	103	28.33	15	14.56	0.95	0.6	1	31	29		-0.2	4.9	-1.12	-1.41	0.55	-0.4	1.01	-1.25	-0.79	-0.05	14.77
	1989	5	93.59	19.59	75.26	73	0.99	117	17.81	19	16.24	0.8	1.68	5	23	21	96.34	5.75	90.8	79	1.18	128	22.78	40	31.25	0.78	0.19	3	7	29		1.26	-5.32	0.82	0.34	0.76	0.39	1.06	3.23	2.75	-0.11	-9.47
	1990	3	92.59	37.21	58.14	25	1.22	143	32	99	69.23	1.07	3.16	2	53	46	96.15	61.76	36.76	25	1.64	111	12	42	37.84	1.72	2.68	1	69	13		1.64	2.2	-1.99	0	1.29	-1.1	-4.05	-3.72	-2.65	2.06	-0.72
	2002	3	98.28	34.83	64.04	57	1.47	110	1.75	21	19.09	1.04	0.12	1	38	2	98.11	47.52	51.49	52	1.84	104	13.46	3	2.88	1.16	1.63	1	49	14		-0.08	1.35	-0.95	-0.4	0.98	-0.24	8.45	-8.45	-8.24	0.47	11.33
	2003	1	100	27.27	72.73	72	1.33	117	1.39	18	15.38	0.85		0	32	2	95.83	23.4	73.4	69	1.55	112	7.25	17	15.18	0.88	0.99	3	26	8		-1.85	-0.67	0.04	-0.19	0.67	-0.19	6.02	-0.25	0	0.15
	2004	1	98.46	21.69	77.11	64	1.37	88	10.94	5	5.68	1.13	0.66	1	19	10	98.61	8.86	89.87	71	1.24	98	18.31	19	19.39	0.94	0.93	1	9	18		0.07	-3.89	0.67	0.45	-0.43	0.47	2.37	5.8	5.23	-0.8	1.49
	2005	1	100	56.76	43.24	48	1.02	115	8.33	4	3.48	1.05		0	65	10	96.92	35.64	62.38	63	1.33	112	20.63	10	8.93	1.02	0.94	2	40	23		-1.36	-2.02	1.59	1.18	1.15	-0.12	3.68	3.98	3.52	-0.13
	2052	3	93.55	38	58	58	1.15	111	12.07	10	9.01	0.9	1.95	4	42	13	97.5	16.67	81.25	78	1.42	104	25.64	8	7.69	0.86	0.58	2	17	27		1.8	-3.58	1.46	1.29	0.92	-0.28	3.01	-0.97	-0.97	-0.2	-5.27
	2053	3	92.86	25.33	69.33	52	1.24	109	15.38	34	31.19	0.7	0.69	4	28	17	100	26.19	73.81	62	1.56	89	25.81	4	4.49	1.04		0	23	23		3.22	0.15	0.27	0.76	1	-0.88	2.11	-9.29	-8.06	1.72
	Legend
	Group			Variable				Suffix
	1	IL-hM4Di		Acc	attentional accuracy			0	vehicle condition
	2	ACC-hM4Di		Omm	%omissions			10	10 mg/kg CNO
	3	PrL-hM4Di		PCor	%correct			rel	log10-transformed ratio (value under CNO/value under vehicle)
	5	Ctrl		NCor	number correct responses
				RewL	reward latency
				NTrls	nunber of trials
				Pers	%perseverative
				NPrem	number prematures
				PPrem	%prematures
				ResL	response latency
				IncorL	incorrect response latency
				NIncor	number incorrect responses
				NOm	number omissions
				NPers	number perseverative responses

## Sheet: 2d-i
	Rbp4 cohort, all protocols, as indicated in line 3
	Panel where data is shown							2d							2d							2i											2e							2e							2i
			Baseline procotol																									1s SD procotol, Attention challenge
			Vehicle condition							CNO condition							log10-transformed ratios (value under CNO/value under vehicle)											Vehicle condition							CNO condition							log10-transformed ratios (value under CNO/value under vehicle)
	ID	group	Acc_0	Omm_0	NCor_0	RewL_0	Pers_0	PPrem_0	ResL_0	Acc_10	Omm_10	NCor_10	RewL_10	Pers_10	PPrem_10	ResL_10	Acc_rel10x	Omm_rel	NCor_rel	RewL_rel	Pers_rel	PPrem_rel	ResL_rel			ID	group	Acc_0	Omm_0	NCor_0	RewL_0	Pers_0	PPrem_0	ResL_0	Acc_10	Omm_10	NCor_10	RewL_10	Pers_10	PPrem_10	ResL_10	Acc_rel	Omm_rel	NCor_rel	RewL_rel	Pers_rel	PPrem_rel	ResL_rel
	687	2	97.62	16.83	82	1.77	15.85	0.98	0.97	94.92	36.56	56	2.22	28.57	3.13	1.18	-1.2	3.37	-1.66	0.98	2.58	6.02	0.85			687	2	91.46	24.07	75	1.73	8	3.57	0.83	80.6	35.58	54	1.62	25.93	7.96	0.78	-0.55	1.7	-1.43	-0.29	4.61	3.01	-0.27
	710	4	96.97	42.11	64	1.44	6.25	0.86	1.15	94.57	19.3	87	1.18	7.22	0.86	1.28	-1.1	-3.39	1.33	-0.87	0.58	0	0.47			710	4	75.38	38.68	49	1.49	6.12	13.01	1.05	68	51.92	34	1.67	26.47	21.21	0.89	-0.45	1.28	-1.59	0.5	5.86	1.96	-0.72
	751	5	100	24.53	80	1.55	53.75	2.73	0.76	100	26.47	75	1.67	36	0	1.06	0	0.33	-0.28	0.32	-1.64	-4.77	1.45			751	5	94.34	52.25	50	1.57	40	5.13	0.68	100	44.14	62	1.74	8.06	2.61	0.63	0.25	-0.73	0.93	0.45	-6.59	-3.01	-0.33
	701	2	96.3	28.95	52	1.62	17.31	2.56	1.08	100	62.03	30	3.56	6.67	0	1.48	1.6	3.31	-2.39	3.42	-4.1	-4.77	1.37			701	2	81.54	31.58	53	1.79	15.09	10.38	1.42	84	46.24	42	1.64	7.14	4.12	1.04	0.13	1.66	-1.01	-0.38	-3.01	-3.42	-1.35
	772	2	97.7	28.1	85	1.83	10.59	0.82	1.03	95.71	38.6	67	1.94	16.42	0	1.23	-0.9	1.38	-1.03	0.25	1.89	0	0.77			772	2	88.89	47.06	56	1.88	5.36	6.35	0.95	92	38.52	69	2.07	14.49	2.4	0.72	0.15	-0.87	0.91	0.42	3.98	-3.68	-1.2
	825	2	96.12	16.94	99	1.47	16.16	0.8	0.86	97.44	32.17	76	1.73	10.53	0.86	0.87	0.6	2.79	-1.15	0.71	-1.89	0	0.05			825	2	83.05	21.33	49	1.57	53.06	48.98	0.58	93.48	11.54	86	1.96	38.37	7.08	0.64	0.51	-2.67	2.44	0.96	-1.41	-7.87	0.43
	828	2	98.77	18.18	80	1.49	27.5	0	1.03	97.14	61.11	34	1.53	5.88	1.09	1.07	-0.7	5.27	-3.72	0.12	-6.69	3.01	0.17			828	2	98.15	47.06	53	1.77	16.98	5.56	0.66	100	53	47	1.54	29.41	0	0.76	0.08	0.52	-0.52	-0.61	2.47	-7.78	0.61
	857	2	85.25	28.24	52	1.62	9.62	5.49	0.84	98.11	33.75	52	1.63	11.29	2.44	1.16	6.1	0.77	0	0.03	0.79	-3.01	1.4			857	2	84.51	16.47	60	1.69	6.67	14.14	0.78	93.88	42.35	46	1.83	4.35	7.61	0.93	0.46	4.1	-1.15	0.35	-1.46	-2.73	0.76
	893	2	98.1	13.22	103	0.95	10.68	0.81	1.1	100	24.35	87	1.07	16.92	0.86	1.23	0.8	2.65	-0.73	0.52	1.89	0	0.49			893	2	91.11	25.62	82	1.02	12.2	6.15	0.74	82.5	27.93	66	1.08	21.21	18.38	0.63	-0.43	0.38	-0.94	0.25	2.28	4.34	-0.7
	1014	4	100	26.61	91	1.29	6.85	0	0.89	95.19	22.39	99	1.2	10.1	2.19	0.81	-2.1	-0.75	0.37	-0.31	1.96	4.77	-0.41			1014	4	76.81	21.59	53	1.13	9.43	38.03	0.72	92.11	36.67	70	1.26	7.14	6.25	0.67	0.79	2.3	1.21	0.47	-0.97	-7.46	-0.31
	1015	4	98.92	22.5	92	1.11	40.22	1.63	0.95	98.46	42.48	64	1.26	13.25	1.74	1.17	-0.2	2.76	-1.58	0.55	-4.67	0	0.91			1015	4	91.8	40.2	56	1.15	37.5	8.11	0.75	86.79	49.04	46	1.26	86.96	21.21	0.68	-0.24	0.86	-0.85	0.4	3.6	3.88	-0.43
	1055	5	93.48	25.81	86	1.36	17.14	1.57	0.92	100	26.23	90	1.28	21.11	6.82	0.91	2.9	0.07	0.2	-0.26	0.87	5.44	-0.05			1055	5	83.12	28.7	64	1.33	14.06	23.78	0.68	92.68	34.92	76	1.65	28.95	2.31	0.79	0.47	0.85	0.75	0.94	2.86	-9.03	0.65
	1057	5	84.42	28.04	65	1.7	9.23	17.56	1.15	89.47	29.63	68	1.59	36.76	11.38	1.35	2.5	0.24	0.2	-0.29	5.68	-1.76	0.7			1057	5	76.92	67.77	30	1.44	3.33	10.29	0.73	70.91	42.71	39	1.43	5.13	36.6	0.98	-0.35	-2.01	1.14	-0.03	1.76	5.27	1.28
	1100	5	100	21.8	104	1.38	24.14	0	0.95	99	22.48	99	1.39	18.18	0.77	0.98	-0.4	0.13	-0.21	0.03	-1.19	0	0.14			1100	5	90.11	31.06	82	1.3	7.32	3.62	0.68	97.22	70.25	35	3.79	17.14	1.63	0.97	0.33	3.54	-3.7	4.65	3.52	-3.01	1.54
	1101	4	96.55	31.76	56	1.24	16.67	5.49	0.99	97.01	28.72	65	1.28	0	6.93	1.02	0.2	-0.44	0.65	0.14	-12.3	0.67	0.13			1101	4	90.57	37.65	48	1.3	8.33	15	0.59	65.91	41.33	29	1.36	10.34	41.54	0.71	-1.38	0.41	-2.19	0.2	0.87	4.19	0.8
	1157	4	94.74	41.98	72	1.34	1.39	4.41	1.01	100	37.59	83	1.3	34.38	2.19	1.03	2.4	-0.48	0.62	-0.13	12.43	-2.22	0.09			1157	4	86.25	31.03	69	1.56	2.9	10.08	0.81	68.89	40	31	1.47	19.35	56.65	0.7	-0.98	1.1	-3.48	-0.26	8.24	7.14	-0.63
	1158	4	97.22	40.5	70	1.4	18.6	6.92	1.21	95.24	49.6	60	1.55	21.67	0.79	1.27	-0.9	0.88	-0.67	0.44	0.64	-8.45	0.21			1158	4	86.21	51.26	50	1.42	36	15	1.09	83.33	61.82	35	1.73	42.86	20.14	1.06	-0.15	0.81	-1.55	0.86	0.65	1.18	-0.12
	1163	4	87.06	24.11	74	1.41	6.76	8.13	0.85	85.71	25	72	1.43	8.89	5.88	1.06	-0.7	0.16	-0.12	0.06	1.09	-1.76	0.96			1163	4	79.17	55.14	38	1.3	13.16	17.69	0.69	85.71	33.33	60	1.36	20	22.79	0.83	0.35	-2.19	1.98	0.2	1.76	1.06	0.8
	1321	6	97.89	22.76	93	1.38	8.6	1.59	0.77	97.8	27.78	89	1.52	39.33	3.08	0.81	0	0.87	-0.19	0.42	6.48	3.01	0.22			1321	6	95	52.76	57	1.62	7.02	5.93	0.65	90.41	41.6	66	1.64	50	6.72	0.72	-0.22	-1.03	0.64	0.05	8.04	0.67	0.44
	1322	6	97.92	25	94	1.42	21.28	5.88	1.02	97.94	28.68	95	1.43	35.79	2.84	0.96	0	0.6	0.05	0.03	2.14	-3.01	-0.26			1322	6	89.09	56.69	49	2.24	14.29	0.78	0.84	92.86	68.18	39	1.8	23.08	3.65	0.69	0.18	0.8	-0.99	-0.95	2.04	6.02	-0.85
	1332	2	96.51	34.35	83	1.21	1.2	5.04	1.15	97.33	42.31	73	1.4	15.07	0	1.51	0.4	0.91	-0.56	0.63	9.03	-7.78	1.18			1332	2	98.28	51.67	57	1.54	15.79	9.7	0.92	95.83	45.04	69	1.53	14.49	7.75	0.74	-0.11	-0.6	0.83	-0.03	-0.28	-0.97	-0.95
	1427	5	96.7	26.61	88	1.38	20.45	0.8	1.34	99.05	17.97	104	1.39	9.62	0	1.34	1	-1.71	0.73	0.03	-3.22	0	0			1427	5	90	35.78	63	1.95	15.87	11.29	1.24	95.59	37.61	65	1.94	7.69	5.22	0.96	0.26	0.22	0.14	-0.02	-3.01	-3.01	-1.11
	1428	5	98.33	10.45	118	1.27	21.19	3.6	1.03	93.83	28.32	76	1.34	10.53	8.06	1.18	-2	4.33	-1.91	0.23	-3.01	3.52	0.59			1428	5	75.47	14.52	40	1.11	22.5	67.2	0.63	96.88	43.86	62	1.53	3.23	10.24	0.83	1.09	4.8	1.9	1.39	-7.6	-7.91	1.2
	1429	5	100	22.82	115	1.26	12.17	0	1.11	100	23.66	100	1.64	20	0.75	1.13	0	0.16	-0.61	1.15	2.08	0	0.08			1429	5	94.74	27.48	90	1.52	21.11	12.08	0.71	94.52	43.41	69	2.98	53.62	1.52	0.96	-0.01	1.99	-1.15	2.92	3.9	-8.13	1.31
	1430	4	98.86	25.42	87	1.25	0	2.46	0.92	97.09	11.97	100	1.48	13	8.66	0.96	-0.8	-3.27	0.61	0.73	11.46	4.77	0.19			1430	4	78.26	40.26	36	1.32	8.33	55.93	0.76	90.57	52.68	48	1.79	6.25	19.86	0.71	0.63	1.17	1.25	1.32	-1.09	-4.47	-0.3
	1431	5	97.44	7.87	114	1.35	3.51	5.88	0.83	96.36	15.38	106	1.32	5.66	5.8	0.81	-0.5	2.91	-0.32	-0.1	1.76	0	-0.11			1431	5	82.19	17.05	60	1.41	6.67	42.58	0.84	83.33	29.79	55	1.54	12.73	34.27	0.96	0.06	2.42	-0.38	0.38	2.69	-0.89	0.58
	1440	5	98.23	21.53	111	1.14	21.62	0.69	0.97	98.13	20.15	105	1.23	22.86	0.74	1.09	0	-0.29	-0.24	0.33	0.19	0	0.51			1440	5	83.75	30.43	67	1.23	14.93	22.15	0.75	94.29	39.13	66	1.3	19.7	14.07	0.78	0.52	1.09	-0.07	0.24	1.25	-1.86	0.17
	1441	5	96	16.67	96	1.28	11.46	1.63	0.99	96.67	25.62	87	1.25	10.34	5.43	1.08	0.3	1.87	-0.43	-0.1	-0.38	4.77	0.38			1441	5	76.56	31.18	49	1.36	12.24	20.51	0.85	70.59	31.08	36	1.27	11.11	48.25	0.88	-0.35	-0.01	-1.34	-0.3	-0.35	3.68	0.15
	1442	2	100	28.44	78	1.32	5.13	4.39	1.15	98.7	26.67	76	1.29	9.21	1.87	1.18	-0.6	-0.28	-0.11	-0.1	2.22	-3.98	0.11			1442	2	87.23	38.96	41	1.35	9.76	47.97	0.73	86.89	44.04	53	1.35	11.32	10.66	0.84	-0.02	0.53	1.12	0	0.79	-6.4	0.61
	1507	5	99.13	17.27	114	1.13	13.16	0	1.03	99.19	8.15	123	1.23	4.88	0	0.87	0	-3.26	0.33	0.37	-4.47	0	-0.73			1507	5	95.35	33.33	82	1.22	3.66	5.11	0.61	90.09	20.14	100	1.03	2	13.75	0.52	-0.25	-2.19	0.86	-0.74	-1.25	3.68	-0.69
	1509	5	98.84	17.31	85	1.33	48.24	7.14	0.99	98.97	13.39	96	1.42	34.38	2.61	1.15	0.1	-1.12	0.53	0.28	-1.46	-4.26	0.65			1509	5	92.75	37.27	64	1.44	29.69	15.27	0.8	98.46	42.98	64	1.4	17.19	11.63	0.82	0.26	0.62	0	-0.12	-2.22	-1.25	0.11
	1510	6	97.62	17.65	123	0.91	4.88	1.28	0.9	98.36	19.21	120	0.89	8.33	4.4	1.09	0.3	0.37	-0.11	-0.1	2.55	3.98	0.83			1510	6	93.48	37.41	86	1.08	9.3	4.52	0.66	72.58	49.59	45	1.15	6.67	21.66	0.76	-1.1	1.22	-2.81	0.27	-1.55	6.43	0.61
	1536	6	96.64	20.13	115	1.03	5.22	0	0.9	97.58	13.89	121	1.1	12.4	2.68	0.91	0.4	-1.61	0.22	0.29	3.36	4.77	0.05			1536	6	97.8	35.46	89	1.28	5.62	3.4	0.75	90.48	33.86	76	1.18	5.26	13.01	0.71	-0.34	-0.2	-0.69	-0.35	0	5.44	-0.24
	1423	6	98.55	45.67	68	1.41	13.24	2.29	1.32	98.85	32.03	86	1.51	9.3	3.01	1.2	0.1	-1.54	1.02	0.3	-1.46	1.25	-0.41			1423	6	81.25	55.56	39	1.68	17.95	18.66	1.04	67.5	63.96	27	1.8	59.26	14.5	0.86	-0.81	0.61	-1.6	0.3	5.23	-1.03	-0.83
	1606	2	98.95	24	94	1.4	9.57	0	0.89	100	27.78	78	1.62	11.54	0	1.01	0.5	0.64	-0.81	0.63	0.79	0	0.55			1606	2	94.44	40.98	68	1.3	4.41	5.38	0.72	96.3	77.5	26	1.47	19.23	3.23	0.75	0.09	2.77	-4.18	0.53	6.02	-1.76	0.18
	1668	6	100	39.19	90	1.2	16.67	0.67	1	99.07	29.61	106	1.14	11.32	3.77	0.91	-0.4	-1.22	0.71	-0.22	-1.51	6.02	-0.41			1668	6	96.63	39.46	86	1.23	10.47	6.33	0.65	98.53	54.97	67	1.28	8.96	0	0.66	0.09	1.44	-1.08	0.17	-0.87	-8.45	0.07
	1669	2	100	20.89	125	0.83	3.2	3.07	0.77	100	25.79	118	0.87	13.56	0	0.84	0	0.92	-0.25	0.2	5.44	-6.02	0.38			1669	2	99.09	27.63	109	0.94	22.02	4.4	0.59	97.47	45.52	77	0.95	22.08	5.81	0.67	-0.07	2.17	-1.51	0.05	0	0.79	0.55
	1670	5	100	16.9	118	1.11	13.56	0.7	1	100	17.27	115	1.1	20	0.71	0.99	0	0.09	-0.11	-0.04	1.76	0	-0.04			1670	5	95.51	34.56	85	1.23	10.59	4.2	0.73	96.15	27.78	100	1.28	13	1.37	0.74	0.03	-0.95	0.71	0.17	1.05	-3.98	0.06
	1535	5	97.22	13.6	105	1.31	6.67	8.7	0.74	98.02	15.83	99	1.37	4.04	1.64	0.87	0.4	0.66	-0.26	0.19	-1.46	-6.53	0.7			1535	5	85.19	47.06	46	1.48	8.7	24.44	0.67	87.04	33.33	47	1.17	4.26	44.59	0.5	0.09	-1.5	0.09	-1.02	-2.55	2.55	-1.27
	1537	5	93.94	38.89	62	1.42	9.68	6.84	1.16	94.23	52.73	49	1.64	6.12	9.84	1.15	0.1	1.32	-1.02	0.63	-1.55	1.55	-0.04			1540	5	89.58	47.25	43	1.45	25.58	38.51	0.64	91.53	45.37	54	1.55	25.93	11.38	0.73	0.09	-0.18	0.99	0.29	0	-5.12	0.57
	1540	5	100	25.23	83	1.31	15.66	0.88	1.09	94.87	23.53	74	1.36	12.16	4.63	0.98	-2.3	-0.3	-0.5	0.16	-0.9	6.99	-0.46			1605	5	95.38	43.48	62	1.43	17.74	0	0.73	94	54.13	47	1.81	27.66	0	0.87	-0.06	0.95	-1.2	1.02	1.92	0	0.76
	1605	5	90.41	29.81	66	1.39	18.18	3.7	1.42	100	13.33	91	1.26	21.98	0.94	1.15	4.4	-3.5	1.4	-0.43	0.64	-6.02	-0.92			1607	5	96.55	51.67	56	1.42	1.79	8.33	0.69	95.31	41.82	61	1.37	8.2	23.45	0.71	-0.06	-0.92	0.37	-0.16	6.53	4.26	0.12
	1607	5	92.86	25	78	1.22	6.41	15.67	0.99	95.65	34.29	66	1.58	15.15	16	1.1	1.3	1.37	-0.73	1.12	3.59	0.26	0.46			1608	5	94.87	30.36	74	1.37	10.81	15.67	0.68	91.04	36.79	61	1.44	21.31	8.62	0.61	-0.18	0.83	-0.84	0.22	3.01	-2.5	-0.47
	1608	5	98.8	16.16	82	1.48	2.44	2.91	0.9	100	17.39	76	1.19	13.16	3.13	0.77	0.5	0.32	-0.33	-0.95	6.69	1.25	-0.68			1610	5	87.69	35	57	1.23	0	23.48	1.01	93.9	25.45	77	1.32	9.09	10.48	0.84	0.3	-1.38	1.31	0.31	10	-3.39	-0.8
	1610	5	91.4	20.51	85	1.13	4.71	7.14	1.05	92.13	16.82	82	1.2	12.2	9.24	0.99	0.4	-0.86	-0.16	0.26	4.15	0.97	-0.26			1861	2	77.27	54.17	34	1.38	14.71	43.86	0.73	88.64	64.23	39	2.37	33.33	11.43	0.59	0.6	0.74	0.6	2.35	3.55	-5.64	-0.93
	1953	5	100	20.63	100	1.27	13	3.08	1.68	93.24	32.11	69	1.43	26.09	20.44	1.1	-0.3	1.92	-1.61	0.52	2.85	7.2	-1.84			1862	6	62.22	57.14	28	1.72	39.29	30.67	1.17	68.42	57.78	26	1.7	19.23	45.4	1.04	0.41	0.05	-0.32	-0.05	-3.01	1.71	-0.51
	1991	2	94.07	12.59	111	1.46	32.43	4.93	1.2	93.02	21.82	80	1.38	17.5	0	1.18	-0.05	2.39	-1.42	-0.25	-2.63	-6.99	-0.07			1953	5	87.04	40.66	47	1.39	10.64	39.74	0.86	80.85	50	38	1.48	26.32	41.25	0.83	-0.32	0.9	-0.92	0.27	3.9	0.21	-0.15
	2051	2	98.44	49.61	63	1.53	1.59	3.76	1.22	100	36.51	80	1.35	2.5	3.08	1.94	0.07	-1.33	1.04	-0.54	1.76	0	2.01			1991	2	86.67	35.48	52	1.26	9.62	37.75	0.8	95.31	43.86	61	1.48	14.75	10.24	0.86	0.41	0.92	0.69	0.7	1.76	-5.38	0.31
	1951	4	97.22	23.4	105	1.28	5.71	1.39	1.15	95.45	33.83	84	1.37	3.57	3.6	1.15	-0.08	1.6	-0.97	0.3	-1.76	3.01	0			2051	2	78.38	48.61	29	1.31	17.24	61.7	0.78	84.21	67.24	32	2.02	0	20.14	0.71	0.31	1.41	0.43	1.88	-12.55	-4.7	-0.41
	2074	6	98.18	12.7	108	1.2	41.67	5.97	0.88	98.86	22.12	87	1.23	22.99	0	1.27	0.03	2.41	-0.94	0.11	-2.62	-7.78	1.59			1951	4	96.34	39.71	79	1.35	11.39	12.82	0.68	83.08	41.44	54	1.51	33.33	26.97	0.64	-0.64	0.19	-1.65	0.49	4.52	3.17	-0.26
																										2074	6	91.78	29.13	67	1.17	23.88	28.28	0.71	98.63	44.7	72	0.99	9.72	8.97	0.72	0.31	1.86	0.31	-0.73	-3.8	-5.08	0.06


			Legend
			Group			Variable				Suffix
			2	ACC-hM4Di		Acc	attentional accuracy			0	vehicle condition
			4	ACC-Gs		Omm	%omissions			03	0.33 mg/kg CNO
			5	Ctrl		NCor	number correct responses			1	1 mg/kg CNO
			6	ACC-Gq		RewL	reward latency			3	3 mg/kg CNO
						Pers	%perseverative			10	10 mg/kg CNO for Gi and Gs (in all challenges except vITI the suffix 10 means 1mg/kg for Gq and a subset of controls)
						PPrem	%prematures			rel	log10-transformed ratio (value under CNO/value under vehicle)
						ResL	response latency
[truncated: 134 more columns]

## Sheet: 3a
	Ro63-1906 dose-response curve
			3a			3a					3a			3a					3a			3a					3a			3a					log10-transformed ratios (value under drug/value under vehicle)
			Vehicle condition								0.3 mg/kg condition								1 mg/kg condition								3 mg/kg condition								0.3 mg/kg condition								1 mg/kg condition
		ID	accuracy_V	P_omission_V	num_correct_V	P_premature_V	rew_lat_V	P_perseverative_V	correct_CV_V	response_lat_V	accuracy_03	P_omission_03	num_correct_03	P_premature_03	rew_lat_03	P_perseverative_03	correct_CV_03	response_lat_03	accuracy_1	P_omission_1	num_correct_1	P_premature_1	rew_lat_1	P_perseverative_1	correct_CV_1	response_lat_1	accuracy_3	P_omission_3	num_correct_3	P_premature_3	rew_lat_3	P_perseverative_3	correct_CV_3	response_lat_3	Rel_accuracy_03	Rel_P_omission_03	Rel_num_correct_03	Rel_P_premature_03	Rel_rew_lat_03	Rel_P_perseverative_03	Rel_correct_CV_03	Rel_response_lat_03	Rel_accuracy_1	Rel_P_omission_1	Rel_num_correct_1	Rel_P_premature_1	Rel_rew_lat_1	Rel_P_perseverative_1	Rel_correct_CV_1
		2917	91.9	22	67	18.8	1.1	8.2	0.6	1	85.3	21.8	58	32.6	0.9	10.3	0.5	1	92.9	20	52	46.2	1	7.7	0.6	1.1	96.6	11	86	20	0.9	11.6	0.7	1.1	-0.32	-0.02	-0.63	2.4	-0.76	0.87	-0.42	-0.15	0.05	-0.41	-1.1	3.93	-0.27	-0.51	-0.29
		2918	93.7	20	74.5	22.9	1.1	24	0.5	1	93.2	28.5	82	16.3	0.3	11	0.5	1.2	89	15.1	65	37.7	1.1	10.8	0.6	1	90	14.3	27	79.8	0.7	7.4	0.5	1	-0.02	1.51	0.42	-1.31	-5.55	-3.39	-0.38	0.85	-0.22	-1.24	-0.59	2.18	-0.15	-3.39	0.75
		2919	90.9	18	80.5	13.4	1	25.5	0.5	1	91.8	15.8	78	21.7	0.9	9	0.5	1.1	90.7	7.4	68	42.1	1	35.3	0.6	1	94.2	10.3	98	10.1	0.9	30.6	0.5	1.1	0.04	-0.48	-0.14	1.96	-0.7	-4.61	-0.05	0.19	-0.01	-3.78	-0.73	4.87	-0.05	1.41	0.38
		2920	87.7	17	64	24.1	1.3	50.2	0.6	1.1	92.2	19.8	71	17.2	1.3	40.8	0.5	1.2	86.8	14.6	66	25.2	1.1	74.2	0.5	1.3	100	6.3	15	92.4	0.8	26.7	0.5	0.8	0.22	0.69	0.45	-1.43	-0.1	-0.95	-0.25	0.58	-0.04	-0.63	0.13	0.17	-0.65	1.67	-0.64
		2921	93.3	30	61	15.9	1.3	39.9	0.5	1	91.8	38.4	56	3.9	1.1	48.2	0.5	1	95.7	32	67	5.5	1.3	64.2	0.5	1.1	91.5	10.9	75	28.1	1	34.7	0.5	1	-0.07	1.01	-0.37	-6.02	-1.03	0.88	0.09	-0.17	0.11	0.23	0.41	-4.26	-0.14	2.11	-0.22
		2922	94	6	86	21.8	1.1	40.7	0.6	0.9	94.6	4.1	88	18.5	1.1	39.8	0.6	0.9	93.8	9.1	75	33.3	0.9	18.7	0.5	0.8	96.7	1.1	89	30.6	0.8	15.7	0.6	0.8	0.03	-1.38	0.1	-0.64	0.09	-0.11	-0.06	0.06	-0.01	2.05	-0.59	1.89	-0.97	-3.34	-0.52
		2928	91.2	22	79.5	20.1	1	8.3	0.6	1	87.3	17.7	69	23.2	0.9	21.7	0.5	0.8	89.9	10.2	71	32.3	0.9	9.9	0.5	1	94.5	9	86	27.5	0.8	8.1	0.5	0.8	-0.19	-0.89	-0.62	0.58	-0.24	3.88	-0.56	-0.88	-0.06	-3.27	-0.49	1.96	-0.23	0.46	-0.75
		2929	91.4	16	74	24	1	12.8	0.7	0.9	100	9.3	107	7.8	1	36.4	0.6	0.9	96.1	11.2	99	12.8	0.9	8.1	0.6	1	96.4	9.8	53	60.4	0.9	15.1	0.6	0.9	0.39	-2.43	1.6	-4.77	0.01	4.54	-0.65	-0.13	0.22	-1.63	1.26	-2.66	-0.58	-1.6	-0.53
		2930	88.5	44	45.5	21.5	1.2	48.2	0.6	1.1	85.5	40.9	47	29.5	1.1	42.6	0.6	1.1	89.3	21.9	67	30.4	1	55.2	0.5	1	98.4	36.4	62	23.8	0.8	11.3	0.5	1	-0.15	-0.34	0.14	1.35	-0.19	-0.57	0.07	-0.2	0.04	-3.05	1.68	1.49	-0.47	0.58	-0.63
		2931	89.4	46	43	28	1.2	37.4	0.5	1	92.3	39.5	48	31.7	2.3	33.3	0.6	1.2	77.6	38	38	49.7	0.5	13.2	0.6	1	91.7	14.3	11	94	0.9	27.3	0.5	1	0.14	-0.66	0.48	0.43	2.77	-0.48	0.52	1.02	-0.62	-0.83	-0.54	2.37	-3.92	-4.34	0.28
		2932	56.7	42	18	68.4	0.8	25	0.6	1.1	76.2	36.4	32	60.9	0.5	12.5	0.5	1	78.4	23.9	40	63.4	0	0	0.5	1.1	81.8	35.3	9	92.4	0.8	0	0.5	1.2	1.28	-0.59	2.5	-0.54	-2.13	-3.01	-0.54	-0.53	1.41	-2.41	3.47	-0.33		-14.15	-0.58
		1545	96.2	31	67	6.4	1.2	31.6	0.5	1.2	100	47.1	63	14.4	0	0	0.4	1.2	93.9	16.3	77	18.3	1	49.4	0.5	1	96.7	18.2	87	7.6	0.8	16.1	0.6	0.9	0.17	1.76	-0.27	3.31		-15.05	-1.05	-0.13	-0.11	-2.84	0.6	4.34	-0.82	1.94	0.24
		1546	93.2	5	92.5	19.3	1	44.7	0.6	0.9	87	25	60	26.4	1.2	66.7	0.6	1	96.4	4.3	106	14.2	0.9	56.6	0.6	0.8	91	4.3	81	35.9	0.8	50.6	0.5	0.7	-0.3	6.65	-1.88	1.3	0.83	1.73	0.21	0.21	0.15	-0.95	0.59	-1.25	-0.59	1.03	-0.26
		1547	89.9	22	50	32.5	0.8	35.4	0.6	0.9	92.8	10.4	64	43.4	1	20.3	0.5	1	86.3	25.5	63	14	1.2	33.3	0.6	1	88.3	7.7	53	58.9	0.9	17	0.5	1.1	0.14	-3.21	1.07	1.25	0.74	-2.34	-1.19	0.3	-0.18	0.69	1	-3.42	1.55	-0.25	-0.27
		8059	95.2	19	79	15.8	1	12.7	0.5	1	97.7	21.8	84	6.8	1	14.3	0.4	1	91.9	10.4	79	23.8	0.9	21.5	0.5	0.9	95	23.1	76	15.4	0.8	9.2	0.5	0.9	0.11	0.64	0.27	-3.59	-0.05	0.62	-0.68	0.18	-0.15	-2.57	0	1.76	-0.34	2.28	0.11
		8060	86.6	33	56	18.9	1.1	11	0.6	1	82.8	35.4	53	18.2	1	13.2	0.7	0.9	93.1	23.4	67	26	0.9	6	0.4	0.9	94.1	25	48	55.3	1	22.9	0.5	0.9	-0.19	0.27	-0.24	0	-0.57	0.67	0.86	-0.72	0.31	-1.52	0.78	1.36	-0.97	-3.01	-1.12
		8061	95.4	20	87.5	11.7	1	34.1	0.6	1	98	11.3	100	12.9	0.9	34	0.6	0.9	91.6	9.5	87	24.5	0.9	19.5	0.6	1	94.9	5.8	93	28.3	0.8	11.8	0.5	1.1	0.12	-2.51	0.58	0.35	-0.19	0	0.24	-0.29	-0.18	-3.26	-0.02	3.19	-0.52	-2.43	0.05
		8062	92	9	70	38.4	0.9	7.9	0.7	0.9	86.8	11.7	59	43.8	0.9	5.1	0.7	0.9	92.3	8.2	72	33.1	1	9.7	0.7	0.8	90.4	3.7	47	65.8	0.7	6.4	0.6	0.7	-0.26	1.13	-0.74	0.52	-0.11	-1.25	0.33	0.41	0.01	-0.39	0.12	-0.6	0.51	0.97	-0.07
			Legend
			Variable							Suffix				Prefix
			accuracy		attentional accuracy					V	vehicle			Rel	log10-transformed ratio (value under drug/value under vehicle)
			P_omission		%omissions					03	0.33 mg/kg Ro63-1908
			num_correct		number correct responses					1	1 mg/kg Ro63-1908
			P_premature		%prematures					3	3 mg/kg Ro63-1908
			rew_lat		reward latency
			P_perseverative		%perseverative
			correct_CV		coefficient of variation of response latency
			response_lat		response latency
[truncated: 9 more columns]

## Sheet: 3c-d
			Rbp4 cohort, Ro63-1908 challenge procotol
Panel where data is shown				2d					2c		2d					2c		2d					2c			2e	2e	2e	2e	2e	2e	2e	2e	2e	2e	2e	2e	2e	2e
				Vehicle condition							3 mg/kg Ro							3 mg/kg Ro + CNO								3 mg/kg Ro relative to vehicle, log10-transformed ratios							3 mg/kg Ro + CNO relative to vehicle, log10-transformed ratios							3 mg/kg Ro + CNO relative to 3mg/kg Ro, log10-transformed ratios
		ID	Group	Acc_0	Omm_0	NCor_0	RewL_0	Pers_0	PPrem_0	ResL_0	Acc_Co	Omm_Co	NCor_Co	RewL_Co	Pers_Co	PPrem_Co	ResL_Co	Acc_CoCNO	Omm_CoCNO	NCor_CoCNO	RewL_CoCNO	Pers_CoCNO	PPrem_CoCNO	ResL_CoCNO		Acc_relCo	Omm_relCo	NCor_relCo	RewL_relCo	Pers_relCo	PPrem_relCo	ResL_relCo	Acc_relCoCNO	Omm_relCoCNO	NCor_relCoCNO	RewL_relCoCNO	Pers_relCoCNO	PPrem_relCoCNO	ResL_relCoCNO	Acc_relCNO_Co	Omm_relCNO_Co	NCor_relCNO_Co	RewL_relCNO_Co	Pers_relCNO_Co	PPrem_relCNO_Co	ResL_relCNO_Co
		1321	6	91.55	15.48	65	1.21	16.92	31.15	0.83	83.62	23.53	11	0.92	0	91.98	0.61	100	17.53	80	1.15	11.25	8.49	0.91		-3.9	1.82	-7.72	-1.19	-12.3	4.59	-1.34	3.8	0.54	0.9	-0.22	-1.51	-5.51	0.4	7.8	-1.28	8.62	0.97	10.79	-10.1	1.74
		1322	6	85.29	24.44	29	1.13	3.45	71.78	1.05	98.73	23.3	78	0.95	11.54	23.53	0.89	97.4	7.23	75	0.99	25.33	35.88	0.96		6.4	-0.21	4.3	-0.75	4.77	-4.77	-0.72	5.8	-5.29	4.13	-0.57	8.13	-3.01	-0.39	-0.6	-5.08	-0.17	0.18	3.36	1.76	0.33
		1427	5	88.89	16.28	64	1.44	20.31	19.44	0.85	91.43	5.41	32	1.12	15.63	80.42	0.86	100	9.52	38	0.98	7.89	74.7	0.98		1.2	-4.79	-3.01	-1.09	-1.18	6.08	0.05	5.1	-2.33	-2.26	-1.67	-4.19	5.74	0.62	3.9	2.45	0.75	-0.58	-3.01	-0.33	0.57
		1428	5	94.81	8.33	73	1.09	5.48	30.33	0.89	98.95	9.52	94	1.08	11.7	8.7	0.85	100	17.14	87	1.16	17.24	4.55	1.03		1.9	0.58	1.1	-0.04	3.01	-5.37	-0.2	2.3	3.13	0.76	0.27	4.77	-7.92	0.63	0.5	2.55	-0.34	0.31	1.76	-2.55	0.83
		1429	5	97	3.85	97	1.2	10.31	14.63	1	88.24	12.82	30	0.89	6.67	79.79	0.98	100	34.07	60	1.34	3.33	26.4	1.27		-4.1	5.22	-5.1	-1.3	-1.96	7.27	-0.09	1.3	9.47	-2.09	0.48	-4.39	2.55	1.04	5.4	4.25	3.01	1.78	-2.43	-4.72	1.13
		1431	5	98.11	26.39	52	1.17	17.31	42.06	0.93	90	25.93	18	0.88	11.11	86.83	0.76	85.37	19.61	35	0.98	14.29	68.13	0.9		-3.8	-0.08	-4.61	-1.24	-1.76	3.06	-0.88	-6	-1.29	-1.72	-0.77	-0.79	2.05	-0.14	-2.3	-1.21	2.89	0.47	0.97	-1.01	0.73
		1440	5	83.58	17.28	56	0.95	8.93	35.94	1	83.78	26.73	62	0.75	3.23	21.09	0.94	94.44	13.25	68	0.85	7.35	38.97	0.85		0.1	1.9	0.44	-1.03	-3.52	-2.14	-0.27	5.3	-1.15	0.84	-0.48	-0.51	0.35	-0.71	5.2	-3.05	0.4	0.54	3.01	2.49	-0.44
		1441	5	97.73	24.14	43	1.09	9.3	47.27	0.96	98.46	15.58	64	1.05	12.5	29.73	0.82	100	18.18	9	0.95	22.22	94.67	0.54		0.3	-1.9	1.73	-0.16	1.14	-2.04	-0.69	1	-1.23	-6.79	-0.6	3.62	2.97	-2.5	0.7	0.67	-8.52	-0.44	2.48	5.01	-1.81
		1442	2	94.12	40	48	1.25	12.5	14	0.97	88.37	28.33	38	1.05	5.26	55.22	1.04	95.12	14.58	39	1.01	7.69	70	1.27		-2.7	-1.5	-1.02	-0.76	-3.36	5.72	0.3	0.5	-4.38	-0.9	-0.93	-2.11	6.75	1.17	3.2	-2.89	0.11	-0.17	1.25	1.03	0.87
		1507	5	90.91	12.5	70	1.07	10	20	0.75	98.77	7.95	80	0.88	12.5	32.56	0.83	97.22	1.37	70	0.84	7.14	52.87	0.82		3.6	-1.97	0.58	-0.85	0.73	1.96	0.44	2.9	-9.6	0	-1.05	-1.38	4.02	0.39	-0.7	-7.64	-0.58	-0.2	-2.11	2.06	-0.05
		1509	5	94.81	12.5	73	1.24	6.85	6.38	0.93	90.63	1.54	58	0.93	10.34	55.48	0.91	97.3	13.95	36	0.96	13.89	70.47	1.04		-2	-9.09	-1	-1.25	1.96	9.03	-0.09	1.1	0.48	-3.07	-1.11	3.01	10.06	0.49	3.1	9.57	-2.07	0.14	1.05	1.03	0.58
		1510	6	88.89	10	40	1.07	7.5	66.67	0.88	90.24	16.33	37	0.79	8.11	70.41	1.22	97.3	3.9	72	0.76	8.33	47.65	0.85		0.7	2.13	-0.34	-1.32	0.51	0.25	1.42	3.9	-4.09	2.55	-1.49	0.51	-1.45	-0.15	3.3	-6.22	2.89	-0.17	0	-1.7	-1.57
		1536	6	98.08	7.14	102	1.09	6.86	6.72	0.72	95.79	4.04	91	0.83	2.2	25.93	0.67	96.19	13.22	101	0.85	2.97	0	0.95		-1	-2.47	-0.5	-1.18	-3.68	5.7	-0.31	-0.9	2.68	-0.04	-1.08	-3.68	-8.45	1.2	0.2	5.15	0.45	0.1	0	-14.15	1.52
		1423	6	98.65	16.85	73	1.54	13.7	5.26	1.07	94.12	10.53	16	1.16	50	91.23	1.28	96.43	45.63	54	1.02	5.56	7.14	1.38		-2	-2.04	-6.59	-1.23	5.61	11.86	0.78	-1	4.33	-1.31	-1.79	-3.68	1.25	1.11	1.1	6.37	5.28	-0.56	-9.29	-10.61	0.33
		1606	2	95.77	11.25	68	0.94	1.47	24.3	0.95	84.62	7.14	11	0.9	0	93.27	0.73	97.62	16	82	1.06	4.88	4.72	0.98		-5.4	-1.98	-7.91	-0.19	-3.01	5.75	-1.14	0.8	1.53	0.81	0.52	3.98	-6.99	0.14	6.2	3.5	8.72	0.71	6.99	-12.74	1.28
		1668	6	98.41	10	62	1.01	6.45	55.7	0.86	66.67	33.33	4	1	0	96.31	1.26	98.28	7.94	57	0.85	1.75	61.35	1.04		-16.9	5.23	-11.9	-0.04	-8.45	2.39	1.66	-0.1	-1	-0.37	-0.75	-5.44	0.44	0.83	16.9	-6.23	11.54	-0.71	3.01	-1.94	-0.83
		1669	2	96.3	6.9	78	1.04	10.26	16.98	0.87	97.5	6.98	78	0.85	1.28	36.5	0.72	100	0	73	0.9	0	40.8	0.83		0.5	0.05	0	-0.88	-7.4	3.38	-0.82	1.6		-0.29	-0.63	-10.41	3.82	-0.2	1.1	-8.45	-0.29	0.25	-3.01	0.45	0.62
		1670	5	90	16.67	45	0.95	15.56	51.2	0.92	94.85	3.96	92	0.81	20.65	26.28	0.77	96.97	8.33	32	0.83	15.63	81.15	0.76		2.3	-6.24	3.11	-0.69	1.18	-2.85	-0.77	3.2	-3.01	-1.48	-0.59	0	1.98	-0.83	1	3.23	-4.59	0.11	-1.18	4.83	-0.06
		1537	5	96.15	20	50	1.47	26	47.2	0.88	95.92	9.26	47	1.19	8.51	65.16	0.91	81.25	5.88	39	1.35	10.26	64.83	1.1		-0.1	-3.34	-0.27	-0.92	-4.77	1.38	0.15	-7.3	-5.32	-1.08	-0.37	-3.9	1.32	0.97	-7.2	-1.97	-0.81	0.55	0.87	-0.07	0.82
		1540	5	93.33	15.73	70	1.35	24.29	8.16	0.92	96.3	10.99	78	1.33	28.21	4.17	1.12	100	0	39	1.07	23.08	76.33	1.02		1.4	-1.56	0.47	-0.07	0.65	-2.55	0.85	3	-12.04	-2.54	-1.01	-0.18	9.32	0.45	1.6	-10.41	-3.01	-0.95	-0.82	11.88	-0.41
		1605	5	95.31	11.11	61	1.4	13.11	44.62	0.79	95.12	4.65	78	1.1	12.82	12.12	1.12	93.33	6.25	56	1.06	10.71	51.91	1.13		-0.1	-3.78	1.07	-1.05	-0.32	-5.39	1.52	-0.9	-2.5	-0.37	-1.21	-1.05	0.63	1.56	-0.8	1.28	-1.44	-0.16	-0.73	6.02	0.04
		1607	5	98.55	12.66	68	1.26	22.06	29.82	0.96	94.83	10.77	55	1.17	14.55	41.28	0.74	100	14.14	85	1.05	15.29	11.61	1		-1.7	-0.7	-0.92	-0.32	-1.86	1.46	-1.13	0.6	0.48	0.97	-0.79	-1.58	-3.98	0.18	2.3	1.18	1.89	-0.47	0.28	-5.44	1.31
		1608	5	96.34	22.64	79	0.8	2.53	1.83	1.05	90.48	5.62	76	0.95	10.53	21.05	0.83	94.44	10	34	0.92	11.76	73.2	0.84		-2.7	-6.05	-0.17	0.75	5.64	10.41	-1.02	-0.9	-3.55	-3.66	0.61	6.02	15.68	-0.97	1.9	2.5	-3.49	-0.14	0.38	5.27	0.05
		1610	5	96.72	10.29	59	1.09	5.08	40.35	0.93	100	24.44	68	0.9	13.24	20.35	0.89	96.34	22.64	79	0.8	2.53	1.83	1.05		1.5	3.76	0.62	-0.83	3.68	-2.91	-0.19	-0.2	3.43	1.27	-1.34	-3.01	-13.12	0.53	-1.6	-0.33	0.65	-0.51	-6.69	-10.21	0.72
		1861	2	96.15	42.22	50	1.31	8	21.05	1.18	95.83	22.58	23	0.96	4.35	84.26	1	97.5	56.04	39	1.31	5.13	13.33	1.24		-0.1	-2.72	-3.37	-1.35	-2.55	5.87	-0.72	0.6	1.23	-1.08	0	-1.76	-1.96	0.22	0.8	3.95	2.29	1.35	0.79	-7.83	0.93
		1862	6	94.74	21.92	54	1.46	7.41	36.52	1.08	97.33	20.21	73	1.49	17.81	15.93	0.94	98.51	34.95	66	1.32	3.03	0.95	1.09		1.2	-0.35	1.31	0.09	3.52	-3.64	-0.6	1.7	2.03	0.87	-0.44	-3.01	-15.68	0.04	0.5	2.38	-0.44	-0.53	-6.53	-12.04	0.64
		1953	5	87.72	18.57	50	1.17	18	47.01	0.98	96.55	25.64	28	1.15	21.43	77.84	0.87	91.67	12.2	33	1.11	21.21	73.91	1.03		4.2	1.4	-2.52	-0.08	0.64	2.11	-0.52	1.9	-1.83	-1.81	-0.23	0.64	1.88	0.22	-2.3	-3.23	0.71	-0.15	0	-0.23	0.73
		1991	2	94.37	17.44	67	1.23	2.99	18.1	1.05	100	12	66	1.11	3.03	40.63	0.93	98.75	18.37	79	1.12	22.78	9.17	0.97		2.5	-1.62	-0.07	-0.45	1.25	3.34	-0.53	2	0.23	0.72	-0.41	8.85	-2.79	-0.34	-0.6	1.85	0.78	0.04	7.6	-6.13	0.18
		2051	2	98.25	27.85	56	1.38	5.36	37.5	0.95	93.33	13.46	42	1.06	0	71.27	1	96.1	25.24	74	1.31	2.7	0.96	1.11		-2.2	-3.16	-1.25	-1.15	-7.78	2.78	0.22	-1	-0.43	1.21	-0.23	-3.01	-15.8	0.68	1.3	2.73	2.46	0.92	4.77	-18.57	0.45
		2072	2	95.56	27.42	43	1.01	2.33	52.67	0.92	98.97	14.16	56	0.82	5.36	53.8	0.94	100	16.67	90	1.04	37.78	2.68	0.88		1.5	-2.87	1.15	-0.91	3.01	0.08	0.09	2	-2.16	3.21	0.13	11.03	-12.47	-0.19	0.5	0.71	2.06	1.03	8.02	-12.55	-0.29
		2074	6	98.61	7.69	71	1.02	5.63	29.09	0.89	92.31	10.34	24	1.02	33.33	84.49	0.82	97.94	4.9	95	0.87	11.58	1.9	0.93		-2.9	1.29	-4.71	0	7.53	4.52	-0.36	-0.3	-1.96	1.27	-0.69	3.01	-11.76	0.19	2.6	-3.24	5.98	-0.69	-4.52	-16.28	0.55
	Legend
	Group			Variable				Suffix
	2	ACC-hM4Di		Acc	attentional accuracy			0	vehicle condition
	5	Ctrl		Omm	%omissions			Co	3 mg/kg Ro63-1908 s.c.
	6	ACC-Gq		NCor	number correct responses			CNO	10 mg/kg CNO for Gi and Gs, 1mg/kg for Gq
				RewL	reward latency			rel	log10-transformed ratio (value under CNO/value under vehicle)
				Pers	%perseverative
				PPrem	%prematures
				ResL	response latency

## Sheet: 4b-d
			Rbp4 cohort, LMA																Rbp4 cohort, EPM
Panel where data is shown				4b	4c		4b	4c													4d	4d
				Vehicle condition			CNO condition			log10-transformed ratios (value under CNO/value under vehicle)
		ID	group	V_Dist_Total	V_TimeImm	V_Dist2Bord	C_Dist_Total	C_TimeImm	C_Dist2Bord	Lg_Dist_Total	Lg_TimeImm	Lg_Dist2Bord
		687	2	103.26	712.7	0.0367	62.31	1336.9	0.0459	-2.19	2.73	0.97							ID	group	EPM_PrefTime	EPM_PrefEntries
		710	4	104.28	652.2	0.0409	103.38	591.9	0.0353	-0.04	-0.42	-0.63							1321	6	0.36	0.44
		751	5	78.75	1075.8	0.0432	77.48	1063.4	0.0331	-0.07	-0.05	-1.16							1322	6	0.15	0.29
		701	2	91.26	716.3	0.0426	73.64	1112.6	0.0402	-0.93	1.91	-0.25							1324	4	0.13	0.35
		772	2	106.41	497.7	0.0444	125.51	318.7	0.0478	0.72	-1.94	0.31							1332	2	0.13	0.5
		825	2	116.66	557.6	0.0391	16.44	2242.7	0.0346	-8.51	6.04	-0.54							1428	5	0.05	0.39
		828	2	95.48	681.3	0.0379	81.95	901.9	0.042	-0.66	1.22	0.45							1429	5	0.1	0.21
		857	2	56.48	1522.9	0.0322	76.26	1044.4	0.0461	1.31	-1.64	1.56							1430	4	0.04	0.26
		893	2	145.01	366.9	0.0352	126.85	407.8	0.0329	-0.58	0.46	-0.3							1431	5	0.04	0.19
		1055	5	96.78	902.7	0.0454	58.9	1436.1	0.0497	-2.16	2.02	0.39							1440	5	0.01	0.11
		1057	5	77.98	1326.6	0.0346	107.45	716.1	0.0398	1.39	-2.68	0.61							1441	5	0.05	0.3
		1100	5	55.56	1368.5	0.0434	64.18	1349.3	0.0417	0.63	-0.06	-0.18							1442	2	0.37	0.35
		1101	4	101.44	800.9	0.0468	149.46	352.6	0.0354	1.68	-3.56	-1.21							1507	5	0.03	0.32
		1157	4	99.78	702.5	0.0397	108.76	542.8	0.0367	0.37	-1.12	-0.34							1509	5	0.05	0.3
		1158	4	102.68	672.1	0.0403	89.98	864.4	0.0356	-0.57	1.09	-0.55							1510	6	0.17	0.31
		1163	4	123.99	541.6	0.033	97.81	648.6	0.0427	-1.03	0.78	1.12							1536	6	0.32	0.33
		1321	6	88.83	880.5	0.0326	184.82	212.8	0.0351	3.18	-6.17	0.33							1423	6	0.35	0.42
		1322	6	105.86	992.9	0.0384	174.59	288.3	0.0348	2.17	-5.37	-0.44							1606	2	0.06	0.29
		1324	4	70.58	1277.8	0.0447	60.06	1330.2	0.0421	-0.7	0.18	-0.26							1668	6	0.11	0.26
		1332	2	84.07	974.1	0.0423	55.88	1501.5	0.0398	-1.77	1.88	-0.27							1669	2	0.09	0.5
		1428	5	107.45	676.4	0.038	88.6	755.9	0.0356	-0.84	0.48	-0.29							1670	5	0.35	0.48
		1429	5	77.91	1143.3	0.0377	82.99	792.8	0.0354	0.27	-1.59	-0.26							1537	5	0.18	0.47
		1430	4	102.23	843.6	0.037	95.64	728.1	0.0353	-0.29	-0.64	-0.2							1605	5	0.2	0.44
		1431	5	61.13	1368.6	0.0366	122.57	618.7	0.0387	3.02	-3.45	0.24							1607	5	0.11	0.32
		1440	5	112.88	723.4	0.0386	112.23	637.2	0.047	-0.03	-0.55	0.86							1608	5	0.24	0.46
		1441	5	108.46	711.8	0.0421	115.09	594.2	0.0378	0.26	-0.78	-0.47							1610	5	0.14	0.56
		1442	2	139.81	576.4	0.0346	132.79	411.4	0.0369	-0.22	-1.47	0.28							1861	2	0.08	0.6
		1507	5	105.4	462.9	0.039	80.77	883	0.0381	-1.16	2.81	-0.1							1862	6	0.19	0.44
		1509	5	118.02	602.6	0.0369	105.9	655.5	0.0429	-0.47	0.37	0.65							1864	4	0.39	0.55
		1510	6	65.36	1107.2	0.0389	180.41	209.1	0.0307	4.41	-7.24	-1.03							1953	5	0.22	0.39
		1536	6	125.23	641.3	0.0456	179.95	146.8	0.0387	1.58	-6.4	-0.71							1991	2	0.22	0.44
		1423	6	70.41	1299.5	0.0386	121.85	382.2	0.0411	2.38	-5.32	0.28							2051	2	0.15	0.49
		1606	2	136.44	529.8	0.0381	96.3	791.3	0.0406	-1.51	1.74	0.27							2072	2	0.13	0.5
		1668	6	76.23	1075	0.0414	101.65	971.6	0.0377	1.25	-0.44	-0.42							2074	6	0.08	0.31
		1669	2	104.92	843	0.0464	43.71	1716.9	0.0519	-3.8	3.09	0.48
		1670	5	71.67	1172	0.0442	64.54	924.2	0.0456	-0.46	-1.03	0.13
		1537	5	103.24	860.8	0.0486	100.41	798.2	0.0402	-0.12	-0.33	-0.82
		1605	5	85.08	940.4	0.0458	108.89	495.5	0.043	1.07	-2.78	-0.27
		1607	5	87.54	766.9	0.0351	63.41	1363.5	0.0418	-1.4	2.5	0.76
		1608	5	84.44	1054.4	0.0438	103.03	780.8	0.0396	0.86	-1.31	-0.44
		1610	5	127.46	426.2	0.0438	83.73	1043.2	0.0402	-1.83	3.89	-0.37
		1861	2	128.89	521.7	0.0427	74.51	1255	0.0436	-2.38	3.81	0.09
		1862	6	98.19	793.1	0.0378	121.84	423	0.0387	0.94	-2.73	0.1
		1864	4	110.55	471.8	0.0374	90.6	804.7	0.0378	-0.86	2.32	0.04
		1953	5	157.98	354.8	0.0376	129.66	451.3	0.035	-0.86	1.05	-0.31
		1991	2	54.95	1535.3	0.0443	115.86	632.3	0.0394	3.24	-3.85	-0.51
		2051	2	124.22	629.6	0.0337	100.86	1203	0.0314	-0.91	2.81	-0.3
		2072	2	156.57	410.7	0.0387	142.04	424.4	0.0437	-0.42	0.14	0.53
		2074	6	122.74	553.1	0.0438	145.31	451.7	0.0447	0.73	-0.88	0.09
		Legend
		Group			Variable								Prefix
		2	ACC-hM4Di		Dist_Total	total distance moved (b)							V	vehicle condition
		4	ACC-Gs		TimeImm	total time immobile (s)							C	10 mg/kg CNO for Gi and Gs, 1mg/kg for Gq
		5	Ctrl		Dist2Bord	average distance to border							Lg	log10-transformed ratio (value under CNO/value under vehicle)
		6	ACC-Gq		EPM_PrefTime	preference for open arm of EPM calculated from residence time
					EPM_PrefEntries	preference for open arm of EPM calculated from entries

## Sheet: 5a_b
	Panel
	5a	GPCR	log2(fold-change)	Beta	Corrected P-value	log2(Set-C expression)
		Npsr1	1.71	0.225	2.63188e-16	0.245
		Grm3	1.719	0.154	1.7163e-30	5.226
		Grm7	1.719	0.04	4.73762e-114	7.072
		Adra1d	2.218	0.669	1.04197e-25	0.198
		Grm2	3.219	0.534	6.62997e-25	1.547
	5b	GPCR	log2(fold-change)	Beta	Corrected P-value	log2(Set-C expression)
		Grm7	1.77	0.04	2.55007e-188	7.072
		Gpr158	1.86	0.06	4.25026e-184	6.317
		Adrb1	1.905	0.436	2.895e-08	1.347
		Htr2a	1.912	0.348	0.00381938	1.096
		Grm3	1.946	0.167	4.74021e-69	5.226
		Adra1d	2.606	0.757	1.5275e-42	0.198
		Crhr1	2.894	0.578	1.78371e-09	0.595
		Grm2	4.109	0.624	1.29571e-87	1.547

## Sheet: 6a_b
		LY379268, 9s fITI challenge
Panel where data is shown			6a			6a					6a			6a					6a			6a					6b	6b	6b	6b	6b	6b	6b	6b	6b	6b	6b	6b			6b	6b
			Vehicle condition								0.3 mg/kg condition								1 mg/kg condition								log10-transformed ratios (value under drug/value under vehicle)
		ID	Acc_V	Omiss_V	NCorr_V	PPrem_V	RewLat_V	Persev_V	CV_V	RepLat_V	Acc_03	Omiss_03	NCorr_03	PPrem_03	RewLat_03	Persev_03	CV_03	RepLat_03	Acc_1	Omiss_1	NCorr_1	PPrem_1	RewLat_1	Persev_1	CV_1	RepLat_1	Rel_Acc_03	Rel_Acc_1	Rel_Omiss_03	Rel_Omiss_1	Rel_NCorr_03	Rel_NCorr_1	Rel_PPrem_03	Rel_PPrem_1	Rel_RewLat_03	Rel_RewLat_1	Rel_Persev_03	Rel_Persev_1	Rel_CV_03	Rel_CV_1	Rel_RepLat_03	Rel_RepLat_1
		2917	86.4	23.3	57	30.6	1.1	14	0.51	1.1	92.5	22.1	62	30.6	1.1	12.9	0.55	0.9	100	33	67	9.9	1.1	9	0.58	1.1	0.3	0.64	-0.22	1.52	0.37	0.7	0	-4.91	0.18	0.14	-0.62	-1.95	0.35	0.57	-0.65	0.07
		2918	95.8	17.2	69	33.6	1.1	60.9	0.5	0.8	98.7	30.1	78	4.2	1.1	55.1	0.48	1.2	94.4	31.1	67	14.2	1.1	65.7	0.54	1	0.13	-0.07	2.42	2.56	0.53	-0.13	-8.33	-3.55	-0.03	0.02	-0.37	0.33	-0.17	0.3	1.46	0.72
		2920	89.7	18.1	61	27.8	1.2	80.3	0.56	1.1	91.5	18	75	4.8	1.1	100	0.49	1.2	94.4	21.7	68	9.8	1.3	100	0.5	1.1	0.08	0.22	-0.02	0.8	0.9	0.47	-7.48	-4.47	-0.42	0.19	0.96	0.95	-0.62	-0.51	0.45	0.12
		2921	94	10.8	78	21.2	1.2	71.8	0.5	1	81.8	12	54	40.5	1.1	59.3	0.5	0.9	97.6	14.4	81	11	1.4	101.2	0.48	1	-0.6	0.16	0.48	1.28	-1.6	0.16	2.7	-2.63	-0.61	0.74	-0.79	1.49	0	-0.16	-0.31	0.14
		2922	77.1	15.8	37	60.7	1.3	73	0.57	1	89.9	12.7	62	38.3	1.1	46.8	0.57	0.9	92.3	26.1	60	24.1	1.2	61.7	0.54	1.1	0.67	0.78	-0.96	2.19	2.24	2.1	-1.94	-3.87	-0.44	-0.33	-1.91	-0.73	0.04	-0.22	-0.41	0.26
		2928	89.3	13.8	67	27.5	1.3	16.4	0.52	1	92.3	13.3	72	23.7	1.2	13.9	0.57	1	91.2	18.1	62	30.8	1.4	17.7	0.49	1.2	0.14	0.09	-0.15	1.17	0.31	-0.34	-0.67	0.44	-0.21	0.55	-0.84	0.34	0.35	-0.28	0.03	0.7
		2929	92.2	11.1	59	46.3	1	5.1	0.49	1.1	97.1	11.4	68	42.3	1	23.5	0.62	1	81.7	21.1	58	24.4	1.1	19	0.6	1.2	0.23	-0.53	0.11	2.79	0.62	-0.07	-0.39	-2.74	0.13	0.66	6.02	5.72	1.02	0.93	-0.53	0.11
		2930	88.7	30.3	55	21.9	1.1	41.8	0.48	1.1	98.2	37.5	54	16.2	1.3	38.9	0.42	1.3	98	45.7	50	10.5	1.5	22	0.54	1.1	0.44	0.43	0.92	1.78	-0.08	-0.41	-1.12	-3.01	0.37	1.08	-0.32	-2.79	-0.51	0.58	0.52	-0.2
		2932	95.5	18.3	85	13.5	1.1	41.2	0.54	0.9	93.4	25.5	71	17.1	1.2	31	0.47	1	83.6	27.2	56	25.8	1.2	37.5	0.47	1.1	-0.1	-0.58	1.43	1.71	-0.78	-1.81	1.09	2.69	0.38	0.39	-1.32	-0.41	-0.6	-0.61	0.26	0.84
		1545	92.6	29.2	63	20	1.1	27	0.48	1.2	81.3	47.3	39	17.3	1.3	25.6	0.43	1.1	81.1	38.4	43	24.6	1.3	23.3	0.5	1.1	-0.57	-0.58	2.1	1.19	-2.08	-1.66	-0.67	0.76	0.55	0.81	-0.16	-0.65	-0.44	0.14	-0.19	-0.36
		1546	82.1	6	64	37.1	1.1	29.7	0.55	1.1	92.6	15	63	41.2	1	30.2	0.69	1	93.4	22.4	71	16.9	1.1	47.9	0.52	1	0.53	0.56	3.96	5.71	-0.07	0.45	0.43	-3.49	-0.28	0.13	0.14	2.08	0.93	-0.23	-0.37	-0.39
		1547	80.8	36.6	42	36.9	1.1	31	0.57	0.9	86.3	38.6	44	37.1	1.1	11.4	0.53	1.2	86.7	52.1	39	19	1.3	23.1	0.66	1	0.29	0.31	0.23	1.54	0.2	-0.32	0.12	-2.89	0.06	0.76	-4.12	-1.28	-0.32	0.61	1.05	0.25
		8059	91.6	16.2	76	20.2	1	7.9	0.59	1	95.5	22.4	63	33.1	1	4.8	0.57	1	79.7	26.4	51	26.9	1	3.9	0.47	1.1	0.18	-0.6	1.41	2.14	-0.81	-1.73	2.09	1.09	0.16	0.3	-2.04	-3.04	-0.11	-0.92	-0.06	0.34
		8060	94.7	28.6	71	12.5	1.3	45.1	0.48	1.2	95.5	30.9	64	22.4	1.4	37.5	0.38	1.3	92.6	35.2	63	11.8	1.4	39.7	0.41	1.5	0.04	-0.09	0.34	0.91	-0.45	-0.52	2.48	-0.35	0.31	0.36	-0.83	-0.55	-0.97	-0.6	0.34	0.79
		8061	84.1	5.5	58	42.5	1	36.2	0.52	1	93.3	7.3	83	15.8	1.1	14.5	0.49	1.1	92.9	12.5	65	32.8	1.2	24.6	0.5	0.9	0.45	0.43	1.24	3.58	1.56	0.49	-4.29	-1.15	0.39	0.72	-3.92	-1.68	-0.29	-0.17	0.61	-0.23
		8062	91.8	20.8	56	40.3	1	7.1	0.53	0.9	95.9	22.2	47	52.6	1.1	25.5	0.58	1.1	91.7	28.6	55	28.2	1.1	5.5	0.61	0.9	0.19	-0.01	0.29	1.38	-0.76	-0.08	1.11	-1.5	0.28	0.27	5.12	-1.17	0.4	0.59	0.56	-0.09
		8087	91.1	36.6	41	48.2	1	9.8	0.56	1.1	85.4	33.3	41	45.5	1	24.4	0.73	1	95.2	37.4	59	13.2	1.2	20.3	0.47	1.2	-0.28	0.19	-0.41	0.09	0	1.58	-0.27	-5.44	0.07	0.86	3.98	3.19	1.15	-0.82	-0.59	0.37
			Legend
			Variable							Suffix				Prefix
			Acc	attentional accuracy						V	vehicle			Rel	log10-transformed ratio (value under drug/value under vehicle)
			Omiss	%omissions						03	0.33 mg/kg LY379268
			NCorr	number correct responses						1	1 mg/kg LY379268
			PPrem	%prematures
			RewLat	reward latency
			Persev	%perseverative
			CV	coefficient of variation of response latency
			RepLat	response latency

## Sheet: 6c_d
			LY379268, Ro63-1908 challenge																									log10-transformed ratios (value under drug/value under vehicle)
Panel where data is shown				6c		6c						6c		6c						6c		6c						6d	6d	6d	6d	6d	6d		6d	6d	6d	6d	6d	6d	6d		6d
				Vehicle condition								3 mg/kg Ro63-1908								3 mg/kg Ro63-1908 + 2 mg/kg LY379268								3 mg/kg Ro63-1908								3 mg/kg Ro63-1908 + 2 mg/kg LY379268
			ID	accuracy_V	P_omission_V	P_premature_V	num_correct_V	rew_lat_V	P_perseverative_V	correct_CV_V	response_lat_V	accuracy_Co	P_omission_Co	P_premature_Co	num_correct_Co	rew_lat_Co	P_perseverative_Co	correct_CV_Co	response_lat_Co	accuracy_Co_LY	P_omission_Co_LY	P_premature_Co_LY	num_correct_Co_LY	rew_lat_Co_LY	P_perseverative_Co_LY	correct_CV_Co_LY	response_lat_Co_LY	Rel_accuracy_Co	Rel_P_omission_Co	Rel_P_premature_Co	Rel_num_correct_Co	Rel_rew_lat_Co	Rel_P_perseverative_Co	Rel_correct_CV_Co	Rel_response_lat_Co	Rel_accuracy_Co_LY	Rel_P_omission_Co_LY	Rel_P_premature_Co_LY	Rel_num_correct_Co_LY	Rel_rew_lat_Co_LY	Rel_P_perseverative_Co_LY	Rel_correct_CV_Co_LY	Rel_response_lat_Co_LY
			2917	93.02	18.1	14.63	80	0.97	11.25	0.55	1.03	95.45	8.33	35.57	84	0.86	8.33	0.5	0.98	96.43	16	23.08	81	0.94	13.58	0.45	1.11	0.11	-3.37	3.8	0.21	-0.49	-1.25	-0.41	-0.2	0.16	-0.53	2.04	0.05	-0.11	0.67	-0.93	0.34
			2918	85.71	32.04	16.26	60	1	45	0.64	0.97	97.47	9.2	45.96	77	0.59	15.58	0.72	0.86	96.88	11.93	13.49	93	0.89	11.83	0.51	1.08	0.56	-5.42	4.32	1.08	-2.3	-4.59	0.53	-0.5	0.53	-4.29	-0.84	1.9	-0.54	-5.84	-0.95	0.48
			2920	92.86	4.85	20.16	91	1.1	16.48	0.58	0.84	90	2.44	41.01	72	0.74	4.17	0.62	0.78	89.19	5.13	44.68	66	0.84	7.58	0.57	0.93	-0.14	-2.99	3.01	-1.02	-1.73	-5.31	0.26	-0.31	-0.18	0.24	3.31	-1.39	-1.2	-3.27	-0.07	0.47
			2921	85.96	43	16.67	49	1.03	32.65	0.6	0.94	89.39	24.14	37.41	59	0.83	16.95	0.47	1.05	97.75	21.24	4.24	87	0.87	22.99	0.49	1.08	0.17	-2.51	3.49	0.81	-0.93	-2.88	-1.04	0.48	0.56	-3.06	-5.31	2.49	-0.72	-1.57	-0.87	0.6
			2922	93.4	5.4	11.1	99	1	41.4	0.7	0.7	91.46	1.2	39.86	75	0.72	22.67	0.63	0.75	94	2.9	23.7	94	0.9	20.2	0.6	0.8	-0.09	-6.48	5.23	-1.21	-1.41	-2.62	-0.39	0.22	0.03	-2.65	3.01	-0.23	-0.66	-3.01	-0.37	0.33
			2928	90.91	18.09	27.69	70	0.94	10	0.58	0.9	93.51	6.1	40.58	72	0.81	20.83	0.59	0.78	97.62	11.58	27.48	82	0.88	1.22	0.56	0.89	0.12	-4.72	1.66	0.12	-0.65	2.81	0.05	-0.67	0.31	-1.94	0	0.69	-0.27	-7.4	-0.14	-0.08
			2929	91.25	22.33	14.88	73	1.14	23.29	0.51	0.91	94.06	5.61	20.74	95	0.91	21.05	0.56	0.9	96.74	14.81	16.28	89	0.85	15.73	0.6	1.02	0.13	-6	1.46	1.14	-0.96	-0.38	0.4	-0.03	0.25	-1.78	0.54	0.86	-1.28	-1.76	0.65	0.52
			2930	93.75	35.35	12.39	60	1.31	16.67	0.61	1.1	96.1	8.33	45.81	74	0.95	22.97	0.5	0.92	91.67	23.4	27.13	66	1.27	37.88	0.56	1.09	0.11	-6.28	5.49	0.91	-1.37	1.31	-0.88	-0.79	-0.1	-1.79	3.33	0.41	-0.13	3.49	-0.4	-0.02
			2932	57.78	35.71	51.05	26	1.24	23.08	0.51	1.11	81.25	27.27	76.96	26		15.38	0.68	1.16	77.78	27.03	47.14	42	1.22	21.43	0.54	1.13	1.48	-1.17	1.7	0		-1.76	1.24	0.21	1.29	-1.21	-0.35	2.08	-0.09	-0.38	0.23	0.1
			1545	97.7	20.91	5.98	85	1	16.47	0.5	1.04	95.35	24.56	6.56	82	0.77	15.85	0.53	1.06	97.75	16.82	10.08	87	0.92	22.99	0.51	1.07	-0.11	0.7	0.67	-0.16	-1.13	-0.26	0.29	0.05	0	-0.94	2.63	0.1	-0.37	1.31	0.08	0.09
			1546	87.76	8.41	17.69	86	0.99	56.98	0.5	0.86	92.68	2.38	41.26	76	0.77	48.68	0.58	0.88	86.08	10.23	30.71	68	1	79.41	0.61	0.98	0.24	-5.48	3.68	-0.54	-1.07	-0.66	0.59	0.11	-0.08	0.85	2.36	-1.02	0.06	1.47	0.84	0.54
			1547	90.91	14.44	28.57	70	0.92	10	0.54	0.89	90.77	9.72	52.32	59	0.8	13.56	0.48	0.74	86.3	17.05	40.94	63	0.62	9.52	0.6	0.82	-0.01	-1.72	2.62	-0.74	-0.61	1.05	-0.46	-0.83	-0.23	0.72	1.5	-0.46	-1.75	-0.41	0.52	-0.37
			8060	97.62	12.5	27.82	82	0.94	19.51	0.58	0.94	91.8	6.15	57.24	56	0.82	19.64	0.69	0.92	96.63	11	21.26	86	0.92	17.44	0.59	1.01	-0.27	-3.08	3.16	-1.66	-0.61	0	0.74	-0.07	-0.04	-0.56	-1.05	0.21	-0.11	-0.46	0.02	0.33
			8061	97.09	13.45	4.03	100	0.95	22	0.52	1.03	99.07	12.2	4.65	107	0.77	17.76	0.52	0.91	90.7	8.51	31.39	78	0.8	11.54	0.5	1.08	0.09	-0.42	0	0.29	-0.93	-1.06	0.02	-0.55	-0.3	-1.99	8.06	-1.08	-0.73	-2.83	-0.16	0.22
			8062	93.42	13.64	31.25	71	0.86	4.23	0.68	0.93	90.57	17.19	56.16	48	0.77	20.83	0.66	0.94	94.19	19.63	11.57	81	0.84	6.17	0.5	1.25	-0.13	1.01	2.51	-1.7	-0.49	6.23	-0.13	0.03	0.04	1.58	-4.26	0.57	-0.13	1.46	-1.3	1.28
			8087	98.28	40.82	10.09	57	1.04	12.28	0.51	1.19	97.62	17.65	70.86	41	0.84	12.2	0.61	1.06	94.19	10.42	19.33	81	1.01	18.52	0.54	0.95	-0.03	-3.64	8.1	-1.43	-0.92	0	0.74	-0.48	-0.18	-5.93	2.6	1.53	-0.1	1.65	0.21	-0.96
			Legend
			Variable						Suffix				Prefix
			accuracy		attentional accuracy				V	vehicle			Rel	log10-transformed ratio (value under drug/value under vehicle)
			P_omission		%omissions				Co	3 mg/kg Ro63-1908
			P_premature		%prematures				Co_LY	3 mg/kg Ro63-1908 + 2 mg/kg LY379268
			num_correct		number correct responses
			rew_lat		reward latency
			P_perseverative		%perseverative
			correct_CV		coefficient of variation of response latency
			response_lat		response latency

[truncated: 5 more sheets: 6e_f, 6g_h, 7b_c, 7d, 7e_f]
