# Supplementary material for: Control of impulsivity by Gi-protein signalling in layer-5 pyramidal neurons of the anterior cingulate cortex
Source: Commun Biol. 2021 Jun 2;4:662. doi: 10.1038/s42003-021-02188-w (PMC8172539; doi:10.1038/s42003-021-02188-w)
Supplement: Supplementary file 3 — Supplementary Data 2 [file 42003_2021_2188_MOESM3_ESM.xlsx]

## Sheet: mACA contrasts
Rbp4+	Cell types to be targetted								Cell types that are neither in the L4/5-IT nor in the negative set												Cell types that are part of the negative contrast sets
	Set: L4/5 IT						Set: Rbp4-Cre::tdTomato+
N	231		168		839		676		2		5		66		124		17		297		691		524		1469		369		447		14
Cluster	RSP/ACA L4/5 IT		L5 IT		L4/5 IT		All Glutamatergic Rbp4		RSP_ACA IT Scnn1a		L4 IT		L5 ET		NP, Rbp4+		L6 IT, Rbp4+		NP (Glutamatergic)		GABAergic		L2/3		L6 CT		L6 IT		L6b		Non-neuronal
	SM-DD44M_S62_E1-50		SM-DD44M_S38_E1-50		SM-DD44B_S85_E1-50		SM-DD44M_S26_E1-50		SM-DD45C_S132_E1-50		SM-DD44B_S89_E1-50		SM-GE63W_S202_E1-50		SM-DD44L_S79_E1-50		SM-DD44L_S75_E1-50		SM-DD45U_S131_E1-50		SM-DD45D_S018_E1-50		SM-DD45S_S032_E1-50		SM-DD44C_S74_E1-50		SM-DD45U_S126_E1-50		SM-GE64U_S014_E1-50		SM-DD45R_S132_E1-50
	SM-DD44O_S53_E1-50		SM-DD44O_S44_E1-50		SM-DD44B_S86_E1-50		SM-GE63L_S279_E1-50		SM-GE67Z_S311_E1-50		SM-GE63W_S076_E1-50		SM-GE63L_S015_E1-50		SM-DD44L_S85_E1-50		SM-DD44L_S93_E1-50		SM-GE63W_S166_E1-50		SM-DD45D_S024_E1-50		SM-DD44B_S88_E1-50		SM-DD44M_S69_E1-50		SM-GE63N_S290_E1-50		SM-DD44O_S72_E1-50		SM-GE64Q_S316_E1-50
	SM-DD45M_S132_E1-50		SM-DD45M_S114_E1-50		SM-DD44B_S87_E1-50		SM-DD44L_S84_E1-50				SM-GE63N_S139_E1-50		SM-GE63N_S306_E1-50		SM-DD44L_S89_E1-50		SM-DD44M_S12_E1-50		SM-GE63W_S170_E1-50		SM-DD45M_S048_E1-50		SM-DD44B_S93_E1-50		SM-DD44M_S70_E1-50		SM-GE64P_S210_E1-50		SM-DD45U_S014_E1-50		SM-GE64Q_S330_E1-50
	SM-DD45M_S136_E1-50		SM-DD45R_S172_E1-50		SM-DD44B_S90_E1-50		SM-DD44L_S87_E1-50				SM-GE663_S238_E1-50		SM-DD44L_S80_E1-50		SM-DD44L_S95_E1-50		SM-DD44M_S22_E1-50		SM-GE63W_S307_E1-50		SM-DD45M_S052_E1-50		SM-DD44B_S96_E1-50		SM-DD44M_S76_E1-50		SM-DD44L_S75_E1-50		SM-DD45U_S106_E1-50		SM-GE662_S196_E1-50
	SM-DD45R_S177_E1-50		SM-DD45R_S174_E1-50		SM-DD44B_S91_E1-50		SM-DD44L_S90_E1-50				SM-GE63L_S279_E1-50		SM-DD44L_S81_E1-50		SM-DD44M_S16_E1-50		SM-DD44O_S38_E1-50		SM-GE63W_S314_E1-50		SM-DD45R_S051_E1-50		SM-DD44C_S72_E1-50		SM-DD44M_S83_E1-50		SM-DD44L_S93_E1-50		SM-GE67Z_S293_E1-50		SM-GE662_S300_E1-50
	SM-DD45R_S180_E1-50		SM-DD45T_S157_E1-50		SM-DD44B_S92_E1-50		SM-DD44L_S92_E1-50						SM-DD44Q_S03_E1-50		SM-DD44M_S18_E1-50		SM-DD45D_S004_E1-50		SM-GE63L_S006_E1-50		SM-DD45T_S081_E1-50		SM-DD44M_S59_E1-50		SM-DD44M_S84_E1-50		SM-DD44M_S12_E1-50		SM-DD45D_S050_E1-50		SM-GE663_S001_E1-50
	SM-DD45R_S183_E1-50		SM-GE63L_S100_E1-50		SM-DD44B_S94_E1-50		SM-DD44M_S13_E1-50						SM-DD45C_S097_E1-50		SM-DD44M_S21_E1-50		SM-DD45D_S008_E1-50		SM-GE63L_S011_E1-50		SM-DD45T_S132_E1-50		SM-DD44O_S43_E1-50		SM-DD44M_S95_E1-50		SM-DD44M_S22_E1-50		SM-DD45L_S033_E1-50		SM-GE663_S107_E1-50
	SM-DD45R_S186_E1-50		SM-GE63N_S010_E1-50		SM-DD44B_S95_E1-50		SM-DD44M_S19_E1-50						SM-DD45C_S106_E1-50		SM-DD44M_S27_E1-50		SM-GE63J_S055_E1-50		SM-GE63L_S097_E1-50		SM-DD45U_S082_E1-50		SM-DD44O_S51_E1-50		SM-DD45C_S082_E1-50		SM-DD44O_S38_E1-50		SM-DD45L_S038_E1-50		SM-GE663_S118_E1-50
	SM-DD45R_S187_E1-50		SM-DD44L_S74_E1-50		SM-DD44C_S65_E1-50		SM-DD44M_S20_E1-50						SM-DD45L_S116_E1-50		SM-DD44M_S32_E1-50		SM-GE63K_S065_E1-50		SM-GE63L_S106_E1-50		SM-DD45U_S141_E1-50		SM-DD44O_S52_E1-50		SM-DD45C_S094_E1-50		SM-DD45D_S004_E1-50		SM-DD45L_S043_E1-50		SM-GE63J_S134_E1-50
	SM-DD45S_S030_E1-50		SM-DD44L_S82_E1-50		SM-DD44C_S66_E1-50		SM-DD44M_S31_E1-50						SM-GE635_S004_E1-50		SM-DD44O_S22_E1-50		SM-GE63L_S094_E1-50		SM-GE63L_S341_E1-50		SM-DD45U_S162_E1-50		SM-DD44O_S54_E1-50		SM-DD45C_S185_E1-50		SM-DD45D_S008_E1-50		SM-DD45M_S082_E1-50		SM-DD45Y_S090_E1-50
	SM-DD45S_S040_E1-50		SM-DD44L_S91_E1-50		SM-DD44C_S69_E1-50		SM-DD44O_S19_E1-50						SM-GE635_S008_E1-50		SM-DD44O_S26_E1-50		SM-GE63L_S272_E1-50		SM-GE63N_S006_E1-50		SM-GE63W_S072_E1-50		SM-DD45C_S066_E1-50		SM-DD45D_S035_E1-50		SM-GE63J_S055_E1-50		SM-DD45M_S090_E1-50		SM-GE63W_S257_E1-50
	SM-DD45S_S041_E1-50		SM-DD44M_S17_E1-50		SM-DD44C_S70_E1-50		SM-DD44O_S21_E1-50						SM-GE635_S010_E1-50		SM-DD44O_S30_E1-50		SM-GE63L_S284_E1-50		SM-GE63N_S007_E1-50		SM-GE63W_S164_E1-50		SM-DD45D_S153_E1-50		SM-DD45D_S039_E1-50		SM-GE63K_S065_E1-50		SM-DD45M_S176_E1-50		SM-GE63W_S367_E1-50
	SM-DD45S_S103_E1-50		SM-DD44M_S23_E1-50		SM-DD44C_S71_E1-50		SM-DD44O_S23_E1-50						SM-GE63W_S089_E1-50		SM-DD44O_S31_E1-50		SM-GE63L_S367_E1-50		SM-GE63N_S018_E1-50		SM-GE63W_S171_E1-50		SM-DD45R_S043_E1-50		SM-DD45D_S042_E1-50		SM-GE63L_S094_E1-50		SM-DD45R_S079_E1-50		SM-GE63J_S170_E1-50
	SM-DD45S_S106_E1-50		SM-DD44M_S24_E1-50		SM-DD44M_S33_E1-50		SM-DD44O_S24_E1-50						SM-GE63W_S095_E1-50		SM-DD44Q_S02_E1-50		SM-GE63N_S096_E1-50		SM-GE63N_S021_E1-50		SM-GE63W_S215_E1-50		SM-DD45R_S046_E1-50		SM-DD45D_S043_E1-50		SM-GE63L_S272_E1-50		SM-DD45R_S141_E1-50		SM-GE64Q_S306_E1-50
	SM-DD45S_S117_E1-50		SM-DD44M_S28_E1-50		SM-DD44M_S34_E1-50		SM-DD44O_S25_E1-50						SM-GE63W_S180_E1-50		SM-DD44Q_S17_E1-50		SM-GE63N_S174_E1-50		SM-GE63N_S023_E1-50		SM-GE63W_S216_E1-50		SM-DD45R_S050_E1-50		SM-DD45D_S045_E1-50		SM-GE63L_S284_E1-50		SM-DD45S_S003_E1-50
	SM-DD45S_S130_E1-50		SM-DD44O_S17_E1-50		SM-DD44M_S35_E1-50		SM-DD44O_S28_E1-50						SM-GE63W_S188_E1-50		SM-DD44Q_S23_E1-50		SM-GE63N_S175_E1-50		SM-GE63N_S024_E1-50		SM-GE63W_S219_E1-50		SM-DD45R_S175_E1-50		SM-DD45D_S046_E1-50		SM-GE63L_S367_E1-50		SM-DD45S_S052_E1-50
	SM-DD45T_S155_E1-50		SM-DD44O_S34_E1-50		SM-DD44M_S36_E1-50		SM-DD44O_S29_E1-50						SM-GE63W_S192_E1-50		SM-DD44S_S09_E1-50		SM-GE63N_S265_E1-50		SM-GE63N_S138_E1-50		SM-GE63W_S238_E1-50		SM-DD45S_S027_E1-50		SM-DD45D_S047_E1-50		SM-GE63N_S096_E1-50		SM-DD45S_S067_E1-50
	SM-DD45U_S081_E1-50		SM-DD44O_S40_E1-50		SM-DD44M_S37_E1-50		SM-DD44O_S35_E1-50						SM-GE63W_S278_E1-50		SM-DD44S_S12_E1-50				SM-GE63N_S238_E1-50		SM-GE63W_S246_E1-50		SM-DD45S_S100_E1-50		SM-DD45D_S048_E1-50		SM-GE63N_S174_E1-50		SM-DD45U_S136_E1-50
	SM-DD45U_S090_E1-50		SM-DD44Q_S06_E1-50		SM-DD44M_S40_E1-50		SM-DD44O_S36_E1-50						SM-GE63J_S068_E1-50		SM-DD44S_S13_E1-50				SM-GE64P_S111_E1-50		SM-GE63J_S025_E1-50		SM-DD45S_S116_E1-50		SM-DD45D_S073_E1-50		SM-GE63N_S175_E1-50		SM-GE63V_S009_E1-50
	SM-DD45U_S140_E1-50		SM-DD44Q_S15_E1-50		SM-DD44M_S42_E1-50		SM-DD44Q_S01_E1-50						SM-GE63J_S161_E1-50		SM-DD44S_S16_E1-50				SM-GE64P_S151_E1-50		SM-GE63L_S018_E1-50		SM-DD45T_S075_E1-50		SM-DD45D_S074_E1-50		SM-GE63N_S265_E1-50		SM-GE63V_S020_E1-50
	SM-GE63W_S077_E1-50		SM-DD44Q_S18_E1-50		SM-DD44M_S43_E1-50		SM-DD44Q_S07_E1-50						SM-GE63J_S261_E1-50		SM-DD45C_S006_E1-50				SM-DD44L_S79_E1-50		SM-GE63L_S102_E1-50		SM-DD45T_S077_E1-50		SM-DD45D_S076_E1-50		SM-DD44C_S73_E1-50		SM-GE63V_S021_E1-50
	SM-GE63W_S157_E1-50		SM-DD44Q_S24_E1-50		SM-DD44M_S44_E1-50		SM-DD44Q_S11_E1-50						SM-GE63J_S263_E1-50		SM-DD45C_S008_E1-50				SM-DD44L_S85_E1-50		SM-GE63L_S113_E1-50		SM-DD45T_S085_E1-50		SM-DD45D_S077_E1-50		SM-DD44C_S80_E1-50		SM-GE63W_S295_E1-50
	SM-GE63W_S196_E1-50		SM-DD44S_S07_E1-50		SM-DD44M_S46_E1-50		SM-DD44Q_S12_E1-50						SM-GE63J_S338_E1-50		SM-DD45C_S009_E1-50				SM-DD44L_S89_E1-50		SM-GE63N_S362_E1-50		SM-DD45T_S092_E1-50		SM-DD45D_S079_E1-50		SM-DD44C_S92_E1-50		SM-GE63J_S023_E1-50
	SM-GE63W_S234_E1-50		SM-DD45C_S023_E1-50		SM-DD44M_S47_E1-50		SM-DD44Q_S13_E1-50						SM-GE63J_S344_E1-50		SM-DD45C_S015_E1-50				SM-DD44L_S95_E1-50		SM-GE63N_S378_E1-50		SM-DD45T_S148_E1-50		SM-DD45D_S080_E1-50		SM-DD44C_S96_E1-50		SM-GE63J_S098_E1-50
	SM-GE63W_S317_E1-50		SM-DD45C_S101_E1-50		SM-DD44M_S48_E1-50		SM-DD44Q_S16_E1-50						SM-GE63K_S068_E1-50		SM-DD45C_S017_E1-50				SM-DD44M_S16_E1-50		SM-GE64P_S148_E1-50		SM-DD45T_S152_E1-50		SM-DD45D_S123_E1-50		SM-DD44M_S71_E1-50		SM-GE63J_S107_E1-50
	SM-GE63J_S029_E1-50		SM-DD45C_S104_E1-50		SM-DD44M_S57_E1-50		SM-DD44Q_S19_E1-50						SM-GE63L_S080_E1-50		SM-DD45C_S019_E1-50				SM-DD44M_S18_E1-50		SM-GE64P_S150_E1-50		SM-DD45U_S123_E1-50		SM-DD45D_S126_E1-50		SM-DD44M_S72_E1-50		SM-GE63J_S112_E1-50
	SM-GE63J_S045_E1-50		SM-DD45C_S109_E1-50		SM-DD44M_S58_E1-50		SM-DD44Q_S21_E1-50						SM-GE63L_S171_E1-50		SM-DD45C_S027_E1-50				SM-DD44M_S21_E1-50		SM-GE64P_S188_E1-50		SM-DD45U_S129_E1-50		SM-DD45D_S131_E1-50		SM-DD44M_S74_E1-50		SM-GE63J_S117_E1-50
	SM-GE63L_S003_E1-50		SM-DD45C_S119_E1-50		SM-DD44M_S60_E1-50		SM-DD44Q_S22_E1-50						SM-GE63L_S183_E1-50		SM-DD45C_S029_E1-50				SM-DD44M_S27_E1-50		SM-GE64P_S190_E1-50		SM-GE63W_S194_E1-50		SM-DD45D_S135_E1-50		SM-DD44M_S85_E1-50		SM-GE63J_S206_E1-50
	SM-GE63L_S020_E1-50		SM-DD45L_S017_E1-50		SM-DD44M_S61_E1-50		SM-DD44S_S02_E1-50						SM-GE63L_S369_E1-50		SM-DD45C_S032_E1-50				SM-DD44M_S32_E1-50		SM-DD45D_S041_E1-50		SM-GE63W_S197_E1-50		SM-DD45D_S136_E1-50		SM-DD44M_S88_E1-50		SM-GE63J_S222_E1-50
	SM-GE63L_S101_E1-50		SM-DD45L_S031_E1-50		SM-DD44M_S64_E1-50		SM-DD44S_S10_E1-50						SM-GE63L_S371_E1-50		SM-DD45C_S098_E1-50				SM-DD44O_S22_E1-50		SM-DD45M_S154_E1-50		SM-GE63J_S031_E1-50		SM-DD45M_S064_E1-50		SM-DD44M_S93_E1-50		SM-GE63J_S325_E1-50
	SM-GE63L_S105_E1-50		SM-DD45M_S005_E1-50		SM-DD44O_S42_E1-50		SM-DD44S_S15_E1-50						SM-GE63N_S092_E1-50		SM-DD45C_S114_E1-50				SM-DD44O_S26_E1-50		SM-DD45S_S084_E1-50		SM-GE63J_S034_E1-50		SM-DD45M_S065_E1-50		SM-DD44O_S67_E1-50		SM-GE63K_S052_E1-50
	SM-GE63L_S111_E1-50		SM-GE635_S002_E1-50		SM-DD44O_S45_E1-50		SM-DD45C_S001_E1-50						SM-GE64P_S077_E1-50		SM-DD45C_S118_E1-50				SM-DD44O_S30_E1-50		SM-GE63W_S263_E1-50		SM-GE63L_S233_E1-50		SM-DD45M_S073_E1-50		SM-DD44O_S68_E1-50		SM-GE63L_S049_E1-50
	SM-GE63L_S118_E1-50		SM-GE635_S009_E1-50		SM-DD44O_S47_E1-50		SM-DD45C_S002_E1-50						SM-GE64P_S296_E1-50		SM-DD45C_S120_E1-50				SM-DD44O_S31_E1-50		SM-GE63W_S364_E1-50		SM-GE63N_S122_E1-50		SM-DD45M_S075_E1-50		SM-DD44O_S70_E1-50		SM-GE63L_S050_E1-50
	SM-GE63L_S235_E1-50		SM-GE635_S014_E1-50		SM-DD44O_S48_E1-50		SM-DD45C_S003_E1-50						SM-DD44C_S89_E1-50		SM-DD45C_S122_E1-50				SM-DD44Q_S02_E1-50		SM-GE63J_S244_E1-50		SM-GE63N_S227_E1-50		SM-DD45M_S079_E1-50		SM-DD44O_S87_E1-50		SM-GE63L_S066_E1-50
	SM-GE63L_S258_E1-50		SM-GE635_S097_E1-50		SM-DD44O_S49_E1-50		SM-DD45C_S004_E1-50						SM-DD44C_S94_E1-50		SM-DD45C_S123_E1-50				SM-DD44Q_S17_E1-50		SM-GE63N_S260_E1-50		SM-GE63N_S231_E1-50		SM-DD45M_S159_E1-50		SM-DD45C_S085_E1-50		SM-GE63L_S163_E1-50
	SM-GE63L_S259_E1-50		SM-GE635_S101_E1-50		SM-DD44O_S50_E1-50		SM-DD45C_S007_E1-50						SM-DD44O_S88_E1-50		SM-DD45C_S124_E1-50				SM-DD44Q_S23_E1-50		SM-GE67Z_S297_E1-50		SM-GE63N_S248_E1-50		SM-DD45M_S160_E1-50		SM-DD45C_S086_E1-50		SM-GE63L_S294_E1-50
	SM-GE63L_S262_E1-50		SM-GE63W_S083_E1-50		SM-DD44O_S55_E1-50		SM-DD45C_S011_E1-50						SM-DD45C_S081_E1-50		SM-DD45C_S126_E1-50				SM-DD44S_S09_E1-50		SM-DD45L_S044_E1-50		SM-GE63N_S292_E1-50		SM-DD45M_S164_E1-50		SM-DD45C_S088_E1-50		SM-GE63L_S308_E1-50
	SM-GE63L_S331_E1-50		SM-GE63W_S084_E1-50		SM-DD44O_S56_E1-50		SM-DD45C_S012_E1-50						SM-DD45C_S093_E1-50		SM-DD45C_S133_E1-50				SM-DD44S_S12_E1-50		SM-DD45S_S059_E1-50		SM-GE64P_S063_E1-50		SM-DD45M_S165_E1-50		SM-DD45C_S091_E1-50		SM-GE63N_S112_E1-50
	SM-GE63L_S356_E1-50		SM-GE63W_S085_E1-50		SM-DD44O_S58_E1-50		SM-DD45C_S013_E1-50						SM-DD45D_S124_E1-50		SM-DD45C_S134_E1-50				SM-DD44S_S13_E1-50		SM-GE63J_S232_E1-50		SM-GE64P_S209_E1-50		SM-DD45R_S145_E1-50		SM-DD45D_S034_E1-50		SM-GE63N_S203_E1-50
	SM-GE63N_S019_E1-50		SM-GE63W_S088_E1-50		SM-DD44O_S60_E1-50		SM-DD45C_S020_E1-50						SM-DD45R_S032_E1-50		SM-DD45D_S001_E1-50				SM-DD44S_S16_E1-50		SM-DD45U_S151_E1-50		SM-GE64P_S212_E1-50		SM-DD45R_S148_E1-50		SM-DD45D_S037_E1-50		SM-GE65A_S002_E1-50
	SM-GE63N_S137_E1-50		SM-GE63W_S090_E1-50		SM-DD44O_S61_E1-50		SM-DD45C_S021_E1-50						SM-DD45S_S152_E1-50		SM-DD45D_S014_E1-50				SM-DD45C_S006_E1-50		SM-GE63L_S007_E1-50		SM-GE64P_S214_E1-50		SM-DD45R_S149_E1-50		SM-DD45D_S044_E1-50		SM-GE65A_S016_E1-50
	SM-GE63N_S316_E1-50		SM-GE63W_S092_E1-50		SM-DD44O_S64_E1-50		SM-DD45C_S022_E1-50						SM-DD45T_S012_E1-50		SM-DD45D_S117_E1-50				SM-DD45C_S008_E1-50		SM-GE64P_S072_E1-50		SM-GE64P_S215_E1-50		SM-DD45R_S150_E1-50		SM-DD45D_S129_E1-50		SM-GE65A_S017_E1-50
	SM-GE63N_S380_E1-50		SM-GE63W_S182_E1-50		SM-DD45C_S065_E1-50		SM-DD45C_S028_E1-50						SM-DD45T_S016_E1-50		SM-DD45D_S119_E1-50				SM-DD45C_S009_E1-50		SM-DD45Y_S089_E1-50		SM-GE64P_S216_E1-50		SM-DD45R_S151_E1-50		SM-DD45M_S058_E1-50		SM-GE65A_S100_E1-50
	SM-GE64P_S040_E1-50		SM-GE63W_S189_E1-50		SM-DD45C_S067_E1-50		SM-DD45C_S031_E1-50						SM-DD45U_S004_E1-50		SM-DD45K_S097_E1-50				SM-DD45C_S015_E1-50		SM-GE63W_S008_E1-50		SM-GE64P_S219_E1-50		SM-DD45R_S154_E1-50		SM-DD45M_S059_E1-50		SM-GE65A_S102_E1-50
	SM-GE64P_S105_E1-50		SM-GE63W_S190_E1-50		SM-DD45C_S068_E1-50		SM-DD45C_S102_E1-50						SM-DD45U_S007_E1-50		SM-DD45K_S103_E1-50				SM-DD45C_S017_E1-50		SM-GE63W_S011_E1-50		SM-GE64P_S220_E1-50		SM-DD45R_S156_E1-50		SM-DD45M_S062_E1-50		SM-GE65A_S104_E1-50
	SM-GE64P_S108_E1-50		SM-GE63W_S274_E1-50		SM-DD45C_S069_E1-50		SM-DD45C_S103_E1-50						SM-DD45U_S022_E1-50		SM-DD45K_S104_E1-50				SM-DD45C_S019_E1-50		SM-GE63W_S324_E1-50		SM-GE64P_S223_E1-50		SM-DD45R_S157_E1-50		SM-DD45M_S063_E1-50		SM-GE65A_S106_E1-50
	SM-GE64P_S138_E1-50		SM-GE63W_S280_E1-50		SM-DD45C_S070_E1-50		SM-DD45C_S116_E1-50						SM-GE63W_S001_E1-50		SM-DD45K_S108_E1-50				SM-DD45C_S027_E1-50		SM-GE63K_S005_E1-50		SM-GE64P_S225_E1-50		SM-DD45R_S161_E1-50		SM-DD45M_S068_E1-50		SM-GE64P_S026_E1-50
	SM-GE64P_S144_E1-50		SM-GE63W_S281_E1-50		SM-DD45C_S071_E1-50		SM-DD45C_S125_E1-50						SM-GE63W_S099_E1-50		SM-DD45L_S009_E1-50				SM-DD45C_S029_E1-50		SM-DD45L_S048_E1-50		SM-GE64P_S226_E1-50		SM-DD45R_S164_E1-50		SM-DD45M_S072_E1-50		SM-GE64P_S027_E1-50
	SM-GE64P_S149_E1-50		SM-GE63W_S286_E1-50		SM-DD45C_S072_E1-50		SM-DD45C_S127_E1-50						SM-GE63J_S253_E1-50		SM-DD45L_S010_E1-50				SM-DD45C_S032_E1-50		SM-DD45S_S066_E1-50		SM-GE64P_S227_E1-50		SM-DD45R_S165_E1-50		SM-DD45M_S074_E1-50		SM-GE64P_S117_E1-50
	SM-GE64P_S162_E1-50		SM-GE63J_S051_E1-50		SM-DD45C_S073_E1-50		SM-DD45C_S130_E1-50						SM-GE63K_S003_E1-50		SM-DD45L_S012_E1-50				SM-DD45C_S098_E1-50		SM-GE63L_S209_E1-50		SM-GE64P_S231_E1-50		SM-DD45S_S137_E1-50		SM-DD45M_S078_E1-50		SM-GE64P_S120_E1-50
	SM-GE64P_S205_E1-50		SM-GE63J_S056_E1-50		SM-DD45C_S074_E1-50		SM-DD45C_S131_E1-50						SM-GE63K_S026_E1-50		SM-DD45L_S013_E1-50				SM-DD45C_S114_E1-50		SM-GE63N_S107_E1-50		SM-GE64P_S232_E1-50		SM-DD45S_S156_E1-50		SM-DD45M_S153_E1-50		SM-GE64P_S251_E1-50
	SM-GE64P_S341_E1-50		SM-GE63J_S067_E1-50		SM-DD45C_S075_E1-50		SM-DD45D_S003_E1-50						SM-GE63N_S051_E1-50		SM-DD45L_S015_E1-50				SM-DD45C_S118_E1-50		SM-GE63N_S381_E1-50		SM-GE64P_S266_E1-50		SM-DD45T_S002_E1-50		SM-DD45M_S156_E1-50		SM-GE64P_S306_E1-50
	SM-GE64P_S344_E1-50		SM-GE63J_S163_E1-50		SM-DD45C_S076_E1-50		SM-DD45D_S006_E1-50						SM-GE63N_S147_E1-50		SM-DD45L_S027_E1-50				SM-DD45C_S120_E1-50		SM-GE63L_S302_E1-50		SM-GE64P_S267_E1-50		SM-DD45T_S010_E1-50		SM-DD45M_S158_E1-50		SM-GE64P_S312_E1-50
	SM-GE64Q_S108_E1-50		SM-GE63J_S165_E1-50		SM-DD45C_S077_E1-50		SM-DD45D_S007_E1-50						SM-GE63N_S164_E1-50		SM-DD45L_S115_E1-50				SM-DD45C_S122_E1-50		SM-DD45D_S029_E1-50		SM-GE64P_S268_E1-50		SM-DD45T_S011_E1-50		SM-DD45M_S161_E1-50		SM-GE64P_S317_E1-50
	SM-GE662_S128_E1-50		SM-GE63J_S259_E1-50		SM-DD45C_S078_E1-50		SM-DD45D_S009_E1-50						SM-GE63N_S255_E1-50		SM-DD45L_S121_E1-50				SM-DD45C_S123_E1-50		SM-DD45D_S165_E1-50		SM-GE64P_S269_E1-50		SM-DD45T_S042_E1-50		SM-DD45M_S167_E1-50		SM-GE64P_S360_E1-50
	SM-GE662_S220_E1-50		SM-GE63J_S260_E1-50		SM-DD45C_S079_E1-50		SM-DD45D_S016_E1-50						SM-GE67Z_S291_E1-50		SM-DD45L_S122_E1-50				SM-DD45C_S124_E1-50		SM-DD45M_S129_E1-50		SM-GE64P_S270_E1-50		SM-DD45T_S044_E1-50		SM-DD45R_S011_E1-50		SM-GE64P_S378_E1-50
	SM-DD44L_S73_E1-50		SM-GE63J_S262_E1-50		SM-DD45C_S080_E1-50		SM-DD45D_S097_E1-50						SM-GE67Z_S294_E1-50		SM-DD45L_S123_E1-50				SM-DD45C_S126_E1-50		SM-DD45U_S095_E1-50		SM-GE64P_S272_E1-50		SM-DD45T_S047_E1-50		SM-DD45R_S147_E1-50		SM-GE64P_S381_E1-50
	SM-DD44L_S76_E1-50		SM-GE63J_S332_E1-50		SM-DD45D_S023_E1-50		SM-DD45D_S098_E1-50						SM-GE67Z_S298_E1-50		SM-DD45L_S124_E1-50				SM-DD45C_S133_E1-50		SM-DD45U_S139_E1-50		SM-GE64P_S273_E1-50		SM-DD45T_S101_E1-50		SM-DD45R_S159_E1-50		SM-GE64Q_S004_E1-50
	SM-DD44L_S77_E1-50		SM-GE63K_S062_E1-50		SM-DD45D_S028_E1-50		SM-DD45D_S099_E1-50						SM-GE67Z_S304_E1-50		SM-DD45M_S003_E1-50				SM-DD45C_S134_E1-50		SM-GE63J_S141_E1-50		SM-GE64P_S276_E1-50		SM-DD45T_S107_E1-50		SM-DD45R_S167_E1-50		SM-GE64Q_S007_E1-50
	SM-DD44L_S78_E1-50		SM-GE63K_S066_E1-50		SM-DD45D_S031_E1-50		SM-DD45D_S101_E1-50						SM-GE67Z_S305_E1-50		SM-DD45M_S006_E1-50				SM-DD45D_S001_E1-50		SM-GE63L_S239_E1-50		SM-GE64P_S277_E1-50		SM-DD45T_S114_E1-50		SM-DD45S_S092_E1-50		SM-GE64Q_S029_E1-50
	SM-DD44L_S83_E1-50		SM-GE63L_S076_E1-50		SM-DD45D_S032_E1-50		SM-DD45D_S103_E1-50						SM-GE67Z_S306_E1-50		SM-DD45M_S008_E1-50				SM-DD45D_S014_E1-50		SM-GE63L_S332_E1-50		SM-GE64P_S278_E1-50		SM-DD45T_S116_E1-50		SM-DD45S_S140_E1-50		SM-GE64Q_S030_E1-50
	SM-DD44L_S86_E1-50		SM-GE63L_S078_E1-50		SM-DD45D_S154_E1-50		SM-DD45D_S104_E1-50						SM-GE67Z_S307_E1-50		SM-DD45M_S012_E1-50				SM-DD45D_S117_E1-50		SM-GE63N_S242_E1-50		SM-GE64P_S279_E1-50		SM-DD45T_S177_E1-50		SM-DD45S_S146_E1-50		SM-GE64Q_S035_E1-50
	SM-DD44L_S88_E1-50		SM-GE63L_S085_E1-50		SM-DD45D_S155_E1-50		SM-DD45D_S105_E1-50						SM-GE67Z_S310_E1-50		SM-DD45M_S026_E1-50				SM-DD45D_S119_E1-50		SM-GE63N_S377_E1-50		SM-GE64P_S280_E1-50		SM-DD45T_S179_E1-50		SM-DD45S_S147_E1-50		SM-GE64Q_S066_E1-50
	SM-DD44L_S94_E1-50		SM-GE63L_S092_E1-50		SM-DD45D_S156_E1-50		SM-DD45D_S106_E1-50						SM-GE67Z_S312_E1-50		SM-DD45M_S030_E1-50				SM-DD45K_S097_E1-50		SM-GE64P_S003_E1-50		SM-GE64P_S338_E1-50		SM-DD45T_S183_E1-50		SM-DD45S_S148_E1-50		SM-GE64Q_S117_E1-50
	SM-DD44L_S96_E1-50		SM-GE63L_S096_E1-50		SM-DD45D_S159_E1-50		SM-DD45D_S107_E1-50						SM-GE67Z_S316_E1-50		SM-DD45M_S032_E1-50				SM-DD45K_S103_E1-50		SM-GE64P_S062_E1-50		SM-GE64P_S339_E1-50		SM-DD45T_S186_E1-50		SM-DD45T_S017_E1-50		SM-GE64Q_S135_E1-50
	SM-DD44M_S09_E1-50		SM-GE63L_S170_E1-50		SM-DD45D_S162_E1-50		SM-DD45D_S109_E1-50						SM-GE67Z_S317_E1-50		SM-DD45M_S099_E1-50				SM-DD45K_S104_E1-50		SM-GE64P_S146_E1-50		SM-GE64P_S342_E1-50		SM-DD45U_S006_E1-50		SM-DD45T_S018_E1-50		SM-GE64Q_S177_E1-50
	SM-DD44M_S10_E1-50		SM-GE63L_S176_E1-50		SM-DD45D_S168_E1-50		SM-DD45D_S110_E1-50								SM-DD45M_S106_E1-50				SM-DD45K_S108_E1-50		SM-GE64P_S179_E1-50		SM-GE64P_S346_E1-50		SM-DD45U_S016_E1-50		SM-DD45T_S099_E1-50		SM-GE64Q_S181_E1-50
	SM-DD44M_S11_E1-50		SM-GE63L_S185_E1-50		SM-DD45M_S037_E1-50		SM-DD45D_S112_E1-50								SM-DD45M_S107_E1-50				SM-DD45L_S009_E1-50		SM-GE67T_S145_E1-50		SM-GE64Q_S051_E1-50		SM-DD45U_S027_E1-50		SM-DD45T_S169_E1-50		SM-GE64Q_S182_E1-50
	SM-DD44M_S14_E1-50		SM-GE63L_S190_E1-50		SM-DD45M_S039_E1-50		SM-DD45D_S115_E1-50								SM-DD45M_S108_E1-50				SM-DD45L_S010_E1-50		SM-GE67T_S146_E1-50		SM-GE64Q_S107_E1-50		SM-DD45U_S033_E1-50		SM-DD45T_S174_E1-50		SM-GE64Q_S278_E1-50
	SM-DD44M_S15_E1-50		SM-GE63L_S278_E1-50		SM-DD45M_S041_E1-50		SM-DD45D_S116_E1-50								SM-DD45M_S109_E1-50				SM-DD45L_S012_E1-50		SM-GE67T_S147_E1-50		SM-GE64Q_S111_E1-50		SM-DD45U_S036_E1-50		SM-DD45T_S178_E1-50		SM-GE64Q_S285_E1-50
	SM-DD44M_S25_E1-50		SM-GE63L_S282_E1-50		SM-DD45M_S042_E1-50		SM-DD45D_S120_E1-50								SM-GE635_S001_E1-50				SM-DD45L_S013_E1-50		SM-GE67T_S148_E1-50		SM-GE64Q_S145_E1-50		SM-GE63W_S016_E1-50		SM-DD45T_S187_E1-50		SM-GE662_S316_E1-50
	SM-DD44M_S29_E1-50		SM-GE63L_S283_E1-50		SM-DD45M_S044_E1-50		SM-DD45K_S101_E1-50								SM-GE635_S006_E1-50				SM-DD45L_S015_E1-50		SM-GE67T_S149_E1-50		SM-GE64Q_S147_E1-50		SM-GE63W_S102_E1-50		SM-DD45T_S188_E1-50		SM-GE662_S324_E1-50
	SM-DD44M_S30_E1-50		SM-GE63L_S374_E1-50		SM-DD45M_S045_E1-50		SM-DD45K_S105_E1-50								SM-GE635_S007_E1-50				SM-DD45L_S027_E1-50		SM-GE67T_S150_E1-50		SM-GE64Q_S149_E1-50		SM-GE63W_S112_E1-50		SM-DD45T_S190_E1-50		SM-GE662_S330_E1-50
	SM-DD44O_S18_E1-50		SM-GE63L_S376_E1-50		SM-DD45M_S046_E1-50		SM-DD45K_S106_E1-50								SM-GE635_S013_E1-50				SM-DD45L_S115_E1-50		SM-GE67T_S151_E1-50		SM-GE64Q_S151_E1-50		SM-GE63W_S268_E1-50		SM-DD45T_S191_E1-50		SM-GE663_S047_E1-50
	SM-DD44O_S20_E1-50		SM-GE63L_S382_E1-50		SM-DD45M_S049_E1-50		SM-DD45K_S110_E1-50								SM-GE635_S016_E1-50				SM-DD45L_S121_E1-50		SM-GE67T_S152_E1-50		SM-GE64Q_S152_E1-50		SM-GE63J_S074_E1-50		SM-DD45U_S013_E1-50		SM-GE663_S052_E1-50
	SM-DD44O_S27_E1-50		SM-GE63N_S079_E1-50		SM-DD45M_S050_E1-50		SM-DD45K_S112_E1-50								SM-GE635_S100_E1-50				SM-DD45L_S122_E1-50		SM-GE67T_S153_E1-50		SM-GE64Q_S153_E1-50		SM-GE63J_S091_E1-50		SM-DD45U_S015_E1-50		SM-GE663_S063_E1-50
	SM-DD44O_S32_E1-50		SM-GE63N_S095_E1-50		SM-DD45M_S051_E1-50		SM-DD45L_S018_E1-50								SM-GE635_S106_E1-50				SM-DD45L_S123_E1-50		SM-GE67T_S154_E1-50		SM-GE64Q_S154_E1-50		SM-GE63J_S092_E1-50		SM-DD45U_S018_E1-50		SM-GE663_S064_E1-50
	SM-DD44O_S33_E1-50		SM-GE63N_S169_E1-50		SM-DD45M_S053_E1-50		SM-DD45L_S021_E1-50								SM-GE63W_S086_E1-50				SM-DD45L_S124_E1-50		SM-GE67T_S155_E1-50		SM-GE64Q_S156_E1-50		SM-GE63J_S095_E1-50		SM-DD45U_S023_E1-50		SM-GE663_S150_E1-50
	SM-DD44O_S37_E1-50		SM-GE63N_S172_E1-50		SM-DD45M_S055_E1-50		SM-DD45L_S022_E1-50								SM-GE63W_S093_E1-50				SM-DD45M_S003_E1-50		SM-GE67T_S156_E1-50		SM-GE64Q_S157_E1-50		SM-GE63J_S096_E1-50		SM-DD45U_S029_E1-50		SM-GE663_S193_E1-50
	SM-DD44O_S39_E1-50		SM-GE63N_S179_E1-50		SM-DD45M_S113_E1-50		SM-DD45L_S023_E1-50								SM-GE63W_S181_E1-50				SM-DD45M_S006_E1-50		SM-GE67T_S157_E1-50		SM-GE64Q_S158_E1-50		SM-GE63J_S171_E1-50		SM-DD45U_S032_E1-50		SM-GE663_S254_E1-50
	SM-DD44Q_S04_E1-50		SM-GE63N_S182_E1-50		SM-DD45M_S115_E1-50		SM-DD45L_S024_E1-50								SM-GE63W_S185_E1-50				SM-DD45M_S008_E1-50		SM-GE67T_S158_E1-50		SM-GE64Q_S160_E1-50		SM-GE63J_S172_E1-50		SM-DD45U_S107_E1-50		SM-GE663_S323_E1-50
	SM-DD44Q_S05_E1-50		SM-GE63N_S184_E1-50		SM-DD45M_S120_E1-50		SM-DD45L_S025_E1-50								SM-GE63W_S187_E1-50				SM-DD45M_S012_E1-50		SM-GE67T_S159_E1-50		SM-GE64Q_S161_E1-50		SM-GE63J_S177_E1-50		SM-DD45Y_S093_E1-50		SM-GE663_S325_E1-50
	SM-DD44Q_S08_E1-50		SM-GE63N_S273_E1-50		SM-DD45M_S131_E1-50		SM-DD45L_S028_E1-50								SM-GE63W_S275_E1-50				SM-DD45M_S026_E1-50		SM-GE67T_S160_E1-50		SM-GE64Q_S162_E1-50		SM-GE63J_S181_E1-50		SM-GE63W_S003_E1-50		SM-GE663_S371_E1-50
	SM-DD44Q_S09_E1-50		SM-GE63N_S274_E1-50		SM-DD45M_S133_E1-50		SM-DD45L_S029_E1-50								SM-GE63W_S277_E1-50				SM-DD45M_S030_E1-50		SM-GE67T_S161_E1-50		SM-GE64Q_S163_E1-50		SM-GE63J_S183_E1-50		SM-GE63W_S028_E1-50		SM-GE663_S374_E1-50
	SM-DD44Q_S10_E1-50		SM-GE63N_S276_E1-50		SM-DD45M_S134_E1-50		SM-DD45L_S030_E1-50								SM-GE63J_S050_E1-50				SM-DD45M_S032_E1-50		SM-GE67T_S162_E1-50		SM-GE64Q_S165_E1-50		SM-GE63J_S184_E1-50		SM-GE63W_S032_E1-50		SM-GE664_S036_E1-50
	SM-DD44Q_S14_E1-50		SM-GE63N_S278_E1-50		SM-DD45M_S137_E1-50		SM-DD45L_S097_E1-50								SM-GE63J_S053_E1-50				SM-DD45M_S099_E1-50		SM-GE67T_S163_E1-50		SM-GE64Q_S167_E1-50		SM-GE63J_S274_E1-50		SM-GE63W_S098_E1-50		SM-GE664_S048_E1-50
	SM-DD44Q_S20_E1-50		SM-GE63N_S284_E1-50		SM-DD45M_S138_E1-50		SM-DD45L_S098_E1-50								SM-GE63J_S069_E1-50				SM-DD45M_S106_E1-50		SM-GE67T_S164_E1-50		SM-GE64Q_S168_E1-50		SM-GE63J_S276_E1-50		SM-GE63W_S107_E1-50		SM-GE664_S058_E1-50
	SM-DD44S_S01_E1-50		SM-GE64P_S293_E1-50		SM-DD45M_S139_E1-50		SM-DD45L_S099_E1-50								SM-GE63J_S072_E1-50				SM-DD45M_S107_E1-50		SM-GE67T_S165_E1-50		SM-GE64Q_S201_E1-50		SM-GE63J_S277_E1-50		SM-GE63W_S108_E1-50		SM-GE664_S063_E1-50
	SM-DD44S_S03_E1-50		SM-DD44C_S78_E1-50		SM-DD45M_S144_E1-50		SM-DD45L_S100_E1-50								SM-GE63J_S148_E1-50				SM-DD45M_S108_E1-50		SM-GE67T_S166_E1-50		SM-GE64Q_S204_E1-50		SM-GE63J_S279_E1-50		SM-GE63W_S115_E1-50		SM-GE664_S073_E1-50
	SM-DD44S_S04_E1-50		SM-DD44M_S65_E1-50		SM-DD45M_S146_E1-50		SM-DD45L_S102_E1-50								SM-GE63J_S150_E1-50				SM-DD45M_S109_E1-50		SM-GE67T_S167_E1-50		SM-GE64Q_S211_E1-50		SM-GE63J_S282_E1-50		SM-GE63W_S253_E1-50		SM-GE664_S079_E1-50
	SM-DD44S_S05_E1-50		SM-DD44M_S89_E1-50		SM-DD45M_S148_E1-50		SM-DD45L_S114_E1-50								SM-GE63J_S151_E1-50				SM-GE635_S001_E1-50		SM-GE67T_S168_E1-50		SM-GE64Q_S216_E1-50		SM-GE63J_S283_E1-50		SM-GE63W_S255_E1-50		SM-GE664_S102_E1-50
	SM-DD44S_S06_E1-50		SM-DD44M_S90_E1-50		SM-DD45M_S149_E1-50		SM-DD45L_S117_E1-50								SM-GE63J_S155_E1-50				SM-GE635_S006_E1-50		SM-GE67T_S250_E1-50		SM-GE64Q_S219_E1-50		SM-GE63J_S284_E1-50		SM-GE63W_S258_E1-50		SM-GE664_S111_E1-50
	SM-DD44S_S08_E1-50		SM-DD44O_S81_E1-50		SM-DD45M_S151_E1-50		SM-DD45L_S126_E1-50								SM-GE63J_S156_E1-50				SM-GE635_S007_E1-50		SM-GE67T_S251_E1-50		SM-GE64Q_S220_E1-50		SM-GE63J_S286_E1-50		SM-GE63W_S259_E1-50		SM-GE664_S244_E1-50
	SM-DD44S_S14_E1-50		SM-DD44O_S86_E1-50		SM-DD45R_S037_E1-50		SM-DD45L_S128_E1-50								SM-GE63J_S158_E1-50				SM-GE635_S013_E1-50		SM-GE67T_S252_E1-50		SM-GE64Q_S222_E1-50		SM-GE63J_S364_E1-50		SM-GE63W_S260_E1-50		SM-GE664_S261_E1-50
	SM-DD45C_S005_E1-50		SM-DD44O_S89_E1-50		SM-DD45R_S045_E1-50		SM-DD45M_S004_E1-50								SM-GE63J_S162_E1-50				SM-GE635_S016_E1-50		SM-GE67T_S253_E1-50		SM-GE64Q_S226_E1-50		SM-GE63J_S366_E1-50		SM-GE63W_S262_E1-50		SM-GE664_S306_E1-50
	SM-DD45C_S010_E1-50		SM-DD44O_S95_E1-50		SM-DD45R_S047_E1-50		SM-DD45M_S011_E1-50								SM-GE63J_S167_E1-50				SM-GE635_S100_E1-50		SM-GE67T_S254_E1-50		SM-GE64Q_S228_E1-50		SM-GE63K_S004_E1-50		SM-GE63W_S267_E1-50		SM-GE665_S014_E1-50
	SM-DD45C_S014_E1-50		SM-DD44O_S96_E1-50		SM-DD45R_S049_E1-50		SM-DD45M_S014_E1-50								SM-GE63J_S257_E1-50				SM-GE635_S106_E1-50		SM-GE67T_S255_E1-50		SM-GE64Q_S233_E1-50		SM-GE63K_S006_E1-50		SM-GE63W_S271_E1-50		SM-GE665_S120_E1-50
	SM-DD45C_S025_E1-50		SM-DD45C_S083_E1-50		SM-DD45R_S169_E1-50		SM-DD45M_S015_E1-50								SM-GE63J_S258_E1-50				SM-GE63W_S086_E1-50		SM-GE67T_S256_E1-50		SM-GE64Q_S234_E1-50		SM-GE63L_S027_E1-50		SM-GE63W_S321_E1-50		SM-GE665_S208_E1-50
	SM-DD45C_S026_E1-50		SM-DD45C_S178_E1-50		SM-DD45R_S170_E1-50		SM-DD45M_S016_E1-50								SM-GE63J_S330_E1-50				SM-GE63W_S093_E1-50		SM-GE67T_S257_E1-50		SM-GE64Q_S235_E1-50		SM-GE63L_S031_E1-50		SM-GE63W_S322_E1-50		SM-GE64Q_S289_E1-50
	SM-DD45C_S030_E1-50		SM-DD45C_S182_E1-50		SM-DD45R_S171_E1-50		SM-DD45M_S025_E1-50								SM-GE63J_S339_E1-50				SM-GE63W_S181_E1-50		SM-GE67T_S258_E1-50		SM-GE64Q_S237_E1-50		SM-GE63L_S045_E1-50		SM-GE63W_S328_E1-50		SM-GE64Q_S290_E1-50
	SM-DD45C_S099_E1-50		SM-DD45C_S187_E1-50		SM-DD45R_S173_E1-50		SM-DD45M_S028_E1-50								SM-GE63J_S340_E1-50				SM-GE63W_S185_E1-50		SM-GE67T_S259_E1-50		SM-GE64Q_S238_E1-50		SM-GE63L_S046_E1-50		SM-GE63W_S339_E1-50		SM-GE64Q_S291_E1-50
	SM-DD45C_S100_E1-50		SM-DD45M_S057_E1-50		SM-DD45R_S179_E1-50		SM-DD45M_S029_E1-50								SM-GE63J_S346_E1-50				SM-GE63W_S187_E1-50		SM-GE67T_S260_E1-50		SM-GE64Q_S239_E1-50		SM-GE63L_S122_E1-50		SM-GE63W_S344_E1-50		SM-GE64Q_S292_E1-50
	SM-DD45C_S105_E1-50		SM-DD45R_S009_E1-50		SM-DD45R_S181_E1-50		SM-DD45M_S031_E1-50								SM-GE63K_S057_E1-50				SM-GE63W_S275_E1-50		SM-GE67T_S261_E1-50		SM-GE64Q_S240_E1-50		SM-GE63L_S124_E1-50		SM-GE63W_S348_E1-50		SM-GE64Q_S293_E1-50
	SM-DD45C_S107_E1-50		SM-DD45R_S021_E1-50		SM-DD45R_S184_E1-50		SM-DD45M_S097_E1-50								SM-GE63K_S058_E1-50				SM-GE63W_S277_E1-50		SM-GE67T_S262_E1-50		SM-GE64Q_S241_E1-50		SM-GE63L_S126_E1-50		SM-GE63W_S353_E1-50		SM-GE64Q_S295_E1-50
	SM-DD45C_S110_E1-50		SM-DD45R_S025_E1-50		SM-DD45R_S185_E1-50		SM-DD45M_S098_E1-50								SM-GE63K_S070_E1-50				SM-GE63J_S050_E1-50		SM-GE67T_S263_E1-50		SM-GE64Q_S244_E1-50		SM-GE63L_S127_E1-50		SM-GE63W_S356_E1-50		SM-GE64Q_S296_E1-50
	SM-DD45C_S111_E1-50		SM-DD45R_S026_E1-50		SM-DD45R_S189_E1-50		SM-DD45M_S101_E1-50								SM-GE63K_S071_E1-50				SM-GE63J_S053_E1-50		SM-GE67T_S264_E1-50		SM-GE64Q_S245_E1-50		SM-GE63L_S129_E1-50		SM-GE63W_S357_E1-50		SM-GE64Q_S297_E1-50
	SM-DD45C_S112_E1-50		SM-DD45R_S028_E1-50		SM-DD45R_S191_E1-50		SM-DD45M_S102_E1-50								SM-GE63L_S089_E1-50				SM-GE63J_S069_E1-50		SM-GE67T_S265_E1-50		SM-GE64Q_S246_E1-50		SM-GE63L_S220_E1-50		SM-GE63W_S365_E1-50		SM-GE64Q_S298_E1-50
	SM-DD45C_S113_E1-50		SM-DD45R_S029_E1-50		SM-DD45S_S026_E1-50		SM-DD45M_S103_E1-50								SM-GE63L_S091_E1-50				SM-GE63J_S072_E1-50		SM-GE67T_S266_E1-50		SM-GE64Q_S248_E1-50		SM-GE63L_S221_E1-50		SM-GE63W_S368_E1-50		SM-GE64Q_S300_E1-50
	SM-DD45C_S115_E1-50		SM-DD45R_S030_E1-50		SM-DD45S_S031_E1-50		SM-DD45M_S110_E1-50								SM-GE63L_S093_E1-50				SM-GE63J_S148_E1-50		SM-GE67T_S267_E1-50		SM-GE64Q_S250_E1-50		SM-GE63L_S226_E1-50		SM-GE63W_S369_E1-50		SM-GE64Q_S301_E1-50
	SM-DD45C_S117_E1-50		SM-DD45R_S031_E1-50		SM-DD45S_S033_E1-50		SM-DD45M_S111_E1-50								SM-GE63L_S095_E1-50				SM-GE63J_S150_E1-50		SM-GE67T_S268_E1-50		SM-GE64Q_S251_E1-50		SM-GE63L_S230_E1-50		SM-GE63W_S371_E1-50		SM-GE64Q_S302_E1-50
	SM-DD45C_S121_E1-50		SM-DD45S_S088_E1-50		SM-DD45S_S034_E1-50		SM-DD45M_S112_E1-50								SM-GE63L_S178_E1-50				SM-GE63J_S151_E1-50		SM-GE67T_S269_E1-50		SM-GE64Q_S254_E1-50		SM-GE63L_S321_E1-50		SM-GE63W_S375_E1-50		SM-GE64Q_S303_E1-50
	SM-DD45C_S129_E1-50		SM-DD45S_S138_E1-50		SM-DD45S_S035_E1-50		SM-GE635_S003_E1-50								SM-GE63L_S191_E1-50				SM-GE63J_S155_E1-50		SM-GE67T_S270_E1-50		SM-GE64Q_S255_E1-50		SM-GE63N_S056_E1-50		SM-GE63J_S077_E1-50		SM-GE64Q_S304_E1-50
	SM-DD45C_S135_E1-50		SM-DD45S_S150_E1-50		SM-DD45S_S038_E1-50		SM-GE635_S005_E1-50								SM-GE63L_S276_E1-50				SM-GE63J_S156_E1-50		SM-GE67T_S271_E1-50		SM-GE64Q_S256_E1-50		SM-GE63N_S070_E1-50		SM-GE63J_S078_E1-50		SM-GE64Q_S305_E1-50
	SM-DD45C_S136_E1-50		SM-DD45S_S153_E1-50		SM-DD45S_S039_E1-50		SM-GE635_S011_E1-50								SM-GE63L_S361_E1-50				SM-GE63J_S158_E1-50		SM-GE67T_S272_E1-50		SM-GE64Q_S257_E1-50		SM-GE63N_S071_E1-50		SM-GE63J_S174_E1-50		SM-GE64Q_S307_E1-50
	SM-DD45D_S002_E1-50		SM-DD45S_S159_E1-50		SM-DD45S_S042_E1-50		SM-GE635_S098_E1-50								SM-GE63L_S362_E1-50				SM-GE63J_S162_E1-50		SM-GE67T_S337_E1-50		SM-GE64Q_S258_E1-50		SM-GE63N_S150_E1-50		SM-GE63J_S175_E1-50		SM-GE64Q_S308_E1-50
	SM-DD45D_S005_E1-50		SM-DD45S_S160_E1-50		SM-DD45S_S043_E1-50		SM-GE635_S099_E1-50								SM-GE63L_S363_E1-50				SM-GE63J_S167_E1-50		SM-GE67T_S338_E1-50		SM-GE64Q_S259_E1-50		SM-GE63N_S159_E1-50		SM-GE63J_S178_E1-50		SM-GE64Q_S309_E1-50
	SM-DD45D_S010_E1-50		SM-DD45S_S162_E1-50		SM-DD45S_S045_E1-50		SM-GE635_S103_E1-50								SM-GE63L_S372_E1-50				SM-GE63J_S257_E1-50		SM-GE67T_S339_E1-50		SM-GE64Q_S261_E1-50		SM-GE63N_S167_E1-50		SM-GE63J_S179_E1-50		SM-GE64Q_S311_E1-50
	SM-DD45D_S011_E1-50		SM-DD45S_S163_E1-50		SM-DD45S_S046_E1-50		SM-GE635_S107_E1-50								SM-GE63L_S377_E1-50				SM-GE63J_S258_E1-50		SM-GE67T_S340_E1-50		SM-GE64Q_S262_E1-50		SM-GE63N_S257_E1-50		SM-GE63J_S182_E1-50		SM-GE64Q_S312_E1-50
	SM-DD45D_S012_E1-50		SM-DD45S_S166_E1-50		SM-DD45S_S047_E1-50		SM-GE635_S108_E1-50								SM-GE63N_S076_E1-50				SM-GE63J_S330_E1-50		SM-DD45D_S033_E1-50		SM-GE64Q_S264_E1-50		SM-GE63N_S262_E1-50		SM-GE63J_S249_E1-50		SM-GE64Q_S313_E1-50
	SM-DD45D_S013_E1-50		SM-DD45S_S168_E1-50		SM-DD45S_S048_E1-50		SM-GE635_S109_E1-50								SM-GE63N_S093_E1-50				SM-GE63J_S339_E1-50		SM-DD45D_S036_E1-50		SM-GE64U_S004_E1-50		SM-GE63N_S350_E1-50		SM-GE63J_S273_E1-50		SM-GE64Q_S314_E1-50
	SM-DD45D_S015_E1-50		SM-DD45T_S001_E1-50		SM-DD45S_S097_E1-50		SM-GE635_S111_E1-50								SM-GE63N_S170_E1-50				SM-GE63J_S340_E1-50		SM-DD45D_S038_E1-50		SM-GE64U_S016_E1-50		SM-GE67Z_S295_E1-50		SM-GE63J_S275_E1-50		SM-GE64Q_S315_E1-50
	SM-DD45D_S100_E1-50		SM-DD45T_S005_E1-50		SM-DD45S_S098_E1-50		SM-GE63W_S081_E1-50								SM-GE63N_S271_E1-50				SM-GE63J_S346_E1-50		SM-DD45D_S128_E1-50		SM-GE64U_S020_E1-50		SM-GE67Z_S299_E1-50		SM-GE63J_S287_E1-50		SM-GE64Q_S317_E1-50
	SM-DD45D_S102_E1-50		SM-DD45T_S006_E1-50		SM-DD45S_S099_E1-50		SM-GE63W_S082_E1-50								SM-GE63N_S272_E1-50				SM-GE63K_S057_E1-50		SM-DD45M_S155_E1-50		SM-GE662_S174_E1-50		SM-GE67Z_S302_E1-50		SM-GE63J_S363_E1-50		SM-GE64Q_S318_E1-50
	SM-DD45D_S111_E1-50		SM-DD45T_S014_E1-50		SM-DD45S_S101_E1-50		SM-GE63W_S087_E1-50								SM-GE64P_S082_E1-50				SM-GE63K_S058_E1-50		SM-DD45M_S157_E1-50		SM-GE662_S177_E1-50		SM-DD44D_S66_E1-50		SM-GE63J_S371_E1-50		SM-GE64Q_S319_E1-50
	SM-DD45D_S113_E1-50		SM-DD45T_S025_E1-50		SM-DD45S_S102_E1-50		SM-GE63W_S094_E1-50												SM-GE63K_S070_E1-50		SM-DD45R_S153_E1-50		SM-GE662_S182_E1-50		SM-DD44D_S67_E1-50		SM-GE63J_S376_E1-50		SM-GE64Q_S320_E1-50
	SM-DD45D_S114_E1-50		SM-DD45T_S043_E1-50		SM-DD45S_S104_E1-50		SM-GE63W_S096_E1-50												SM-GE63K_S071_E1-50		SM-DD45R_S160_E1-50		SM-GE662_S183_E1-50		SM-DD44D_S68_E1-50		SM-GE63K_S008_E1-50		SM-GE64Q_S321_E1-50
	SM-DD45D_S118_E1-50		SM-DD45T_S097_E1-50		SM-DD45S_S105_E1-50		SM-GE63W_S177_E1-50												SM-GE63L_S089_E1-50		SM-DD45T_S026_E1-50		SM-GE662_S191_E1-50		SM-DD44D_S69_E1-50		SM-GE63K_S024_E1-50		SM-GE64Q_S322_E1-50
	SM-DD45K_S099_E1-50		SM-DD45T_S105_E1-50		SM-DD45S_S107_E1-50		SM-GE63W_S178_E1-50												SM-GE63L_S091_E1-50		SM-DD45T_S028_E1-50		SM-GE662_S262_E1-50		SM-DD44D_S70_E1-50		SM-GE63K_S030_E1-50		SM-GE64Q_S323_E1-50
	SM-DD45K_S100_E1-50		SM-DD45T_S108_E1-50		SM-DD45S_S108_E1-50		SM-GE63W_S183_E1-50												SM-GE63L_S093_E1-50		SM-DD45T_S048_E1-50		SM-GE662_S370_E1-50		SM-DD44D_S71_E1-50		SM-GE63K_S032_E1-50		SM-GE64Q_S324_E1-50
	SM-DD45K_S102_E1-50		SM-DD45T_S118_E1-50		SM-DD45S_S109_E1-50		SM-GE63W_S184_E1-50												SM-GE63L_S095_E1-50		SM-DD45T_S098_E1-50		SM-GE662_S382_E1-50		SM-DD44D_S74_E1-50		SM-GE63L_S028_E1-50		SM-GE64Q_S325_E1-50
	SM-DD45K_S107_E1-50		SM-DD45U_S003_E1-50		SM-DD45S_S110_E1-50		SM-GE63W_S186_E1-50												SM-GE63L_S178_E1-50		SM-DD45T_S103_E1-50		SM-GE663_S070_E1-50		SM-DD44D_S75_E1-50		SM-GE63L_S048_E1-50		SM-GE64Q_S326_E1-50
	SM-DD45K_S111_E1-50		SM-DD45U_S005_E1-50		SM-DD45S_S112_E1-50		SM-GE63W_S273_E1-50												SM-GE63L_S191_E1-50		SM-DD45T_S106_E1-50		SM-GE663_S089_E1-50		SM-DD44D_S76_E1-50		SM-GE63L_S125_E1-50		SM-GE64Q_S327_E1-50
	SM-DD45L_S011_E1-50		SM-DD45U_S017_E1-50		SM-DD45S_S113_E1-50		SM-GE63W_S283_E1-50												SM-GE63L_S276_E1-50		SM-DD45T_S117_E1-50		SM-GE664_S089_E1-50		SM-DD44D_S78_E1-50		SM-GE63L_S130_E1-50		SM-GE64Q_S328_E1-50
	SM-DD45L_S014_E1-50		SM-DD45U_S034_E1-50		SM-DD45S_S114_E1-50		SM-GE63W_S285_E1-50												SM-GE63L_S361_E1-50		SM-DD45T_S172_E1-50		SM-GE664_S178_E1-50		SM-DD44D_S79_E1-50		SM-GE63L_S132_E1-50		SM-GE64Q_S329_E1-50
	SM-DD45L_S016_E1-50		SM-DD45U_S102_E1-50		SM-DD45S_S115_E1-50		SM-GE63W_S287_E1-50												SM-GE63L_S362_E1-50		SM-DD45T_S176_E1-50		SM-GE664_S179_E1-50		SM-DD44D_S80_E1-50		SM-GE63L_S135_E1-50		SM-GE64Q_S331_E1-50
	SM-DD45L_S020_E1-50		SM-DD45U_S104_E1-50		SM-DD45S_S118_E1-50		SM-GE63W_S288_E1-50												SM-GE63L_S363_E1-50		SM-DD45T_S180_E1-50		SM-GE664_S186_E1-50		SM-DD44D_S82_E1-50		SM-GE63L_S219_E1-50		SM-GE64Q_S332_E1-50
	SM-DD45L_S032_E1-50		SM-DD45Y_S095_E1-50		SM-DD45S_S119_E1-50		SM-GE63J_S049_E1-50												SM-GE63L_S372_E1-50		SM-DD45T_S182_E1-50		SM-GE664_S191_E1-50		SM-DD44D_S83_E1-50		SM-GE63L_S222_E1-50		SM-GE64Q_S333_E1-50
	SM-DD45L_S103_E1-50		SM-GE63W_S007_E1-50		SM-DD45S_S120_E1-50		SM-GE63J_S052_E1-50												SM-GE63L_S377_E1-50		SM-DD45T_S185_E1-50		SM-DD44B_S81_E1-50		SM-DD44D_S84_E1-50		SM-GE63L_S319_E1-50		SM-GE64Q_S334_E1-50
	SM-DD45L_S113_E1-50		SM-GE63W_S010_E1-50		SM-DD45S_S129_E1-50		SM-GE63J_S054_E1-50												SM-GE63N_S076_E1-50		SM-DD45U_S040_E1-50		SM-DD44B_S82_E1-50		SM-DD44D_S85_E1-50		SM-GE63L_S320_E1-50		SM-GE64Q_S335_E1-50
	SM-DD45L_S118_E1-50		SM-GE63W_S015_E1-50		SM-DD45S_S131_E1-50		SM-GE63J_S058_E1-50												SM-GE63N_S093_E1-50		SM-GE63W_S006_E1-50		SM-DD44B_S83_E1-50		SM-DD44D_S86_E1-50		SM-GE63L_S324_E1-50		SM-GE64Q_S336_E1-50
	SM-DD45L_S119_E1-50		SM-GE63W_S030_E1-50		SM-DD45S_S132_E1-50		SM-GE63J_S059_E1-50												SM-GE63N_S170_E1-50		SM-GE63W_S013_E1-50		SM-DD44B_S84_E1-50		SM-DD44D_S87_E1-50		SM-GE63L_S326_E1-50		SM-GE64Q_S337_E1-50
	SM-DD45M_S001_E1-50		SM-GE63W_S031_E1-50		SM-DD45S_S134_E1-50		SM-GE63J_S062_E1-50												SM-GE63N_S271_E1-50		SM-GE63W_S025_E1-50		SM-DD44M_S26_E1-50		SM-DD44N_S58_E1-50		SM-GE63L_S327_E1-50		SM-GE64Q_S338_E1-50
	SM-DD45M_S002_E1-50		SM-GE63W_S105_E1-50		SM-DD45S_S135_E1-50		SM-GE63J_S063_E1-50												SM-GE63N_S272_E1-50		SM-GE63W_S111_E1-50		SM-DD44C_S77_E1-50		SM-DD44N_S61_E1-50		SM-GE63N_S057_E1-50		SM-GE64Q_S339_E1-50
	SM-DD45M_S009_E1-50		SM-GE63W_S113_E1-50		SM-DD45S_S136_E1-50		SM-GE63J_S065_E1-50												SM-GE64P_S082_E1-50		SM-GE63W_S118_E1-50		SM-DD44M_S75_E1-50		SM-DD44N_S62_E1-50		SM-GE63N_S064_E1-50		SM-GE64Q_S340_E1-50
	SM-DD45M_S027_E1-50		SM-GE63W_S120_E1-50		SM-DD45T_S073_E1-50		SM-GE63J_S066_E1-50												SM-DD44C_S75_E1-50		SM-GE63W_S270_E1-50		SM-DD44M_S87_E1-50		SM-DD44N_S63_E1-50		SM-GE63N_S065_E1-50		SM-GE64Q_S341_E1-50
	SM-DD45M_S104_E1-50		SM-GE63W_S250_E1-50		SM-DD45T_S074_E1-50		SM-GE63J_S145_E1-50												SM-DD44C_S76_E1-50		SM-GE63W_S323_E1-50		SM-DD44M_S91_E1-50		SM-DD44N_S64_E1-50		SM-GE63N_S067_E1-50		SM-GE64Q_S342_E1-50
	SM-DD45M_S105_E1-50		SM-GE63W_S326_E1-50		SM-DD45T_S079_E1-50		SM-GE63J_S146_E1-50												SM-DD44C_S93_E1-50		SM-GE63W_S347_E1-50		SM-DD44O_S90_E1-50		SM-DD44N_S74_E1-50		SM-GE63N_S068_E1-50		SM-GE64Q_S343_E1-50
	SM-GE635_S012_E1-50		SM-GE63W_S338_E1-50		SM-DD45T_S080_E1-50		SM-GE63J_S147_E1-50												SM-DD44M_S80_E1-50		SM-GE63W_S359_E1-50		SM-DD44C_S67_E1-50		SM-DD44N_S75_E1-50		SM-GE63N_S069_E1-50		SM-GE64Q_S344_E1-50
	SM-GE635_S015_E1-50		SM-GE63W_S349_E1-50		SM-DD45T_S084_E1-50		SM-GE63J_S152_E1-50												SM-DD44M_S82_E1-50		SM-GE63W_S374_E1-50		SM-DD44C_S68_E1-50		SM-DD44N_S76_E1-50		SM-GE63N_S072_E1-50		SM-GE64Q_S345_E1-50
	SM-GE635_S102_E1-50		SM-GE63W_S358_E1-50		SM-DD45T_S088_E1-50		SM-GE63J_S154_E1-50												SM-DD44M_S86_E1-50		SM-GE63W_S376_E1-50		SM-DD44M_S39_E1-50		SM-DD44N_S77_E1-50		SM-GE63N_S145_E1-50		SM-GE64Q_S346_E1-50
	SM-GE635_S104_E1-50		SM-GE63W_S366_E1-50		SM-DD45T_S089_E1-50		SM-GE63J_S157_E1-50												SM-DD44M_S92_E1-50		SM-GE63J_S254_E1-50		SM-DD44M_S41_E1-50		SM-DD44N_S78_E1-50		SM-GE63N_S148_E1-50		SM-GE64Q_S347_E1-50
	SM-GE635_S105_E1-50		SM-GE63W_S373_E1-50		SM-DD45T_S090_E1-50		SM-GE63J_S159_E1-50												SM-DD44O_S84_E1-50		SM-GE63K_S001_E1-50		SM-DD44M_S45_E1-50		SM-DD44N_S80_E1-50		SM-GE63N_S153_E1-50		SM-GE64Q_S348_E1-50
	SM-GE635_S110_E1-50		SM-GE63J_S075_E1-50		SM-DD45T_S091_E1-50		SM-GE63J_S160_E1-50												SM-DD44O_S94_E1-50		SM-GE63K_S029_E1-50		SM-DD44M_S63_E1-50		SM-DD44N_S81_E1-50		SM-GE63N_S160_E1-50		SM-GE64Q_S349_E1-50
	SM-GE63W_S091_E1-50		SM-GE63J_S090_E1-50		SM-DD45T_S093_E1-50		SM-GE63J_S264_E1-50												SM-DD45C_S084_E1-50		SM-GE63L_S047_E1-50		SM-DD44O_S41_E1-50		SM-DD44N_S83_E1-50		SM-GE63N_S163_E1-50		SM-GE64Q_S350_E1-50
	SM-GE63W_S179_E1-50		SM-GE63J_S242_E1-50		SM-DD45T_S094_E1-50		SM-GE63J_S265_E1-50												SM-DD45C_S089_E1-50		SM-GE63N_S058_E1-50		SM-DD44O_S46_E1-50		SM-DD44N_S87_E1-50		SM-GE63N_S250_E1-50		SM-GE64Q_S351_E1-50
	SM-GE63W_S191_E1-50		SM-GE63J_S243_E1-50		SM-DD45T_S129_E1-50		SM-GE63J_S266_E1-50												SM-DD45C_S092_E1-50		SM-GE63N_S165_E1-50		SM-DD44O_S57_E1-50		SM-DD44N_S89_E1-50		SM-GE63N_S254_E1-50		SM-GE64Q_S352_E1-50
	SM-GE63W_S276_E1-50		SM-GE63J_S250_E1-50		SM-DD45T_S131_E1-50		SM-GE63J_S267_E1-50												SM-DD45C_S096_E1-50		SM-GE67T_S065_E1-50		SM-DD44O_S59_E1-50		SM-DD44N_S90_E1-50		SM-GE63N_S258_E1-50		SM-GE64Q_S353_E1-50
	SM-GE63W_S279_E1-50		SM-GE63J_S251_E1-50		SM-DD45T_S136_E1-50		SM-GE63J_S268_E1-50												SM-DD45C_S180_E1-50		SM-GE67T_S066_E1-50		SM-DD44O_S62_E1-50		SM-DD44N_S91_E1-50		SM-GE63N_S264_E1-50		SM-GE64Q_S354_E1-50
	SM-GE63W_S282_E1-50		SM-GE63J_S281_E1-50		SM-DD45T_S150_E1-50		SM-GE63J_S270_E1-50												SM-DD45C_S181_E1-50		SM-GE67T_S067_E1-50		SM-DD44O_S63_E1-50		SM-DD44N_S92_E1-50		SM-GE63N_S346_E1-50		SM-GE64Q_S355_E1-50
	SM-GE63W_S284_E1-50		SM-GE63J_S353_E1-50		SM-DD45T_S158_E1-50		SM-GE63J_S272_E1-50												SM-DD45C_S184_E1-50		SM-GE67T_S068_E1-50		SM-DD45D_S166_E1-50		SM-DD44N_S93_E1-50		SM-GE63N_S347_E1-50		SM-GE64Q_S356_E1-50
	SM-GE63J_S057_E1-50		SM-GE63J_S359_E1-50		SM-DD45T_S160_E1-50		SM-GE63J_S329_E1-50												SM-DD45C_S186_E1-50		SM-GE67T_S069_E1-50		SM-DD45M_S130_E1-50		SM-DD44R_S03_E1-50		SM-GE64U_S095_E1-50		SM-GE64Q_S357_E1-50
	SM-GE63J_S060_E1-50		SM-GE63K_S021_E1-50		SM-DD45T_S161_E1-50		SM-GE63J_S331_E1-50												SM-DD45C_S188_E1-50		SM-GE67T_S070_E1-50		SM-DD45M_S142_E1-50		SM-DD44R_S06_E1-50		SM-DD44D_S65_E1-50		SM-GE64Q_S359_E1-50
	SM-GE63J_S061_E1-50		SM-GE63L_S030_E1-50		SM-DD45T_S162_E1-50		SM-GE63J_S333_E1-50												SM-DD45C_S189_E1-50		SM-GE67T_S071_E1-50		SM-DD45R_S036_E1-50		SM-DD44R_S07_E1-50		SM-DD44D_S72_E1-50		SM-GE64Q_S360_E1-50
	SM-GE63J_S064_E1-50		SM-GE63L_S123_E1-50		SM-DD45T_S163_E1-50		SM-GE63J_S335_E1-50												SM-DD45C_S190_E1-50		SM-GE67T_S072_E1-50		SM-DD45R_S038_E1-50		SM-DD44R_S08_E1-50		SM-DD44D_S73_E1-50		SM-GE64Q_S361_E1-50
	SM-GE63J_S070_E1-50		SM-GE63L_S228_E1-50		SM-DD45T_S164_E1-50		SM-GE63J_S336_E1-50												SM-DD45C_S191_E1-50		SM-GE67T_S073_E1-50		SM-DD45R_S044_E1-50		SM-DD44R_S10_E1-50		SM-DD44D_S77_E1-50		SM-GE64Q_S362_E1-50
	SM-GE63J_S149_E1-50		SM-GE63L_S317_E1-50		SM-DD45T_S165_E1-50		SM-GE63J_S337_E1-50												SM-DD45C_S192_E1-50		SM-GE67T_S074_E1-50		SM-DD45R_S048_E1-50		SM-DD44R_S11_E1-50		SM-DD44N_S57_E1-50		SM-GE64Q_S363_E1-50
	SM-GE63J_S164_E1-50		SM-GE63N_S157_E1-50		SM-DD45U_S073_E1-50		SM-GE63J_S342_E1-50												SM-DD45D_S075_E1-50		SM-GE67T_S075_E1-50		SM-DD45R_S053_E1-50		SM-DD44R_S15_E1-50		SM-DD44N_S59_E1-50		SM-GE64Q_S364_E1-50
	SM-GE63J_S166_E1-50		SM-GE67Z_S320_E1-50		SM-DD45U_S074_E1-50		SM-GE63J_S345_E1-50												SM-DD45D_S122_E1-50		SM-GE67T_S076_E1-50		SM-DD45R_S056_E1-50		SM-DD45C_S049_E1-50		SM-DD44N_S60_E1-50		SM-GE64Q_S365_E1-50
	SM-GE63J_S168_E1-50				SM-DD45U_S075_E1-50		SM-GE63J_S347_E1-50												SM-DD45D_S125_E1-50		SM-GE67T_S077_E1-50		SM-DD45S_S025_E1-50		SM-DD45C_S050_E1-50		SM-DD44N_S73_E1-50		SM-GE64Q_S366_E1-50
	SM-GE63J_S269_E1-50				SM-DD45U_S076_E1-50		SM-GE63J_S349_E1-50												SM-DD45D_S133_E1-50		SM-GE67T_S078_E1-50		SM-DD45S_S028_E1-50		SM-DD45C_S051_E1-50		SM-DD44N_S79_E1-50		SM-GE64Q_S367_E1-50
	SM-GE63J_S271_E1-50				SM-DD45U_S079_E1-50		SM-GE63J_S350_E1-50												SM-DD45M_S061_E1-50		SM-GE67T_S079_E1-50		SM-DD45S_S029_E1-50		SM-DD45C_S052_E1-50		SM-DD44N_S85_E1-50		SM-GE64Q_S368_E1-50
	SM-GE63J_S334_E1-50				SM-DD45U_S083_E1-50		SM-GE63K_S060_E1-50												SM-DD45M_S067_E1-50		SM-GE67T_S080_E1-50		SM-DD45S_S036_E1-50		SM-DD45C_S053_E1-50		SM-DD44N_S86_E1-50		SM-GE64Q_S369_E1-50
	SM-GE63J_S341_E1-50				SM-DD45U_S084_E1-50		SM-GE63K_S061_E1-50												SM-DD45M_S069_E1-50		SM-GE67T_S089_E1-50		SM-DD45S_S133_E1-50		SM-DD45C_S054_E1-50		SM-DD44N_S88_E1-50		SM-GE64Q_S370_E1-50
	SM-GE63J_S348_E1-50				SM-DD45U_S086_E1-50		SM-GE63K_S063_E1-50												SM-DD45M_S071_E1-50		SM-GE67T_S090_E1-50		SM-DD45T_S076_E1-50		SM-DD45C_S055_E1-50		SM-DD44N_S95_E1-50		SM-GE64Q_S371_E1-50
	SM-GE63J_S351_E1-50				SM-DD45U_S088_E1-50		SM-GE63K_S064_E1-50												SM-DD45M_S080_E1-50		SM-GE67T_S091_E1-50		SM-DD45T_S078_E1-50		SM-DD45C_S056_E1-50		SM-DD44N_S96_E1-50		SM-GE64Q_S373_E1-50
	SM-GE63J_S352_E1-50				SM-DD45U_S091_E1-50		SM-GE63K_S067_E1-50												SM-DD45M_S162_E1-50		SM-GE67T_S092_E1-50		SM-DD45T_S082_E1-50		SM-DD45C_S058_E1-50		SM-DD44R_S01_E1-50		SM-GE64Q_S374_E1-50
	SM-GE63L_S073_E1-50				SM-DD45U_S093_E1-50		SM-GE63K_S069_E1-50												SM-DD45M_S166_E1-50		SM-GE67T_S093_E1-50		SM-DD45T_S083_E1-50		SM-DD45C_S059_E1-50		SM-DD44R_S02_E1-50		SM-GE64Q_S375_E1-50
	SM-GE63L_S084_E1-50				SM-DD45U_S094_E1-50		SM-GE63K_S072_E1-50												SM-DD45R_S010_E1-50		SM-GE67T_S094_E1-50		SM-DD45T_S087_E1-50		SM-DD45C_S060_E1-50		SM-DD44R_S04_E1-50		SM-GE64Q_S376_E1-50
	SM-GE63L_S175_E1-50				SM-DD45U_S096_E1-50		SM-GE63L_S074_E1-50												SM-DD45R_S012_E1-50		SM-GE67T_S095_E1-50		SM-DD45T_S130_E1-50		SM-DD45C_S061_E1-50		SM-DD44R_S05_E1-50		SM-GE662_S001_E1-50
	SM-GE63L_S181_E1-50				SM-DD45U_S113_E1-50		SM-GE63L_S075_E1-50												SM-DD45R_S017_E1-50		SM-GE67T_S096_E1-50		SM-DD45T_S145_E1-50		SM-DD45C_S062_E1-50		SM-DD44R_S12_E1-50		SM-GE662_S002_E1-50
	SM-GE63L_S184_E1-50				SM-DD45U_S118_E1-50		SM-GE63L_S077_E1-50												SM-DD45R_S018_E1-50		SM-GE67T_S169_E1-50		SM-DD45T_S146_E1-50		SM-DD45C_S063_E1-50		SM-DD44R_S14_E1-50		SM-GE662_S003_E1-50
	SM-GE63L_S189_E1-50				SM-DD45U_S119_E1-50		SM-GE63L_S079_E1-50												SM-DD45R_S019_E1-50		SM-GE67T_S170_E1-50		SM-DD45T_S149_E1-50		SM-DD45C_S064_E1-50		SM-DD44R_S16_E1-50		SM-GE662_S004_E1-50
	SM-GE63L_S277_E1-50				SM-DD45U_S124_E1-50		SM-GE63L_S081_E1-50												SM-DD45R_S020_E1-50		SM-GE67T_S341_E1-50		SM-DD45T_S153_E1-50		SM-DD45C_S145_E1-50		SM-DD45C_S152_E1-50		SM-GE662_S005_E1-50
	SM-GE63L_S285_E1-50				SM-DD45U_S143_E1-50		SM-GE63L_S082_E1-50												SM-DD45R_S027_E1-50		SM-GE67T_S342_E1-50		SM-DD45T_S156_E1-50		SM-DD45C_S146_E1-50		SM-DD45C_S155_E1-50		SM-GE662_S006_E1-50
	SM-GE63L_S364_E1-50				SM-DD45U_S148_E1-50		SM-GE63L_S083_E1-50												SM-DD45R_S146_E1-50		SM-GE67T_S343_E1-50		SM-DD45T_S159_E1-50		SM-DD45C_S147_E1-50		SM-DD45C_S159_E1-50		SM-GE662_S007_E1-50
	SM-GE63L_S373_E1-50				SM-DD45U_S149_E1-50		SM-GE63L_S086_E1-50												SM-DD45R_S158_E1-50		SM-GE67T_S344_E1-50		SM-DD45T_S166_E1-50		SM-DD45C_S148_E1-50		SM-DD45C_S162_E1-50		SM-GE662_S008_E1-50
	SM-GE63L_S375_E1-50				SM-DD45U_S150_E1-50		SM-GE63L_S087_E1-50												SM-DD45S_S078_E1-50		SM-GE67T_S345_E1-50		SM-DD45T_S168_E1-50		SM-DD45C_S149_E1-50		SM-DD45C_S164_E1-50		SM-GE662_S009_E1-50
	SM-GE63L_S381_E1-50				SM-DD45U_S161_E1-50		SM-GE63L_S088_E1-50												SM-DD45S_S139_E1-50		SM-GE67T_S346_E1-50		SM-DD45U_S114_E1-50		SM-DD45C_S150_E1-50		SM-DD45C_S166_E1-50		SM-GE662_S010_E1-50
	SM-GE63N_S074_E1-50				SM-DD45U_S166_E1-50		SM-GE63L_S090_E1-50												SM-DD45S_S141_E1-50		SM-GE67T_S347_E1-50		SM-DD45U_S115_E1-50		SM-DD45C_S151_E1-50		SM-DD45C_S175_E1-50		SM-GE662_S011_E1-50
	SM-GE63N_S075_E1-50				SM-GE63W_S060_E1-50		SM-GE63L_S169_E1-50												SM-DD45S_S142_E1-50		SM-GE67T_S348_E1-50		SM-DD45U_S116_E1-50		SM-DD45C_S153_E1-50		SM-DD45D_S147_E1-50		SM-GE662_S012_E1-50
	SM-GE63N_S078_E1-50				SM-GE63W_S061_E1-50		SM-GE63L_S172_E1-50												SM-DD45S_S143_E1-50		SM-GE67T_S349_E1-50		SM-DD45U_S117_E1-50		SM-DD45C_S154_E1-50		SM-DD45L_S035_E1-50		SM-GE662_S013_E1-50
	SM-GE63N_S080_E1-50				SM-GE63W_S062_E1-50		SM-GE63L_S173_E1-50												SM-DD45S_S144_E1-50		SM-GE67T_S350_E1-50		SM-DD45U_S121_E1-50		SM-DD45C_S156_E1-50		SM-DD45L_S045_E1-50		SM-GE662_S014_E1-50
	SM-GE63N_S089_E1-50				SM-GE63W_S068_E1-50		SM-GE63L_S174_E1-50												SM-DD45S_S149_E1-50		SM-GE67T_S351_E1-50		SM-DD45U_S122_E1-50		SM-DD45C_S157_E1-50		SM-DD45R_S063_E1-50		SM-GE662_S015_E1-50
	SM-GE63N_S176_E1-50				SM-GE63W_S069_E1-50		SM-GE63L_S177_E1-50												SM-DD45S_S155_E1-50		SM-GE67T_S352_E1-50		SM-DD45U_S125_E1-50		SM-DD45C_S158_E1-50		SM-DD45R_S065_E1-50		SM-GE662_S016_E1-50
	SM-GE63N_S178_E1-50				SM-GE63W_S070_E1-50		SM-GE63L_S179_E1-50												SM-DD45S_S161_E1-50		SM-GE67T_S353_E1-50		SM-DD45U_S127_E1-50		SM-DD45C_S160_E1-50		SM-DD45R_S098_E1-50		SM-GE662_S018_E1-50
	SM-GE63N_S180_E1-50				SM-GE63W_S073_E1-50		SM-GE63L_S180_E1-50												SM-DD45S_S165_E1-50		SM-GE67T_S354_E1-50		SM-DD45U_S128_E1-50		SM-DD45C_S161_E1-50		SM-DD45R_S100_E1-50		SM-GE662_S019_E1-50
	SM-GE63N_S267_E1-50				SM-GE63W_S075_E1-50		SM-GE63L_S182_E1-50												SM-DD45S_S167_E1-50		SM-GE67T_S355_E1-50		SM-DD45U_S130_E1-50		SM-DD45C_S163_E1-50		SM-DD45R_S103_E1-50		SM-GE662_S020_E1-50
	SM-GE63N_S280_E1-50				SM-GE63W_S080_E1-50		SM-GE63L_S186_E1-50												SM-DD45T_S003_E1-50		SM-GE67T_S356_E1-50		SM-GE63W_S059_E1-50		SM-DD45C_S165_E1-50		SM-DD45R_S116_E1-50		SM-GE662_S021_E1-50
	SM-GE63N_S287_E1-50				SM-GE63W_S130_E1-50		SM-GE63L_S188_E1-50												SM-DD45T_S008_E1-50		SM-GE67T_S357_E1-50		SM-GE63W_S064_E1-50		SM-DD45C_S167_E1-50		SM-DD45R_S124_E1-50		SM-GE662_S022_E1-50
	SM-GE63N_S288_E1-50				SM-GE63W_S134_E1-50		SM-GE63L_S192_E1-50												SM-DD45T_S015_E1-50		SM-GE67T_S358_E1-50		SM-GE63W_S071_E1-50		SM-DD45C_S168_E1-50		SM-DD45R_S138_E1-50		SM-GE662_S023_E1-50
	SM-GE64P_S084_E1-50				SM-GE63W_S135_E1-50		SM-GE63L_S265_E1-50												SM-DD45T_S020_E1-50		SM-GE67T_S359_E1-50		SM-GE63W_S074_E1-50		SM-DD45C_S169_E1-50		SM-DD45R_S142_E1-50		SM-GE662_S024_E1-50
	SM-GE64P_S089_E1-50				SM-GE63W_S137_E1-50		SM-GE63L_S266_E1-50												SM-DD45T_S021_E1-50		SM-GE67T_S360_E1-50		SM-GE63W_S079_E1-50		SM-DD45C_S171_E1-50		SM-DD45S_S001_E1-50		SM-GE662_S097_E1-50
	SM-GE64P_S091_E1-50				SM-GE63W_S138_E1-50		SM-GE63L_S267_E1-50												SM-DD45T_S022_E1-50		SM-GE67Z_S290_E1-50		SM-GE63W_S131_E1-50		SM-DD45C_S172_E1-50		SM-DD45S_S006_E1-50		SM-GE662_S098_E1-50
	SM-GE64P_S093_E1-50				SM-GE63W_S139_E1-50		SM-GE63L_S268_E1-50												SM-DD45T_S023_E1-50		SM-GE67Z_S300_E1-50		SM-GE63W_S136_E1-50		SM-DD45C_S173_E1-50		SM-DD45S_S049_E1-50		SM-GE662_S099_E1-50
	SM-GE64P_S290_E1-50				SM-GE63W_S142_E1-50		SM-GE63L_S269_E1-50												SM-DD45T_S029_E1-50		SM-DD45D_S054_E1-50		SM-GE63W_S140_E1-50		SM-DD45C_S174_E1-50		SM-DD45S_S051_E1-50		SM-GE662_S100_E1-50
	SM-GE64P_S301_E1-50				SM-GE63W_S144_E1-50		SM-GE63L_S270_E1-50												SM-DD45T_S041_E1-50		SM-DD45D_S060_E1-50		SM-GE63W_S147_E1-50		SM-DD45C_S176_E1-50		SM-DD45S_S072_E1-50		SM-GE662_S101_E1-50
	SM-DD44C_S90_E1-50				SM-GE63W_S148_E1-50		SM-GE63L_S271_E1-50												SM-DD45T_S045_E1-50		SM-DD45U_S174_E1-50		SM-GE63W_S149_E1-50		SM-DD45D_S051_E1-50		SM-DD45S_S169_E1-50		SM-GE662_S102_E1-50
	SM-DD44M_S73_E1-50				SM-GE63W_S150_E1-50		SM-GE63L_S273_E1-50												SM-DD45T_S100_E1-50		SM-GE63L_S196_E1-50		SM-GE63W_S153_E1-50		SM-DD45D_S052_E1-50		SM-DD45S_S179_E1-50		SM-GE662_S103_E1-50
	SM-DD44M_S96_E1-50				SM-GE63W_S152_E1-50		SM-GE63L_S274_E1-50												SM-DD45T_S104_E1-50		SM-GE65A_S008_E1-50		SM-GE63W_S158_E1-50		SM-DD45D_S055_E1-50		SM-DD45T_S060_E1-50		SM-GE662_S104_E1-50
	SM-DD44O_S93_E1-50				SM-GE63W_S154_E1-50		SM-GE63L_S280_E1-50												SM-DD45T_S120_E1-50		SM-GE67T_S171_E1-50		SM-GE63W_S159_E1-50		SM-DD45D_S056_E1-50		SM-DD45T_S061_E1-50		SM-GE662_S105_E1-50
	SM-DD45C_S087_E1-50				SM-GE63W_S155_E1-50		SM-GE63L_S281_E1-50												SM-DD45T_S171_E1-50		SM-GE67T_S172_E1-50		SM-GE63W_S173_E1-50		SM-DD45D_S058_E1-50		SM-DD45T_S070_E1-50		SM-GE662_S108_E1-50
	SM-DD45C_S090_E1-50				SM-GE63W_S160_E1-50		SM-GE63L_S286_E1-50												SM-DD45T_S175_E1-50		SM-GE67T_S173_E1-50		SM-GE63W_S201_E1-50		SM-DD45D_S059_E1-50		SM-DD45T_S122_E1-50		SM-GE662_S109_E1-50
	SM-DD45C_S183_E1-50				SM-GE63W_S161_E1-50		SM-GE63L_S287_E1-50												SM-DD45T_S184_E1-50		SM-GE67T_S174_E1-50		SM-GE63W_S204_E1-50		SM-DD45D_S061_E1-50		SM-DD45U_S048_E1-50		SM-GE662_S110_E1-50
	SM-DD45R_S014_E1-50				SM-GE63W_S163_E1-50		SM-GE63L_S288_E1-50												SM-DD45U_S001_E1-50		SM-GE67T_S176_E1-50		SM-GE63W_S210_E1-50		SM-DD45D_S062_E1-50		SM-DD45U_S057_E1-50		SM-GE662_S111_E1-50
	SM-DD45R_S022_E1-50				SM-GE63W_S167_E1-50		SM-GE63L_S365_E1-50												SM-DD45U_S011_E1-50		SM-GE67T_S177_E1-50		SM-GE63W_S211_E1-50		SM-DD45D_S063_E1-50		SM-DD45U_S065_E1-50		SM-GE662_S112_E1-50
	SM-DD45R_S023_E1-50				SM-GE63W_S168_E1-50		SM-GE63L_S366_E1-50												SM-DD45U_S012_E1-50		SM-GE67T_S178_E1-50		SM-GE63W_S212_E1-50		SM-DD45D_S064_E1-50		SM-DD45U_S135_E1-50		SM-GE662_S114_E1-50
	SM-DD45S_S075_E1-50				SM-GE63W_S172_E1-50		SM-GE63L_S368_E1-50												SM-DD45U_S019_E1-50		SM-GE67T_S179_E1-50		SM-GE63W_S218_E1-50		SM-DD45D_S137_E1-50		SM-DD45U_S169_E1-50		SM-GE662_S116_E1-50
	SM-DD45S_S145_E1-50				SM-GE63W_S174_E1-50		SM-GE63L_S370_E1-50												SM-DD45U_S020_E1-50		SM-GE67T_S180_E1-50		SM-GE63W_S240_E1-50		SM-DD45D_S138_E1-50		SM-DD45U_S170_E1-50		SM-GE662_S117_E1-50
	SM-DD45S_S154_E1-50				SM-GE63W_S175_E1-50		SM-GE63L_S378_E1-50												SM-DD45U_S021_E1-50		SM-DD45R_S033_E1-50		SM-GE63W_S244_E1-50		SM-DD45D_S140_E1-50		SM-DD45U_S173_E1-50		SM-GE662_S118_E1-50
	SM-DD45S_S158_E1-50				SM-GE63W_S176_E1-50		SM-GE63L_S379_E1-50												SM-DD45U_S024_E1-50		SM-GE63N_S121_E1-50		SM-GE63W_S245_E1-50		SM-DD45D_S141_E1-50		SM-DD45U_S176_E1-50		SM-GE662_S119_E1-50
	SM-DD45T_S007_E1-50				SM-GE63W_S193_E1-50		SM-GE63L_S380_E1-50												SM-DD45U_S026_E1-50		SM-DD45S_S096_E1-50		SM-GE63W_S247_E1-50		SM-DD45D_S142_E1-50		SM-DD45U_S187_E1-50		SM-GE662_S120_E1-50
	SM-DD45U_S008_E1-50				SM-GE63W_S195_E1-50		SM-GE63L_S383_E1-50												SM-DD45U_S030_E1-50		SM-GE63W_S109_E1-50		SM-GE63W_S298_E1-50		SM-DD45D_S143_E1-50		SM-DD45U_S190_E1-50		SM-GE662_S193_E1-50
	SM-DD45U_S010_E1-50				SM-GE63W_S198_E1-50		SM-GE63L_S384_E1-50												SM-DD45U_S031_E1-50		SM-GE63W_S116_E1-50		SM-GE63W_S311_E1-50		SM-DD45D_S144_E1-50		SM-DD45Z_S147_E1-50		SM-GE662_S194_E1-50
	SM-DD45U_S098_E1-50				SM-GE63W_S200_E1-50		SM-GE63N_S073_E1-50												SM-DD45U_S037_E1-50		SM-GE63J_S375_E1-50		SM-GE63W_S320_E1-50		SM-DD45D_S145_E1-50		SM-DD45Z_S157_E1-50		SM-GE662_S195_E1-50
	SM-DD45U_S101_E1-50				SM-GE63W_S203_E1-50		SM-GE63N_S077_E1-50												SM-DD45U_S097_E1-50		SM-GE63L_S232_E1-50		SM-GE63J_S030_E1-50		SM-DD45D_S146_E1-50		SM-DD45Z_S165_E1-50		SM-GE662_S198_E1-50
	SM-GE63W_S119_E1-50				SM-GE63W_S205_E1-50		SM-GE63N_S090_E1-50												SM-DD45U_S099_E1-50		SM-DD45M_S181_E1-50		SM-GE63J_S032_E1-50		SM-DD45D_S148_E1-50		SM-DD45Z_S169_E1-50		SM-GE662_S199_E1-50
	SM-GE63L_S131_E1-50				SM-GE63W_S206_E1-50		SM-GE63N_S091_E1-50												SM-DD45U_S100_E1-50		SM-GE63J_S011_E1-50		SM-GE63J_S035_E1-50		SM-DD45D_S149_E1-50		SM-GE63W_S036_E1-50		SM-GE662_S200_E1-50
	SM-GE63L_S225_E1-50				SM-GE63W_S208_E1-50		SM-GE63N_S094_E1-50												SM-DD45U_S103_E1-50		SM-GE63L_S200_E1-50		SM-GE63J_S037_E1-50		SM-DD45D_S150_E1-50		SM-GE63W_S037_E1-50		SM-GE662_S201_E1-50
	SM-GE63L_S318_E1-50				SM-GE63W_S209_E1-50		SM-GE63N_S171_E1-50												SM-DD45U_S105_E1-50		SM-GE63N_S037_E1-50		SM-GE63J_S039_E1-50		SM-DD45D_S151_E1-50		SM-GE63W_S038_E1-50		SM-GE662_S202_E1-50
	SM-GE63N_S049_E1-50				SM-GE63W_S213_E1-50		SM-GE63N_S173_E1-50												SM-DD45U_S108_E1-50		SM-GE63N_S100_E1-50		SM-GE63J_S042_E1-50		SM-DD45L_S034_E1-50		SM-GE63W_S049_E1-50		SM-GE662_S203_E1-50
	SM-GE63J_S228_E1-50				SM-GE63W_S217_E1-50		SM-GE63N_S177_E1-50												SM-DD45U_S109_E1-50		SM-GE63N_S326_E1-50		SM-GE63J_S043_E1-50		SM-DD45L_S036_E1-50		SM-GE63W_S050_E1-50		SM-GE662_S204_E1-50
					SM-GE63W_S220_E1-50		SM-GE63N_S181_E1-50												SM-DD45U_S110_E1-50		SM-GE63N_S332_E1-50		SM-GE63J_S046_E1-50		SM-DD45L_S037_E1-50		SM-GE63W_S051_E1-50		SM-GE662_S205_E1-50
					SM-GE63W_S221_E1-50		SM-GE63N_S183_E1-50												SM-DD45U_S111_E1-50		SM-GE65A_S018_E1-50		SM-GE63J_S123_E1-50		SM-DD45L_S039_E1-50		SM-GE63W_S055_E1-50		SM-GE662_S207_E1-50
					SM-GE63W_S222_E1-50		SM-GE63N_S266_E1-50												SM-GE63W_S002_E1-50		SM-DD45U_S137_E1-50		SM-GE63J_S129_E1-50		SM-DD45L_S040_E1-50		SM-GE63J_S003_E1-50		SM-GE662_S208_E1-50
					SM-GE63W_S223_E1-50		SM-GE63N_S268_E1-50												SM-GE63W_S004_E1-50		SM-GE63W_S132_E1-50		SM-GE63J_S130_E1-50		SM-DD45L_S041_E1-50		SM-GE63J_S007_E1-50		SM-GE662_S209_E1-50
					SM-GE63W_S224_E1-50		SM-GE63N_S269_E1-50												SM-GE63W_S005_E1-50		SM-GE63L_S249_E1-50		SM-GE63J_S132_E1-50		SM-DD45L_S042_E1-50		SM-GE63J_S018_E1-50		SM-GE662_S210_E1-50
					SM-GE63W_S233_E1-50		SM-GE63N_S270_E1-50												SM-GE63W_S027_E1-50		SM-GE63N_S235_E1-50		SM-GE63J_S135_E1-50		SM-DD45L_S046_E1-50		SM-GE63J_S100_E1-50		SM-GE662_S211_E1-50
					SM-GE63W_S235_E1-50		SM-GE63N_S275_E1-50												SM-GE63W_S029_E1-50		SM-GE63N_S310_E1-50		SM-GE63L_S099_E1-50		SM-DD45L_S047_E1-50		SM-GE63J_S110_E1-50		SM-GE662_S213_E1-50
					SM-GE63W_S236_E1-50		SM-GE63N_S277_E1-50												SM-GE63W_S103_E1-50		SM-GE64P_S173_E1-50		SM-GE63L_S120_E1-50		SM-DD45M_S081_E1-50		SM-GE63J_S114_E1-50		SM-GE662_S214_E1-50
					SM-GE63W_S237_E1-50		SM-GE63N_S279_E1-50												SM-GE63W_S249_E1-50		SM-DD45T_S110_E1-50		SM-GE63L_S263_E1-50		SM-DD45M_S083_E1-50		SM-GE63J_S207_E1-50		SM-GE662_S289_E1-50
					SM-GE63W_S239_E1-50		SM-GE63N_S281_E1-50												SM-GE63W_S264_E1-50		SM-GE63W_S346_E1-50		SM-GE63L_S337_E1-50		SM-DD45M_S084_E1-50		SM-GE63J_S210_E1-50		SM-GE662_S290_E1-50
					SM-GE63W_S241_E1-50		SM-GE63N_S282_E1-50												SM-GE63W_S269_E1-50		SM-GE63K_S022_E1-50		SM-GE63L_S340_E1-50		SM-DD45M_S086_E1-50		SM-GE63J_S229_E1-50		SM-GE662_S292_E1-50
					SM-GE63W_S242_E1-50		SM-GE63N_S283_E1-50												SM-GE63W_S325_E1-50		SM-GE63L_S313_E1-50		SM-GE63N_S011_E1-50		SM-DD45M_S087_E1-50		SM-GE63J_S294_E1-50		SM-GE662_S293_E1-50
					SM-GE63W_S243_E1-50		SM-GE63N_S285_E1-50												SM-GE63W_S340_E1-50		SM-DD45D_S053_E1-50		SM-GE63N_S129_E1-50		SM-DD45M_S088_E1-50		SM-GE63J_S314_E1-50		SM-GE662_S294_E1-50
					SM-GE63W_S248_E1-50		SM-GE63N_S286_E1-50												SM-GE63W_S342_E1-50		SM-DD45M_S191_E1-50		SM-GE63N_S130_E1-50		SM-DD45M_S089_E1-50		SM-GE63J_S322_E1-50		SM-GE662_S295_E1-50
					SM-GE63W_S297_E1-50		SM-GE64P_S073_E1-50												SM-GE63W_S351_E1-50		SM-DD45S_S069_E1-50		SM-GE63N_S132_E1-50		SM-DD45M_S091_E1-50		SM-GE63K_S042_E1-50		SM-GE662_S296_E1-50
					SM-GE63W_S299_E1-50		SM-GE64P_S074_E1-50												SM-GE63W_S362_E1-50		SM-DD45T_S059_E1-50		SM-GE63N_S136_E1-50		SM-DD45M_S092_E1-50		SM-GE63K_S044_E1-50		SM-GE662_S297_E1-50
					SM-GE63W_S302_E1-50		SM-GE64P_S075_E1-50												SM-GE63J_S076_E1-50		SM-GE63W_S044_E1-50		SM-GE63N_S144_E1-50		SM-DD45M_S093_E1-50		SM-GE63K_S046_E1-50		SM-GE662_S298_E1-50
					SM-GE63W_S303_E1-50		SM-GE64P_S076_E1-50												SM-GE63J_S089_E1-50		SM-GE63W_S052_E1-50		SM-GE63N_S289_E1-50		SM-DD45M_S094_E1-50		SM-GE63K_S048_E1-50		SM-GE662_S299_E1-50
					SM-GE63W_S305_E1-50		SM-GE64P_S078_E1-50												SM-GE63J_S093_E1-50		SM-GE63J_S021_E1-50		SM-GE63N_S295_E1-50		SM-DD45M_S096_E1-50		SM-GE63L_S061_E1-50		SM-GE662_S301_E1-50
					SM-GE63W_S306_E1-50		SM-GE64P_S079_E1-50												SM-GE63J_S094_E1-50		SM-GE63J_S097_E1-50		SM-GE63N_S314_E1-50		SM-DD45M_S169_E1-50		SM-GE63L_S145_E1-50		SM-GE662_S302_E1-50
					SM-GE63W_S310_E1-50		SM-GE64P_S080_E1-50												SM-GE63J_S169_E1-50		SM-GE63K_S035_E1-50		SM-GE63N_S315_E1-50		SM-DD45M_S171_E1-50		SM-GE63L_S151_E1-50		SM-GE662_S303_E1-50
					SM-GE63W_S315_E1-50		SM-GE64P_S081_E1-50												SM-GE63J_S180_E1-50		SM-GE63L_S062_E1-50		SM-GE63N_S320_E1-50		SM-DD45M_S172_E1-50		SM-GE63L_S158_E1-50		SM-GE662_S304_E1-50
					SM-GE63W_S318_E1-50		SM-GE64P_S083_E1-50												SM-GE63J_S241_E1-50		SM-GE63L_S064_E1-50		SM-GE63N_S354_E1-50		SM-DD45M_S173_E1-50		SM-GE63L_S198_E1-50		SM-GE662_S305_E1-50
					SM-GE63J_S033_E1-50		SM-GE64P_S085_E1-50												SM-GE63J_S280_E1-50		SM-GE63L_S152_E1-50		SM-GE63N_S367_E1-50		SM-DD45M_S174_E1-50		SM-GE63L_S210_E1-50		SM-GE662_S306_E1-50
					SM-GE63J_S036_E1-50		SM-GE64P_S086_E1-50												SM-GE63J_S288_E1-50		SM-GE63L_S154_E1-50		SM-GE63N_S383_E1-50		SM-DD45M_S175_E1-50		SM-GE63L_S303_E1-50		SM-GE662_S307_E1-50
					SM-GE63J_S040_E1-50		SM-GE64P_S087_E1-50												SM-GE63J_S360_E1-50		SM-GE63L_S289_E1-50		SM-GE64P_S002_E1-50		SM-DD45M_S178_E1-50		SM-GE63N_S029_E1-50		SM-GE662_S309_E1-50
					SM-GE63J_S041_E1-50		SM-GE64P_S090_E1-50												SM-GE63J_S365_E1-50		SM-GE63N_S034_E1-50		SM-GE64P_S015_E1-50		SM-DD45M_S179_E1-50		SM-GE63N_S047_E1-50		SM-GE662_S310_E1-50
					SM-GE63J_S044_E1-50		SM-GE64P_S092_E1-50												SM-GE63J_S370_E1-50		SM-GE63N_S110_E1-50		SM-GE64P_S024_E1-50		SM-DD45M_S182_E1-50		SM-GE63N_S097_E1-50		SM-GE662_S311_E1-50
					SM-GE63J_S122_E1-50		SM-GE64P_S094_E1-50												SM-GE63J_S372_E1-50		SM-GE63N_S341_E1-50		SM-GE64P_S033_E1-50		SM-DD45M_S183_E1-50		SM-GE63N_S098_E1-50		SM-GE663_S002_E1-50
					SM-GE63J_S127_E1-50		SM-GE64P_S095_E1-50												SM-GE63K_S007_E1-50		SM-DD45M_S095_E1-50		SM-GE64P_S034_E1-50		SM-DD45M_S184_E1-50		SM-GE63N_S103_E1-50		SM-GE663_S003_E1-50
					SM-GE63J_S128_E1-50		SM-GE64P_S096_E1-50												SM-GE63K_S017_E1-50		SM-DD45D_S158_E1-50		SM-GE64P_S041_E1-50		SM-DD45M_S185_E1-50		SM-GE63N_S321_E1-50		SM-GE663_S004_E1-50
					SM-GE63J_S131_E1-50		SM-GE64P_S289_E1-50												SM-GE63K_S018_E1-50		SM-DD45D_S160_E1-50		SM-GE64P_S046_E1-50		SM-DD45M_S186_E1-50		SM-GE63N_S325_E1-50		SM-GE663_S005_E1-50
					SM-GE63J_S136_E1-50		SM-GE64P_S291_E1-50												SM-GE63L_S032_E1-50		SM-DD45M_S117_E1-50		SM-GE64P_S099_E1-50		SM-DD45M_S188_E1-50		SM-GE63N_S336_E1-50		SM-GE663_S006_E1-50
					SM-GE63J_S138_E1-50		SM-GE64P_S292_E1-50												SM-GE63L_S043_E1-50		SM-DD45T_S135_E1-50		SM-GE64P_S110_E1-50		SM-DD45M_S190_E1-50		SM-GE65A_S020_E1-50		SM-GE663_S007_E1-50
					SM-GE63J_S143_E1-50		SM-GE64P_S294_E1-50												SM-GE63L_S044_E1-50		SM-DD45U_S077_E1-50		SM-GE64P_S163_E1-50		SM-DD45R_S058_E1-50		SM-GE65A_S097_E1-50		SM-GE663_S008_E1-50
					SM-GE63J_S144_E1-50		SM-GE64P_S295_E1-50												SM-GE63L_S128_E1-50		SM-DD45U_S085_E1-50		SM-GE64P_S171_E1-50		SM-DD45R_S059_E1-50		SM-GE65A_S099_E1-50		SM-GE663_S009_E1-50
					SM-GE63L_S001_E1-50		SM-GE64P_S297_E1-50												SM-GE63L_S223_E1-50		SM-DD45U_S087_E1-50		SM-GE64P_S182_E1-50		SM-DD45R_S060_E1-50		SM-GE65A_S112_E1-50		SM-GE663_S010_E1-50
					SM-GE63L_S002_E1-50		SM-GE64P_S298_E1-50												SM-GE63L_S229_E1-50		SM-DD45U_S146_E1-50		SM-GE64P_S202_E1-50		SM-DD45R_S062_E1-50		SM-GE64P_S249_E1-50		SM-GE663_S011_E1-50
					SM-GE63L_S004_E1-50		SM-GE64P_S299_E1-50												SM-GE63L_S315_E1-50		SM-DD45U_S152_E1-50		SM-GE64P_S211_E1-50		SM-DD45R_S064_E1-50		SM-GE64P_S287_E1-50		SM-GE663_S012_E1-50
					SM-GE63L_S005_E1-50		SM-GE64P_S300_E1-50												SM-GE63L_S322_E1-50		SM-GE63W_S143_E1-50		SM-GE64P_S213_E1-50		SM-DD45R_S066_E1-50		SM-GE64P_S307_E1-50		SM-GE663_S013_E1-50
					SM-GE63L_S008_E1-50		SM-GE64P_S302_E1-50												SM-GE63L_S325_E1-50		SM-GE63W_S145_E1-50		SM-GE64P_S222_E1-50		SM-DD45R_S067_E1-50		SM-GE64P_S308_E1-50		SM-GE663_S014_E1-50
					SM-GE63L_S012_E1-50		SM-GE64P_S303_E1-50												SM-GE63N_S052_E1-50		SM-GE63W_S146_E1-50		SM-GE64P_S224_E1-50		SM-DD45R_S068_E1-50		SM-GE64P_S315_E1-50		SM-GE663_S015_E1-50
					SM-GE63L_S013_E1-50		SM-GE64P_S304_E1-50												SM-GE63N_S060_E1-50		SM-GE63W_S151_E1-50		SM-GE64P_S228_E1-50		SM-DD45R_S069_E1-50		SM-GE64P_S321_E1-50		SM-GE663_S016_E1-50
					SM-GE63L_S014_E1-50		SM-DD44L_S80_E1-50												SM-GE63N_S149_E1-50		SM-GE63W_S199_E1-50		SM-GE64P_S229_E1-50		SM-DD45R_S070_E1-50		SM-GE64P_S358_E1-50		SM-GE663_S017_E1-50
					SM-GE63L_S016_E1-50		SM-DD44L_S81_E1-50												SM-GE63N_S152_E1-50		SM-GE63W_S214_E1-50		SM-GE64P_S265_E1-50		SM-DD45R_S071_E1-50		SM-GE64P_S359_E1-50		SM-GE663_S018_E1-50
					SM-GE63L_S017_E1-50		SM-DD44Q_S03_E1-50												SM-GE63N_S162_E1-50		SM-GE63W_S301_E1-50		SM-GE64P_S275_E1-50		SM-DD45R_S072_E1-50		SM-GE64P_S380_E1-50		SM-GE663_S019_E1-50
					SM-GE63L_S021_E1-50		SM-DD45C_S097_E1-50												SM-GE63N_S249_E1-50		SM-GE63W_S304_E1-50		SM-GE64P_S330_E1-50		SM-DD45R_S074_E1-50		SM-GE64P_S382_E1-50		SM-GE663_S020_E1-50
					SM-GE63L_S022_E1-50		SM-DD45C_S106_E1-50												SM-GE63N_S251_E1-50		SM-GE63W_S309_E1-50		SM-GE64P_S332_E1-50		SM-DD45R_S075_E1-50		SM-GE64Q_S017_E1-50		SM-GE663_S021_E1-50
					SM-GE63L_S024_E1-50		SM-DD45L_S116_E1-50												SM-GE63N_S252_E1-50		SM-GE63W_S316_E1-50		SM-GE64P_S333_E1-50		SM-DD45R_S076_E1-50		SM-GE64Q_S020_E1-50		SM-GE663_S022_E1-50
					SM-GE63L_S103_E1-50		SM-GE635_S004_E1-50												SM-GE63N_S259_E1-50		SM-GE63L_S019_E1-50		SM-GE64P_S334_E1-50		SM-DD45R_S077_E1-50		SM-GE64Q_S024_E1-50		SM-GE663_S023_E1-50
					SM-GE63L_S104_E1-50		SM-GE635_S008_E1-50												SM-GE63N_S261_E1-50		SM-GE63L_S119_E1-50		SM-GE64P_S336_E1-50		SM-DD45R_S078_E1-50		SM-GE64Q_S036_E1-50		SM-GE663_S024_E1-50
					SM-GE63L_S108_E1-50		SM-GE635_S010_E1-50												SM-GE63N_S263_E1-50		SM-GE63L_S261_E1-50		SM-GE64P_S337_E1-50		SM-DD45R_S080_E1-50		SM-GE64Q_S037_E1-50		SM-GE663_S025_E1-50
					SM-GE63L_S109_E1-50		SM-GE63W_S089_E1-50												SM-GE63N_S348_E1-50		SM-GE63L_S329_E1-50		SM-GE64P_S345_E1-50		SM-DD45R_S097_E1-50		SM-GE64Q_S074_E1-50		SM-GE663_S026_E1-50
					SM-GE63L_S110_E1-50		SM-GE63W_S095_E1-50												SM-GE67Z_S303_E1-50		SM-GE63L_S358_E1-50		SM-GE64P_S348_E1-50		SM-DD45R_S099_E1-50		SM-GE64Q_S140_E1-50		SM-GE663_S028_E1-50
					SM-GE63L_S112_E1-50		SM-GE63W_S180_E1-50												SM-DD44D_S88_E1-50		SM-GE63N_S124_E1-50		SM-GE64P_S352_E1-50		SM-DD45R_S101_E1-50		SM-GE64Q_S173_E1-50		SM-GE663_S029_E1-50
					SM-GE63L_S114_E1-50		SM-GE63W_S188_E1-50												SM-DD44N_S82_E1-50		SM-GE63N_S142_E1-50		SM-GE64Q_S041_E1-50		SM-DD45R_S102_E1-50		SM-GE64Q_S266_E1-50		SM-GE663_S030_E1-50
					SM-GE63L_S115_E1-50		SM-GE63W_S192_E1-50												SM-DD44N_S84_E1-50		SM-GE63N_S243_E1-50		SM-GE64Q_S043_E1-50		SM-DD45R_S104_E1-50		SM-GE662_S067_E1-50		SM-GE663_S031_E1-50
					SM-GE63L_S116_E1-50		SM-GE63W_S278_E1-50												SM-DD44N_S94_E1-50		SM-GE63N_S245_E1-50		SM-GE64Q_S044_E1-50		SM-DD45R_S113_E1-50		SM-GE662_S155_E1-50		SM-GE663_S032_E1-50
					SM-GE63L_S117_E1-50		SM-GE63J_S068_E1-50												SM-DD44R_S13_E1-50		SM-GE63N_S307_E1-50		SM-GE64Q_S049_E1-50		SM-DD45R_S114_E1-50		SM-GE662_S159_E1-50		SM-GE663_S097_E1-50
					SM-GE63L_S236_E1-50		SM-GE63J_S161_E1-50												SM-GE63J_S010_E1-50		SM-GE63N_S308_E1-50		SM-GE64Q_S050_E1-50		SM-DD45R_S117_E1-50		SM-GE662_S229_E1-50		SM-GE663_S099_E1-50
					SM-GE63L_S238_E1-50		SM-GE63J_S261_E1-50												SM-GE64Q_S039_E1-50		SM-GE64P_S008_E1-50		SM-GE64Q_S052_E1-50		SM-DD45R_S118_E1-50		SM-GE662_S270_E1-50		SM-GE663_S101_E1-50
					SM-GE63L_S240_E1-50		SM-GE63J_S263_E1-50												SM-GE64Q_S073_E1-50		SM-GE64P_S009_E1-50		SM-GE64Q_S054_E1-50		SM-DD45R_S119_E1-50		SM-GE662_S281_E1-50		SM-GE663_S102_E1-50
					SM-GE63L_S250_E1-50		SM-GE63J_S338_E1-50												SM-GE662_S335_E1-50		SM-GE64P_S019_E1-50		SM-GE64Q_S060_E1-50		SM-DD45R_S120_E1-50		SM-GE662_S326_E1-50		SM-GE663_S103_E1-50
					SM-GE63L_S251_E1-50		SM-GE63J_S344_E1-50												SM-GE664_S074_E1-50		SM-GE64P_S039_E1-50		SM-GE64Q_S061_E1-50		SM-DD45R_S121_E1-50		SM-GE663_S055_E1-50		SM-GE663_S104_E1-50
					SM-GE63L_S255_E1-50		SM-GE63K_S068_E1-50												SM-GE664_S151_E1-50		SM-GE64P_S045_E1-50		SM-GE64Q_S062_E1-50		SM-DD45R_S122_E1-50		SM-GE663_S062_E1-50		SM-GE663_S105_E1-50
					SM-GE63L_S264_E1-50		SM-GE63L_S080_E1-50												SM-GE664_S301_E1-50		SM-GE64P_S057_E1-50		SM-GE64Q_S063_E1-50		SM-DD45R_S123_E1-50		SM-GE663_S143_E1-50		SM-GE663_S106_E1-50
					SM-GE63L_S330_E1-50		SM-GE63L_S171_E1-50														SM-GE64P_S147_E1-50		SM-GE64Q_S064_E1-50		SM-DD45R_S125_E1-50		SM-GE663_S152_E1-50		SM-GE663_S108_E1-50
					SM-GE63L_S333_E1-50		SM-GE63L_S183_E1-50														SM-GE64P_S168_E1-50		SM-GE64Q_S098_E1-50		SM-DD45R_S126_E1-50		SM-GE663_S154_E1-50		SM-GE663_S109_E1-50
					SM-GE63L_S335_E1-50		SM-GE63L_S369_E1-50														SM-DD44S_S11_E1-50		SM-GE64Q_S099_E1-50		SM-DD45R_S127_E1-50		SM-GE663_S198_E1-50		SM-GE663_S110_E1-50
					SM-GE63L_S336_E1-50		SM-GE63L_S371_E1-50														SM-DD45C_S018_E1-50		SM-GE64Q_S100_E1-50		SM-DD45R_S128_E1-50		SM-GE663_S205_E1-50		SM-GE663_S111_E1-50
					SM-GE63L_S339_E1-50		SM-GE63N_S092_E1-50														SM-DD45C_S024_E1-50		SM-GE64Q_S101_E1-50		SM-DD45R_S129_E1-50		SM-GE663_S216_E1-50		SM-GE663_S112_E1-50
					SM-GE63L_S343_E1-50		SM-GE64P_S077_E1-50														SM-DD45C_S108_E1-50		SM-GE64Q_S103_E1-50		SM-DD45R_S130_E1-50		SM-GE663_S245_E1-50		SM-GE663_S113_E1-50
					SM-GE63L_S344_E1-50		SM-GE64P_S296_E1-50														SM-DD45C_S128_E1-50		SM-GE64Q_S104_E1-50		SM-DD45R_S131_E1-50		SM-GE663_S249_E1-50		SM-GE663_S115_E1-50
					SM-GE63L_S354_E1-50		SM-DD44L_S74_E1-50														SM-DD45D_S108_E1-50		SM-GE64Q_S105_E1-50		SM-DD45R_S133_E1-50		SM-GE663_S252_E1-50		SM-GE663_S117_E1-50
					SM-GE63L_S357_E1-50		SM-DD44L_S82_E1-50														SM-DD45K_S109_E1-50		SM-GE64Q_S106_E1-50		SM-DD45R_S134_E1-50		SM-GE663_S253_E1-50		SM-GE663_S119_E1-50
					SM-GE63L_S359_E1-50		SM-DD44L_S91_E1-50														SM-DD45L_S101_E1-50		SM-GE64Q_S109_E1-50		SM-DD45R_S135_E1-50		SM-GE663_S295_E1-50		SM-GE663_S120_E1-50
					SM-GE63L_S360_E1-50		SM-DD44M_S17_E1-50														SM-DD45M_S007_E1-50		SM-GE64Q_S112_E1-50		SM-DD45R_S136_E1-50		SM-GE663_S310_E1-50		SM-GE663_S123_E1-50
					SM-GE63N_S002_E1-50		SM-DD44M_S23_E1-50														SM-DD45M_S013_E1-50		SM-GE64Q_S146_E1-50		SM-DD45R_S137_E1-50		SM-GE663_S317_E1-50		SM-GE663_S124_E1-50
					SM-GE63N_S003_E1-50		SM-DD44M_S24_E1-50														SM-DD45M_S100_E1-50		SM-GE64Q_S148_E1-50		SM-DD45R_S139_E1-50		SM-GE663_S329_E1-50		SM-GE663_S125_E1-50
					SM-GE63N_S004_E1-50		SM-DD44M_S28_E1-50														SM-GE63L_S187_E1-50		SM-GE64Q_S155_E1-50		SM-DD45R_S140_E1-50		SM-GE663_S337_E1-50		SM-GE663_S127_E1-50
					SM-GE63N_S005_E1-50		SM-DD44O_S17_E1-50														SM-GE64P_S088_E1-50		SM-GE64Q_S159_E1-50		SM-DD45R_S143_E1-50		SM-GE663_S348_E1-50		SM-GE663_S128_E1-50
					SM-GE63N_S008_E1-50		SM-DD44O_S34_E1-50														SM-DD45D_S040_E1-50		SM-GE64Q_S164_E1-50		SM-DD45R_S144_E1-50		SM-GE663_S365_E1-50		SM-GE66Z_S321_E1-50
					SM-GE63N_S012_E1-50		SM-DD44O_S40_E1-50														SM-DD45D_S078_E1-50		SM-GE64Q_S166_E1-50		SM-DD45S_S002_E1-50		SM-GE663_S368_E1-50		SM-GE66Z_S322_E1-50
					SM-GE63N_S013_E1-50		SM-DD44Q_S06_E1-50														SM-DD45D_S121_E1-50		SM-GE64Q_S203_E1-50		SM-DD45S_S004_E1-50		SM-GE663_S379_E1-50		SM-GE66Z_S323_E1-50
					SM-GE63N_S014_E1-50		SM-DD44Q_S15_E1-50														SM-DD45D_S127_E1-50		SM-GE64Q_S205_E1-50		SM-DD45S_S005_E1-50		SM-GE663_S383_E1-50		SM-GE66Z_S324_E1-50
					SM-GE63N_S015_E1-50		SM-DD44Q_S18_E1-50														SM-DD45M_S060_E1-50		SM-GE64Q_S210_E1-50		SM-DD45S_S007_E1-50		SM-GE663_S384_E1-50		SM-GE66Z_S326_E1-50
					SM-GE63N_S016_E1-50		SM-DD44Q_S24_E1-50														SM-DD45M_S070_E1-50		SM-GE64Q_S212_E1-50		SM-DD45S_S008_E1-50		SM-GE664_S032_E1-50		SM-GE66Z_S327_E1-50
					SM-GE63N_S020_E1-50		SM-DD44S_S07_E1-50														SM-DD45M_S077_E1-50		SM-GE64Q_S213_E1-50		SM-DD45S_S009_E1-50		SM-GE664_S043_E1-50		SM-GE66Z_S328_E1-50
					SM-GE63N_S126_E1-50		SM-DD45C_S023_E1-50														SM-DD45R_S152_E1-50		SM-GE64Q_S214_E1-50		SM-DD45S_S010_E1-50		SM-GE664_S049_E1-50		SM-GE66Z_S329_E1-50
					SM-GE63N_S131_E1-50		SM-DD45C_S101_E1-50														SM-DD45R_S155_E1-50		SM-GE64Q_S215_E1-50		SM-DD45S_S011_E1-50		SM-GE664_S053_E1-50		SM-GE66Z_S330_E1-50
					SM-GE63N_S133_E1-50		SM-DD45C_S104_E1-50														SM-DD45R_S162_E1-50		SM-GE64Q_S218_E1-50		SM-DD45S_S012_E1-50		SM-GE664_S061_E1-50		SM-GE66Z_S331_E1-50
					SM-GE63N_S135_E1-50		SM-DD45C_S109_E1-50														SM-DD45R_S166_E1-50		SM-GE64Q_S221_E1-50		SM-DD45S_S013_E1-50		SM-GE664_S062_E1-50		SM-GE66Z_S332_E1-50
					SM-GE63N_S225_E1-50		SM-DD45C_S119_E1-50														SM-DD45S_S074_E1-50		SM-GE64Q_S224_E1-50		SM-DD45S_S014_E1-50		SM-GE664_S065_E1-50		SM-GE66Z_S333_E1-50
					SM-GE63N_S226_E1-50		SM-DD45L_S017_E1-50														SM-DD45S_S076_E1-50		SM-GE64Q_S225_E1-50		SM-DD45S_S015_E1-50		SM-GE664_S066_E1-50		SM-GE66Z_S334_E1-50
					SM-GE63N_S229_E1-50		SM-DD45L_S031_E1-50														SM-DD45S_S086_E1-50		SM-GE64Q_S229_E1-50		SM-DD45S_S016_E1-50		SM-GE664_S104_E1-50		SM-GE66Z_S335_E1-50
					SM-GE63N_S233_E1-50		SM-DD45M_S005_E1-50														SM-DD45S_S090_E1-50		SM-GE64Q_S230_E1-50		SM-DD45S_S050_E1-50		SM-GE664_S113_E1-50		SM-GE66Z_S336_E1-50
					SM-GE63N_S234_E1-50		SM-GE635_S002_E1-50														SM-DD45S_S091_E1-50		SM-GE64Q_S231_E1-50		SM-DD45S_S053_E1-50		SM-GE664_S116_E1-50		SM-GE671_S225_E1-50
					SM-GE63N_S236_E1-50		SM-GE635_S009_E1-50														SM-DD45S_S095_E1-50		SM-GE64Q_S232_E1-50		SM-DD45S_S054_E1-50		SM-GE664_S129_E1-50		SM-GE671_S227_E1-50
					SM-GE63N_S239_E1-50		SM-GE635_S014_E1-50														SM-DD45T_S019_E1-50		SM-GE64Q_S236_E1-50		SM-DD45S_S055_E1-50		SM-GE664_S142_E1-50		SM-GE671_S228_E1-50
					SM-GE63N_S240_E1-50		SM-GE635_S097_E1-50														SM-DD45T_S031_E1-50		SM-GE64Q_S242_E1-50		SM-DD45S_S056_E1-50		SM-GE664_S152_E1-50		SM-GE671_S229_E1-50
					SM-GE63N_S246_E1-50		SM-GE635_S101_E1-50														SM-DD45T_S032_E1-50		SM-GE64Q_S243_E1-50		SM-DD45S_S058_E1-50		SM-GE664_S159_E1-50		SM-GE671_S233_E1-50
					SM-GE63N_S247_E1-50		SM-GE63W_S083_E1-50														SM-DD45T_S113_E1-50		SM-GE64Q_S247_E1-50		SM-DD45S_S060_E1-50		SM-GE664_S172_E1-50		SM-GE671_S235_E1-50
					SM-GE63N_S294_E1-50		SM-GE63W_S084_E1-50														SM-DD45T_S119_E1-50		SM-GE64Q_S252_E1-50		SM-DD45S_S061_E1-50		SM-GE664_S173_E1-50		SM-GE671_S236_E1-50
					SM-GE63N_S296_E1-50		SM-GE63W_S085_E1-50														SM-DD45T_S173_E1-50		SM-GE64Q_S253_E1-50		SM-DD45S_S062_E1-50		SM-GE664_S218_E1-50		SM-GE671_S237_E1-50
					SM-GE63N_S311_E1-50		SM-GE63W_S088_E1-50														SM-DD45T_S181_E1-50		SM-GE64Q_S260_E1-50		SM-DD45S_S063_E1-50		SM-GE664_S239_E1-50		SM-GE671_S238_E1-50
					SM-GE63N_S312_E1-50		SM-GE63W_S090_E1-50														SM-DD45T_S189_E1-50		SM-GE64U_S003_E1-50		SM-DD45S_S065_E1-50		SM-GE664_S256_E1-50		SM-GE671_S239_E1-50
					SM-GE63N_S319_E1-50		SM-GE63W_S092_E1-50														SM-DD45T_S192_E1-50		SM-GE64U_S005_E1-50		SM-DD45S_S068_E1-50		SM-GE664_S262_E1-50		SM-GE671_S240_E1-50
					SM-GE63N_S353_E1-50		SM-GE63W_S182_E1-50														SM-DD45U_S025_E1-50		SM-GE64U_S008_E1-50		SM-DD45S_S070_E1-50		SM-GE664_S263_E1-50		SM-GE93T_S065_E1-50
					SM-GE63N_S355_E1-50		SM-GE63W_S189_E1-50														SM-DD45U_S035_E1-50		SM-GE64U_S013_E1-50		SM-DD45S_S071_E1-50		SM-GE664_S264_E1-50		SM-GE93T_S066_E1-50
					SM-GE63N_S356_E1-50		SM-GE63W_S190_E1-50														SM-DD45U_S038_E1-50		SM-GE64U_S017_E1-50		SM-DD45S_S170_E1-50		SM-GE664_S265_E1-50		SM-GE93T_S067_E1-50
					SM-GE63N_S359_E1-50		SM-GE63W_S274_E1-50														SM-DD45U_S039_E1-50		SM-GE64U_S018_E1-50		SM-DD45S_S171_E1-50		SM-GE664_S269_E1-50		SM-GE93T_S068_E1-50
					SM-GE63N_S360_E1-50		SM-GE63W_S280_E1-50														SM-DD45Y_S091_E1-50		SM-GE64U_S019_E1-50		SM-DD45S_S172_E1-50		SM-GE664_S279_E1-50		SM-GE93T_S069_E1-50
					SM-GE63N_S363_E1-50		SM-GE63W_S281_E1-50														SM-DD45Y_S094_E1-50		SM-GE64U_S021_E1-50		SM-DD45S_S173_E1-50		SM-GE664_S282_E1-50		SM-GE93T_S070_E1-50
					SM-GE63N_S366_E1-50		SM-GE63W_S286_E1-50														SM-GE63W_S014_E1-50		SM-GE64U_S023_E1-50		SM-DD45S_S174_E1-50		SM-GE664_S292_E1-50		SM-GE93T_S071_E1-50
					SM-GE63N_S368_E1-50		SM-GE63J_S051_E1-50														SM-GE63W_S026_E1-50		SM-GE64U_S024_E1-50		SM-DD45S_S175_E1-50		SM-GE664_S299_E1-50		SM-GE93T_S081_E1-50
					SM-GE63N_S372_E1-50		SM-GE63J_S056_E1-50														SM-GE63W_S101_E1-50		SM-GE662_S028_E1-50		SM-DD45S_S176_E1-50		SM-GE664_S303_E1-50		SM-GE93T_S082_E1-50
					SM-GE63N_S375_E1-50		SM-GE63J_S067_E1-50														SM-GE63W_S104_E1-50		SM-GE662_S029_E1-50		SM-DD45S_S177_E1-50		SM-GE665_S006_E1-50		SM-GE93T_S083_E1-50
					SM-GE63N_S382_E1-50		SM-GE63J_S163_E1-50														SM-GE63W_S106_E1-50		SM-GE662_S030_E1-50		SM-DD45S_S178_E1-50		SM-GE665_S010_E1-50		SM-GE93T_S084_E1-50
					SM-GE64P_S001_E1-50		SM-GE63J_S165_E1-50														SM-GE63W_S110_E1-50		SM-GE662_S031_E1-50		SM-DD45S_S180_E1-50		SM-GE665_S011_E1-50		SM-GE93T_S085_E1-50
					SM-GE64P_S005_E1-50		SM-GE63J_S259_E1-50														SM-GE63W_S252_E1-50		SM-GE662_S032_E1-50		SM-DD45S_S181_E1-50		SM-GE665_S012_E1-50		SM-GE93T_S086_E1-50
					SM-GE64P_S006_E1-50		SM-GE63J_S260_E1-50														SM-GE63W_S254_E1-50		SM-GE662_S035_E1-50		SM-DD45S_S182_E1-50		SM-GE665_S013_E1-50		SM-GE93T_S087_E1-50
					SM-GE64P_S010_E1-50		SM-GE63J_S262_E1-50														SM-GE63W_S256_E1-50		SM-GE662_S036_E1-50		SM-DD45S_S183_E1-50		SM-GE665_S016_E1-50		SM-GE93T_S088_E1-50
					SM-GE64P_S012_E1-50		SM-GE63J_S332_E1-50														SM-GE63W_S265_E1-50		SM-GE662_S053_E1-50		SM-DD45S_S184_E1-50		SM-GE665_S018_E1-50		SM-GE93T_S089_E1-50
					SM-GE64P_S013_E1-50		SM-GE63K_S062_E1-50														SM-GE63W_S327_E1-50		SM-GE662_S054_E1-50		SM-DD45S_S185_E1-50		SM-GE665_S021_E1-50		SM-GE93T_S091_E1-50
					SM-GE64P_S016_E1-50		SM-GE63K_S066_E1-50														SM-GE63W_S341_E1-50		SM-GE662_S056_E1-50		SM-DD45S_S186_E1-50		SM-GE665_S023_E1-50		SM-GE93T_S092_E1-50
					SM-GE64P_S017_E1-50		SM-GE63L_S076_E1-50														SM-GE63W_S345_E1-50		SM-GE662_S081_E1-50		SM-DD45S_S187_E1-50		SM-GE665_S097_E1-50		SM-GE93T_S093_E1-50
					SM-GE64P_S018_E1-50		SM-GE63L_S078_E1-50														SM-GE63W_S352_E1-50		SM-GE662_S082_E1-50		SM-DD45S_S188_E1-50		SM-GE665_S099_E1-50		SM-GE93T_S094_E1-50
					SM-GE64P_S020_E1-50		SM-GE63L_S085_E1-50														SM-GE63W_S354_E1-50		SM-GE662_S086_E1-50		SM-DD45S_S189_E1-50		SM-GE665_S101_E1-50		SM-GE93T_S095_E1-50
					SM-GE64P_S035_E1-50		SM-GE63L_S092_E1-50														SM-GE63W_S355_E1-50		SM-GE662_S087_E1-50		SM-DD45S_S191_E1-50		SM-GE665_S103_E1-50		SM-GE93T_S161_E1-50
					SM-GE64P_S036_E1-50		SM-GE63L_S096_E1-50														SM-GE63W_S360_E1-50		SM-GE662_S088_E1-50		SM-DD45T_S052_E1-50		SM-GE665_S109_E1-50		SM-GE93T_S162_E1-50
					SM-GE64P_S038_E1-50		SM-GE63L_S170_E1-50														SM-GE63W_S361_E1-50		SM-GE662_S091_E1-50		SM-DD45T_S053_E1-50		SM-GE665_S119_E1-50		SM-GE93T_S163_E1-50
					SM-GE64P_S042_E1-50		SM-GE63L_S176_E1-50														SM-GE63W_S363_E1-50		SM-GE662_S093_E1-50		SM-DD45T_S054_E1-50		SM-GE665_S198_E1-50		SM-GE93T_S164_E1-50
					SM-GE64P_S043_E1-50		SM-GE63L_S185_E1-50														SM-GE63W_S372_E1-50		SM-GE662_S094_E1-50		SM-DD45T_S055_E1-50		SM-GE665_S209_E1-50		SM-GE93T_S165_E1-50
					SM-GE64P_S047_E1-50		SM-GE63L_S190_E1-50														SM-GE63J_S073_E1-50		SM-GE662_S095_E1-50		SM-DD45T_S056_E1-50		SM-GE665_S219_E1-50		SM-GE93T_S166_E1-50
					SM-GE64P_S048_E1-50		SM-GE63L_S278_E1-50														SM-GE63J_S079_E1-50		SM-GE662_S096_E1-50		SM-DD45T_S058_E1-50		SM-GE665_S227_E1-50		SM-GE93T_S167_E1-50
					SM-GE64P_S059_E1-50		SM-GE63L_S282_E1-50														SM-GE63J_S247_E1-50		SM-GE662_S121_E1-50		SM-DD45T_S062_E1-50		SM-GE665_S228_E1-50		SM-GE93T_S168_E1-50
					SM-GE64P_S060_E1-50		SM-GE63L_S283_E1-50														SM-GE63J_S278_E1-50		SM-GE662_S122_E1-50		SM-DD45T_S063_E1-50		SM-GE665_S230_E1-50		SM-GE93T_S169_E1-50
					SM-GE64P_S065_E1-50		SM-GE63L_S374_E1-50														SM-GE63J_S362_E1-50		SM-GE662_S123_E1-50		SM-DD45T_S064_E1-50		SM-GE665_S235_E1-50		SM-GE93T_S170_E1-50
					SM-GE64P_S067_E1-50		SM-GE63L_S376_E1-50														SM-GE63J_S374_E1-50		SM-GE662_S126_E1-50		SM-DD45T_S065_E1-50				SM-GE93T_S171_E1-50
					SM-GE64P_S068_E1-50		SM-GE63L_S382_E1-50														SM-GE63K_S002_E1-50		SM-GE662_S127_E1-50		SM-DD45T_S066_E1-50				SM-GE93T_S172_E1-50
					SM-GE64P_S069_E1-50		SM-GE63N_S079_E1-50														SM-GE63K_S019_E1-50		SM-GE662_S129_E1-50		SM-DD45T_S067_E1-50				SM-GE93T_S173_E1-50
					SM-GE64P_S071_E1-50		SM-GE63N_S095_E1-50														SM-GE63K_S031_E1-50		SM-GE662_S130_E1-50		SM-DD45T_S068_E1-50				SM-GE93T_S174_E1-50
					SM-GE64P_S101_E1-50		SM-GE63N_S169_E1-50														SM-GE63L_S025_E1-50		SM-GE662_S131_E1-50		SM-DD45T_S069_E1-50				SM-GE93T_S175_E1-50
					SM-GE64P_S103_E1-50		SM-GE63N_S172_E1-50														SM-GE63L_S026_E1-50		SM-GE662_S132_E1-50		SM-DD45T_S071_E1-50				SM-GE93T_S176_E1-50
					SM-GE64P_S104_E1-50		SM-GE63N_S179_E1-50														SM-GE63L_S029_E1-50		SM-GE662_S133_E1-50		SM-DD45T_S072_E1-50				SM-GE93T_S186_E1-50
					SM-GE64P_S107_E1-50		SM-GE63N_S182_E1-50														SM-GE63L_S041_E1-50		SM-GE662_S135_E1-50		SM-DD45T_S121_E1-50				SM-GE93T_S187_E1-50
					SM-GE64P_S109_E1-50		SM-GE63N_S184_E1-50														SM-GE63L_S042_E1-50		SM-GE662_S137_E1-50		SM-DD45T_S123_E1-50				SM-GE93T_S188_E1-50
					SM-GE64P_S112_E1-50		SM-GE63N_S273_E1-50														SM-GE63L_S133_E1-50		SM-GE662_S140_E1-50		SM-DD45T_S124_E1-50				SM-GE93T_S189_E1-50
					SM-GE64P_S139_E1-50		SM-GE63N_S274_E1-50														SM-GE63L_S136_E1-50		SM-GE662_S141_E1-50		SM-DD45T_S126_E1-50				SM-GE93T_S190_E1-50
					SM-GE64P_S152_E1-50		SM-GE63N_S276_E1-50														SM-GE63L_S217_E1-50		SM-GE662_S143_E1-50		SM-DD45T_S127_E1-50				SM-GE93T_S191_E1-50
					SM-GE64P_S161_E1-50		SM-GE63N_S278_E1-50														SM-GE63L_S227_E1-50		SM-GE662_S144_E1-50		SM-DD45T_S128_E1-50				SM-GE93T_S192_E1-50
					SM-GE64P_S167_E1-50		SM-GE63N_S284_E1-50														SM-GE63L_S231_E1-50		SM-GE662_S170_E1-50		SM-DD45U_S041_E1-50				SM-GE93T_S369_E1-50
					SM-GE64P_S170_E1-50		SM-GE64P_S293_E1-50														SM-GE63L_S316_E1-50		SM-GE662_S171_E1-50		SM-DD45U_S042_E1-50				SM-GE93T_S370_E1-50
					SM-GE64P_S175_E1-50		SM-DD44L_S75_E1-50														SM-GE63L_S323_E1-50		SM-GE662_S172_E1-50		SM-DD45U_S043_E1-50				SM-GE93T_S371_E1-50
					SM-GE64P_S176_E1-50		SM-DD44L_S93_E1-50														SM-GE63L_S328_E1-50		SM-GE662_S173_E1-50		SM-DD45U_S044_E1-50				SM-GE93T_S372_E1-50
					SM-GE64P_S178_E1-50		SM-DD44M_S12_E1-50														SM-GE63N_S050_E1-50		SM-GE662_S175_E1-50		SM-DD45U_S045_E1-50				SM-GE93T_S373_E1-50
					SM-GE64P_S181_E1-50		SM-DD44M_S22_E1-50														SM-GE63N_S054_E1-50		SM-GE662_S176_E1-50		SM-DD45U_S047_E1-50				SM-GE93T_S374_E1-50
					SM-GE64P_S184_E1-50		SM-DD44O_S38_E1-50														SM-GE63N_S059_E1-50		SM-GE662_S179_E1-50		SM-DD45U_S058_E1-50				SM-GE93T_S375_E1-50
					SM-GE64P_S185_E1-50		SM-DD45D_S004_E1-50														SM-GE63N_S061_E1-50		SM-GE662_S180_E1-50		SM-DD45U_S059_E1-50				SM-GE93T_S376_E1-50
					SM-GE64P_S186_E1-50		SM-DD45D_S008_E1-50														SM-GE63N_S063_E1-50		SM-GE662_S184_E1-50		SM-DD45U_S060_E1-50				SM-GE93T_S377_E1-50
					SM-GE64P_S195_E1-50		SM-GE63J_S055_E1-50														SM-GE63N_S146_E1-50		SM-GE662_S185_E1-50		SM-DD45U_S061_E1-50				SM-GE93T_S378_E1-50
					SM-GE64P_S197_E1-50		SM-GE63K_S065_E1-50														SM-GE63N_S151_E1-50		SM-GE662_S186_E1-50		SM-DD45U_S063_E1-50				SM-GE93T_S379_E1-50
					SM-GE64P_S198_E1-50		SM-GE63L_S094_E1-50														SM-GE63N_S154_E1-50		SM-GE662_S187_E1-50		SM-DD45U_S064_E1-50				SM-GE93T_S380_E1-50
					SM-GE64P_S199_E1-50		SM-GE63L_S272_E1-50														SM-GE63N_S161_E1-50		SM-GE662_S188_E1-50		SM-DD45U_S066_E1-50				SM-GE93T_S381_E1-50
					SM-GE64P_S201_E1-50		SM-GE63L_S284_E1-50														SM-GE63N_S166_E1-50		SM-GE662_S189_E1-50		SM-DD45U_S067_E1-50				SM-GE93T_S383_E1-50
					SM-GE64P_S204_E1-50		SM-GE63L_S367_E1-50														SM-GE63N_S168_E1-50		SM-GE662_S217_E1-50		SM-DD45U_S068_E1-50				SM-GE93T_S384_E1-50
					SM-GE64P_S206_E1-50		SM-GE63N_S096_E1-50														SM-GE63N_S345_E1-50		SM-GE662_S218_E1-50		SM-DD45U_S069_E1-50				SM-GE92P_S081_E1-50
					SM-GE64P_S217_E1-50		SM-GE63N_S174_E1-50														SM-GE63N_S351_E1-50		SM-GE662_S219_E1-50		SM-DD45U_S071_E1-50				SM-GE92P_S082_E1-50
					SM-GE64P_S218_E1-50		SM-GE63N_S175_E1-50														SM-GE67Z_S289_E1-50		SM-GE662_S221_E1-50		SM-DD45U_S133_E1-50				SM-GE92P_S083_E1-50
					SM-GE64P_S221_E1-50		SM-GE63N_S265_E1-50														SM-GE67Z_S292_E1-50		SM-GE662_S222_E1-50		SM-DD45U_S134_E1-50				SM-GE92P_S084_E1-50
					SM-GE64P_S230_E1-50		SM-DD44L_S79_E1-50														SM-GE67Z_S296_E1-50		SM-GE662_S223_E1-50		SM-DD45U_S171_E1-50				SM-GE92P_S085_E1-50
					SM-GE64P_S329_E1-50		SM-DD44L_S85_E1-50														SM-GE67Z_S301_E1-50		SM-GE662_S241_E1-50		SM-DD45U_S175_E1-50				SM-GE92P_S086_E1-50
					SM-GE64P_S331_E1-50		SM-DD44L_S89_E1-50														SM-GE67Z_S308_E1-50		SM-GE662_S242_E1-50		SM-DD45U_S177_E1-50				SM-GE92P_S087_E1-50
					SM-GE64P_S335_E1-50		SM-DD44L_S95_E1-50														SM-GE67Z_S309_E1-50		SM-GE662_S243_E1-50		SM-DD45U_S178_E1-50				SM-GE92P_S088_E1-50
					SM-GE64P_S340_E1-50		SM-DD44M_S16_E1-50														SM-GE67Z_S318_E1-50		SM-GE662_S244_E1-50		SM-DD45U_S179_E1-50				SM-GE92P_S089_E1-50
					SM-GE64P_S343_E1-50		SM-DD44M_S18_E1-50														SM-GE67Z_S319_E1-50		SM-GE662_S245_E1-50		SM-DD45U_S180_E1-50				SM-GE92P_S090_E1-50
					SM-GE64P_S347_E1-50		SM-DD44M_S21_E1-50														SM-DD45D_S049_E1-50		SM-GE662_S247_E1-50		SM-DD45U_S181_E1-50				SM-GE92P_S091_E1-50
					SM-GE64P_S349_E1-50		SM-DD44M_S27_E1-50														SM-DD45D_S152_E1-50		SM-GE662_S248_E1-50		SM-DD45U_S182_E1-50				SM-GE92P_S092_E1-50
					SM-GE64P_S350_E1-50		SM-DD44M_S32_E1-50														SM-DD45R_S073_E1-50		SM-GE662_S257_E1-50		SM-DD45U_S183_E1-50				SM-GE92P_S093_E1-50
					SM-GE64P_S351_E1-50		SM-DD44O_S22_E1-50														SM-DD45T_S049_E1-50		SM-GE662_S258_E1-50		SM-DD45U_S184_E1-50				SM-GE92P_S094_E1-50
					SM-GE64Q_S042_E1-50		SM-DD44O_S26_E1-50														SM-DD45U_S062_E1-50		SM-GE662_S259_E1-50		SM-DD45U_S188_E1-50				SM-GE92P_S096_E1-50
					SM-GE64Q_S045_E1-50		SM-DD44O_S30_E1-50														SM-GE63J_S019_E1-50		SM-GE662_S260_E1-50		SM-DD45U_S189_E1-50				SM-GE92P_S177_E1-50
					SM-GE64Q_S046_E1-50		SM-DD44O_S31_E1-50														SM-GE63J_S106_E1-50		SM-GE662_S264_E1-50		SM-DD45U_S191_E1-50				SM-GE92P_S178_E1-50
					SM-GE64Q_S047_E1-50		SM-DD44Q_S02_E1-50														SM-GE63J_S111_E1-50		SM-GE662_S337_E1-50		SM-DD45U_S192_E1-50				SM-GE92P_S179_E1-50
					SM-GE64Q_S048_E1-50		SM-DD44Q_S17_E1-50														SM-GE63J_S203_E1-50		SM-GE662_S338_E1-50		SM-DD45Z_S145_E1-50				SM-GE92P_S181_E1-50
					SM-GE64Q_S053_E1-50		SM-DD44Q_S23_E1-50														SM-GE63J_S307_E1-50		SM-GE662_S339_E1-50		SM-DD45Z_S146_E1-50				SM-GE92P_S182_E1-50
					SM-GE64Q_S055_E1-50		SM-DD44S_S09_E1-50														SM-GE63L_S056_E1-50		SM-GE662_S341_E1-50		SM-DD45Z_S148_E1-50				SM-GE92P_S183_E1-50
					SM-GE64Q_S056_E1-50		SM-DD44S_S12_E1-50														SM-GE63L_S063_E1-50		SM-GE662_S343_E1-50		SM-DD45Z_S149_E1-50				SM-GE92P_S184_E1-50
					SM-GE64Q_S057_E1-50		SM-DD44S_S13_E1-50														SM-GE63L_S155_E1-50		SM-GE662_S344_E1-50		SM-DD45Z_S150_E1-50				SM-GE92P_S185_E1-50
					SM-GE64Q_S058_E1-50		SM-DD44S_S16_E1-50														SM-GE63L_S164_E1-50		SM-GE662_S345_E1-50		SM-DD45Z_S151_E1-50				SM-GE92P_S187_E1-50
					SM-GE64Q_S059_E1-50		SM-DD45C_S006_E1-50														SM-GE63L_S165_E1-50		SM-GE662_S346_E1-50		SM-DD45Z_S152_E1-50				SM-GE92P_S188_E1-50
					SM-GE64Q_S097_E1-50		SM-DD45C_S008_E1-50														SM-GE63L_S212_E1-50		SM-GE662_S347_E1-50		SM-DD45Z_S153_E1-50				SM-GE92P_S189_E1-50
					SM-GE64Q_S102_E1-50		SM-DD45C_S009_E1-50														SM-GE63L_S295_E1-50		SM-GE662_S349_E1-50		SM-DD45Z_S154_E1-50				SM-GE92P_S190_E1-50
					SM-GE64Q_S110_E1-50		SM-DD45C_S015_E1-50														SM-GE63N_S040_E1-50		SM-GE662_S350_E1-50		SM-DD45Z_S155_E1-50				SM-GE92R_S066_E1-50
					SM-GE64Q_S150_E1-50		SM-DD45C_S017_E1-50														SM-GE63N_S105_E1-50		SM-GE662_S351_E1-50		SM-DD45Z_S156_E1-50				SM-GE92R_S067_E1-50
					SM-GE64Q_S202_E1-50		SM-DD45C_S019_E1-50														SM-GE63N_S204_E1-50		SM-GE662_S352_E1-50		SM-DD45Z_S158_E1-50				SM-GE92R_S068_E1-50
					SM-GE64Q_S206_E1-50		SM-DD45C_S027_E1-50														SM-GE65A_S011_E1-50		SM-GE662_S361_E1-50		SM-DD45Z_S159_E1-50				SM-GE92R_S069_E1-50
					SM-GE64Q_S208_E1-50		SM-DD45C_S029_E1-50														SM-GE65A_S119_E1-50		SM-GE662_S363_E1-50		SM-DD45Z_S160_E1-50				SM-GE92R_S070_E1-50
					SM-GE64Q_S209_E1-50		SM-DD45C_S032_E1-50														SM-GE64P_S133_E1-50		SM-GE662_S365_E1-50		SM-DD45Z_S161_E1-50				SM-GE92R_S071_E1-50
					SM-GE64Q_S223_E1-50		SM-DD45C_S098_E1-50														SM-GE63N_S143_E1-50		SM-GE662_S366_E1-50		SM-DD45Z_S162_E1-50				SM-GE92R_S072_E1-50
					SM-GE64Q_S227_E1-50		SM-DD45C_S114_E1-50														SM-DD45D_S134_E1-50		SM-GE662_S367_E1-50		SM-DD45Z_S163_E1-50				SM-GE92R_S073_E1-50
					SM-GE64Q_S249_E1-50		SM-DD45C_S118_E1-50														SM-DD45M_S163_E1-50		SM-GE662_S368_E1-50		SM-DD45Z_S164_E1-50				SM-GE92R_S074_E1-50
					SM-GE64U_S001_E1-50		SM-DD45C_S120_E1-50														SM-DD45S_S079_E1-50		SM-GE662_S369_E1-50		SM-DD45Z_S166_E1-50				SM-GE92R_S075_E1-50
					SM-GE64U_S002_E1-50		SM-DD45C_S122_E1-50														SM-GE63J_S356_E1-50		SM-GE662_S371_E1-50		SM-DD45Z_S167_E1-50				SM-GE92R_S076_E1-50
					SM-GE64U_S006_E1-50		SM-DD45C_S123_E1-50														SM-GE63K_S027_E1-50		SM-GE662_S373_E1-50		SM-DD45Z_S168_E1-50				SM-GE92R_S077_E1-50
					SM-GE64U_S007_E1-50		SM-DD45C_S124_E1-50														SM-GE63L_S134_E1-50		SM-GE662_S374_E1-50		SM-DD45Z_S170_E1-50				SM-GE92R_S078_E1-50
					SM-GE64U_S009_E1-50		SM-DD45C_S126_E1-50														SM-GE63L_S314_E1-50		SM-GE662_S375_E1-50		SM-DD45Z_S171_E1-50				SM-GE92R_S079_E1-50
					SM-GE64U_S010_E1-50		SM-DD45C_S133_E1-50														SM-GE63L_S065_E1-50		SM-GE662_S376_E1-50		SM-DD45Z_S172_E1-50				SM-GE92R_S080_E1-50
					SM-GE64U_S011_E1-50		SM-DD45C_S134_E1-50														SM-GE63N_S117_E1-50		SM-GE662_S377_E1-50		SM-DD45Z_S173_E1-50				SM-GE92R_S081_E1-50
					SM-GE64U_S012_E1-50		SM-DD45D_S001_E1-50														SM-DD45D_S017_E1-50		SM-GE662_S378_E1-50		SM-DD45Z_S174_E1-50				SM-GE92R_S082_E1-50
					SM-GE64U_S015_E1-50		SM-DD45D_S014_E1-50														SM-DD45D_S020_E1-50		SM-GE662_S379_E1-50		SM-DD45Z_S175_E1-50				SM-GE92R_S083_E1-50
					SM-GE64U_S022_E1-50		SM-DD45D_S117_E1-50														SM-DD45D_S021_E1-50		SM-GE662_S380_E1-50		SM-DD45Z_S176_E1-50				SM-GE92R_S084_E1-50
					SM-GE662_S025_E1-50		SM-DD45D_S119_E1-50														SM-DD45D_S022_E1-50		SM-GE662_S381_E1-50		SM-GE63V_S010_E1-50				SM-GE92R_S085_E1-50
					SM-GE662_S026_E1-50		SM-DD45K_S097_E1-50														SM-DD45D_S025_E1-50		SM-GE662_S384_E1-50		SM-GE63V_S011_E1-50				SM-GE92R_S086_E1-50
					SM-GE662_S033_E1-50		SM-DD45K_S103_E1-50														SM-DD45D_S026_E1-50		SM-GE663_S065_E1-50		SM-GE63V_S012_E1-50				SM-GE92R_S087_E1-50
					SM-GE662_S034_E1-50		SM-DD45K_S104_E1-50														SM-DD45D_S027_E1-50		SM-GE663_S066_E1-50		SM-GE63V_S013_E1-50				SM-GE92R_S088_E1-50
					SM-GE662_S037_E1-50		SM-DD45K_S108_E1-50														SM-DD45D_S030_E1-50		SM-GE663_S068_E1-50		SM-GE63V_S014_E1-50
					SM-GE662_S038_E1-50		SM-DD45L_S009_E1-50														SM-DD45D_S163_E1-50		SM-GE663_S069_E1-50		SM-GE63V_S015_E1-50
					SM-GE662_S039_E1-50		SM-DD45L_S010_E1-50														SM-DD45D_S164_E1-50		SM-GE663_S071_E1-50		SM-GE63V_S016_E1-50
					SM-GE662_S040_E1-50		SM-DD45L_S012_E1-50														SM-DD45D_S167_E1-50		SM-GE663_S082_E1-50		SM-GE63V_S017_E1-50
					SM-GE662_S049_E1-50		SM-DD45L_S013_E1-50														SM-DD45M_S033_E1-50		SM-GE663_S083_E1-50		SM-GE63V_S019_E1-50
					SM-GE662_S050_E1-50		SM-DD45L_S015_E1-50														SM-DD45M_S034_E1-50		SM-GE663_S084_E1-50		SM-GE63V_S022_E1-50
					SM-GE662_S051_E1-50		SM-DD45L_S027_E1-50														SM-DD45M_S035_E1-50		SM-GE663_S085_E1-50		SM-GE63V_S023_E1-50
					SM-GE662_S052_E1-50		SM-DD45L_S115_E1-50														SM-DD45M_S036_E1-50		SM-GE663_S086_E1-50		SM-GE63V_S024_E1-50
					SM-GE662_S055_E1-50		SM-DD45L_S121_E1-50														SM-DD45M_S040_E1-50		SM-GE663_S088_E1-50		SM-GE63W_S033_E1-50
					SM-GE662_S083_E1-50		SM-DD45L_S122_E1-50														SM-DD45M_S043_E1-50		SM-GE663_S090_E1-50		SM-GE63W_S034_E1-50
					SM-GE662_S084_E1-50		SM-DD45L_S123_E1-50														SM-DD45M_S047_E1-50		SM-GE663_S092_E1-50		SM-GE63W_S035_E1-50
					SM-GE662_S085_E1-50		SM-DD45L_S124_E1-50														SM-DD45M_S054_E1-50		SM-GE663_S094_E1-50		SM-GE63W_S039_E1-50
					SM-GE662_S090_E1-50		SM-DD45M_S003_E1-50														SM-DD45M_S056_E1-50		SM-GE663_S095_E1-50		SM-GE63W_S040_E1-50
					SM-GE662_S092_E1-50		SM-DD45M_S006_E1-50														SM-DD45M_S116_E1-50		SM-GE663_S096_E1-50		SM-GE63W_S041_E1-50
					SM-GE662_S124_E1-50		SM-DD45M_S008_E1-50														SM-DD45M_S118_E1-50		SM-GE663_S161_E1-50		SM-GE63W_S042_E1-50
					SM-GE662_S125_E1-50		SM-DD45M_S012_E1-50														SM-DD45M_S119_E1-50		SM-GE663_S162_E1-50		SM-GE63W_S043_E1-50
					SM-GE662_S134_E1-50		SM-DD45M_S026_E1-50														SM-DD45M_S135_E1-50		SM-GE663_S163_E1-50		SM-GE63W_S045_E1-50
					SM-GE662_S136_E1-50		SM-DD45M_S030_E1-50														SM-DD45M_S140_E1-50		SM-GE663_S164_E1-50		SM-GE63W_S046_E1-50
					SM-GE662_S138_E1-50		SM-DD45M_S032_E1-50														SM-DD45M_S141_E1-50		SM-GE663_S165_E1-50		SM-GE63W_S047_E1-50
					SM-GE662_S139_E1-50		SM-DD45M_S099_E1-50														SM-DD45M_S143_E1-50		SM-GE663_S168_E1-50		SM-GE63W_S053_E1-50
					SM-GE662_S142_E1-50		SM-DD45M_S106_E1-50														SM-DD45M_S147_E1-50		SM-GE663_S169_E1-50		SM-GE63W_S054_E1-50
					SM-GE662_S169_E1-50		SM-DD45M_S107_E1-50														SM-DD45M_S152_E1-50		SM-GE663_S170_E1-50		SM-GE63W_S056_E1-50
					SM-GE662_S178_E1-50		SM-DD45M_S108_E1-50														SM-DD45R_S035_E1-50		SM-GE663_S171_E1-50		SM-GE63W_S289_E1-50
					SM-GE662_S181_E1-50		SM-DD45M_S109_E1-50														SM-DD45R_S039_E1-50		SM-GE663_S172_E1-50		SM-GE63W_S291_E1-50
					SM-GE662_S190_E1-50		SM-GE635_S001_E1-50														SM-DD45R_S040_E1-50		SM-GE663_S173_E1-50		SM-GE63W_S292_E1-50
					SM-GE662_S192_E1-50		SM-GE635_S006_E1-50														SM-DD45R_S041_E1-50		SM-GE663_S174_E1-50		SM-GE63W_S293_E1-50
					SM-GE662_S224_E1-50		SM-GE635_S007_E1-50														SM-DD45R_S042_E1-50		SM-GE663_S175_E1-50		SM-GE63W_S294_E1-50
					SM-GE662_S246_E1-50		SM-GE635_S013_E1-50														SM-DD45R_S052_E1-50		SM-GE663_S185_E1-50		SM-GE63W_S296_E1-50
					SM-GE662_S261_E1-50		SM-GE635_S016_E1-50														SM-DD45R_S054_E1-50		SM-GE663_S186_E1-50		SM-GE63J_S001_E1-50
					SM-GE662_S263_E1-50		SM-GE635_S100_E1-50														SM-DD45R_S055_E1-50		SM-GE663_S187_E1-50		SM-GE63J_S002_E1-50
					SM-GE662_S340_E1-50		SM-GE635_S106_E1-50														SM-DD45R_S176_E1-50		SM-GE663_S188_E1-50		SM-GE63J_S004_E1-50
					SM-GE662_S342_E1-50		SM-GE63W_S086_E1-50														SM-DD45R_S178_E1-50		SM-GE663_S189_E1-50		SM-GE63J_S005_E1-50
					SM-GE662_S348_E1-50		SM-GE63W_S093_E1-50														SM-DD45R_S182_E1-50		SM-GE663_S190_E1-50		SM-GE63J_S006_E1-50
					SM-GE662_S362_E1-50		SM-GE63W_S181_E1-50														SM-DD45R_S190_E1-50		SM-GE663_S191_E1-50		SM-GE63J_S008_E1-50
					SM-GE662_S364_E1-50		SM-GE63W_S185_E1-50														SM-DD45R_S192_E1-50		SM-GE663_S192_E1-50		SM-GE63J_S009_E1-50
					SM-GE662_S383_E1-50		SM-GE63W_S187_E1-50														SM-DD45T_S086_E1-50		SM-GE663_S222_E1-50		SM-GE63J_S012_E1-50
					SM-GE663_S067_E1-50		SM-GE63W_S275_E1-50														SM-DD45T_S095_E1-50		SM-GE663_S225_E1-50		SM-GE63J_S013_E1-50
					SM-GE663_S072_E1-50		SM-GE63W_S277_E1-50														SM-DD45T_S096_E1-50		SM-GE663_S233_E1-50		SM-GE63J_S014_E1-50
					SM-GE663_S081_E1-50		SM-GE63J_S050_E1-50														SM-DD45T_S134_E1-50		SM-GE663_S234_E1-50		SM-GE63J_S015_E1-50
					SM-GE663_S087_E1-50		SM-GE63J_S053_E1-50														SM-DD45T_S154_E1-50		SM-GE663_S235_E1-50		SM-GE63J_S016_E1-50
					SM-GE663_S091_E1-50		SM-GE63J_S069_E1-50														SM-DD45T_S167_E1-50		SM-GE663_S237_E1-50		SM-GE63J_S017_E1-50
					SM-GE663_S166_E1-50		SM-GE63J_S072_E1-50														SM-DD45U_S089_E1-50		SM-GE663_S265_E1-50		SM-GE63J_S020_E1-50
					SM-GE663_S167_E1-50		SM-GE63J_S148_E1-50														SM-DD45U_S092_E1-50		SM-GE663_S266_E1-50		SM-GE63J_S022_E1-50
					SM-GE663_S176_E1-50		SM-GE63J_S150_E1-50														SM-DD45U_S138_E1-50		SM-GE663_S267_E1-50		SM-GE63J_S024_E1-50
					SM-GE663_S217_E1-50		SM-GE63J_S151_E1-50														SM-DD45U_S145_E1-50		SM-GE663_S269_E1-50		SM-GE63J_S099_E1-50
					SM-GE663_S218_E1-50		SM-GE63J_S155_E1-50														SM-DD45U_S163_E1-50		SM-GE663_S271_E1-50		SM-GE63J_S101_E1-50
					SM-GE663_S219_E1-50		SM-GE63J_S156_E1-50														SM-DD45U_S164_E1-50		SM-GE663_S273_E1-50		SM-GE63J_S105_E1-50
					SM-GE663_S220_E1-50		SM-GE63J_S158_E1-50														SM-DD45U_S165_E1-50		SM-GE663_S274_E1-50		SM-GE63J_S108_E1-50
					SM-GE663_S221_E1-50		SM-GE63J_S162_E1-50														SM-DD45U_S168_E1-50		SM-GE663_S276_E1-50		SM-GE63J_S113_E1-50
					SM-GE663_S223_E1-50		SM-GE63J_S167_E1-50														SM-GE63W_S063_E1-50		SM-GE663_S278_E1-50		SM-GE63J_S115_E1-50
					SM-GE663_S224_E1-50		SM-GE63J_S257_E1-50														SM-GE63W_S065_E1-50		SM-GE663_S279_E1-50		SM-GE63J_S116_E1-50
					SM-GE663_S226_E1-50		SM-GE63J_S258_E1-50														SM-GE63W_S066_E1-50		SM-GE663_S280_E1-50		SM-GE63J_S120_E1-50
					SM-GE663_S227_E1-50		SM-GE63J_S330_E1-50														SM-GE63W_S067_E1-50		SM-GE664_S082_E1-50		SM-GE63J_S201_E1-50
					SM-GE663_S228_E1-50		SM-GE63J_S339_E1-50														SM-GE63W_S078_E1-50		SM-GE664_S083_E1-50		SM-GE63J_S202_E1-50
					SM-GE663_S229_E1-50		SM-GE63J_S340_E1-50														SM-GE63W_S129_E1-50		SM-GE664_S084_E1-50		SM-GE63J_S204_E1-50
					SM-GE663_S230_E1-50		SM-GE63J_S346_E1-50														SM-GE63W_S133_E1-50		SM-GE664_S086_E1-50		SM-GE63J_S205_E1-50
					SM-GE663_S231_E1-50		SM-GE63K_S057_E1-50														SM-GE63W_S141_E1-50		SM-GE664_S087_E1-50		SM-GE63J_S208_E1-50
					SM-GE663_S232_E1-50		SM-GE63K_S058_E1-50														SM-GE63W_S162_E1-50		SM-GE664_S090_E1-50		SM-GE63J_S209_E1-50
					SM-GE663_S236_E1-50		SM-GE63K_S070_E1-50														SM-GE63W_S165_E1-50		SM-GE664_S094_E1-50		SM-GE63J_S211_E1-50
					SM-GE663_S239_E1-50		SM-GE63K_S071_E1-50														SM-GE63W_S207_E1-50		SM-GE664_S095_E1-50		SM-GE63J_S212_E1-50
					SM-GE663_S240_E1-50		SM-GE63L_S089_E1-50														SM-GE63W_S300_E1-50		SM-GE664_S180_E1-50		SM-GE63J_S213_E1-50
					SM-GE663_S270_E1-50		SM-GE63L_S091_E1-50														SM-GE63W_S308_E1-50		SM-GE664_S181_E1-50		SM-GE63J_S214_E1-50
					SM-GE663_S272_E1-50		SM-GE63L_S093_E1-50														SM-GE63W_S312_E1-50		SM-GE664_S182_E1-50		SM-GE63J_S215_E1-50
					SM-GE663_S275_E1-50		SM-GE63L_S095_E1-50														SM-GE63W_S313_E1-50		SM-GE664_S184_E1-50		SM-GE63J_S216_E1-50
					SM-GE663_S277_E1-50		SM-GE63L_S178_E1-50														SM-GE63W_S319_E1-50		SM-GE664_S185_E1-50		SM-GE63J_S217_E1-50
					SM-GE664_S081_E1-50		SM-GE63L_S191_E1-50														SM-GE63J_S026_E1-50		SM-GE664_S188_E1-50		SM-GE63J_S218_E1-50
					SM-GE664_S085_E1-50		SM-GE63L_S276_E1-50														SM-GE63J_S028_E1-50		SM-GE664_S189_E1-50		SM-GE63J_S219_E1-50
					SM-GE664_S088_E1-50		SM-GE63L_S361_E1-50														SM-GE63J_S038_E1-50		SM-GE664_S193_E1-50		SM-GE63J_S220_E1-50
					SM-GE664_S091_E1-50		SM-GE63L_S362_E1-50														SM-GE63J_S047_E1-50		SM-GE664_S197_E1-50		SM-GE63J_S221_E1-50
					SM-GE664_S092_E1-50		SM-GE63L_S363_E1-50														SM-GE63J_S048_E1-50		SM-GE664_S201_E1-50		SM-GE63J_S223_E1-50
					SM-GE664_S096_E1-50		SM-GE63L_S372_E1-50														SM-GE63J_S124_E1-50		SM-GE664_S202_E1-50		SM-GE63J_S224_E1-50
					SM-GE664_S177_E1-50		SM-GE63L_S377_E1-50														SM-GE63J_S125_E1-50		SM-GE664_S210_E1-50		SM-GE63J_S225_E1-50
					SM-GE664_S183_E1-50		SM-GE63N_S076_E1-50														SM-GE63J_S126_E1-50		SM-GE664_S212_E1-50		SM-GE63J_S226_E1-50
					SM-GE664_S187_E1-50		SM-GE63N_S093_E1-50														SM-GE63J_S133_E1-50		SM-GE664_S216_E1-50		SM-GE63J_S227_E1-50
					SM-GE664_S190_E1-50		SM-GE63N_S170_E1-50														SM-GE63J_S137_E1-50		SM-DD44M_S66_E1-50		SM-GE63J_S230_E1-50
					SM-GE664_S192_E1-50		SM-GE63N_S271_E1-50														SM-GE63J_S139_E1-50		SM-DD44M_S81_E1-50		SM-GE63J_S231_E1-50
					SM-GE664_S194_E1-50		SM-GE63N_S272_E1-50														SM-GE63J_S140_E1-50		SM-DD44M_S94_E1-50		SM-GE63J_S233_E1-50
					SM-GE664_S195_E1-50		SM-GE64P_S082_E1-50														SM-GE63J_S142_E1-50				SM-GE63J_S234_E1-50
					SM-GE664_S196_E1-50		SM-DD44L_S73_E1-50														SM-GE63L_S009_E1-50				SM-GE63J_S235_E1-50
					SM-GE664_S198_E1-50		SM-DD44L_S76_E1-50														SM-GE63L_S010_E1-50				SM-GE63J_S237_E1-50
					SM-GE664_S199_E1-50		SM-DD44L_S77_E1-50														SM-GE63L_S023_E1-50				SM-GE63J_S238_E1-50
					SM-GE664_S200_E1-50		SM-DD44L_S78_E1-50														SM-GE63L_S098_E1-50				SM-GE63J_S239_E1-50
					SM-GE664_S203_E1-50		SM-DD44L_S83_E1-50														SM-GE63L_S107_E1-50				SM-GE63J_S240_E1-50
					SM-GE664_S204_E1-50		SM-DD44L_S86_E1-50														SM-GE63L_S234_E1-50				SM-GE63J_S289_E1-50
					SM-GE664_S205_E1-50		SM-DD44L_S88_E1-50														SM-GE63L_S252_E1-50				SM-GE63J_S290_E1-50
					SM-GE664_S207_E1-50		SM-DD44L_S94_E1-50														SM-GE63L_S254_E1-50				SM-GE63J_S291_E1-50
					SM-GE664_S208_E1-50		SM-DD44L_S96_E1-50														SM-GE63L_S256_E1-50				SM-GE63J_S292_E1-50
					SM-GE664_S209_E1-50		SM-DD44M_S09_E1-50														SM-GE63L_S257_E1-50				SM-GE63J_S293_E1-50
					SM-GE664_S211_E1-50		SM-DD44M_S10_E1-50														SM-GE63L_S260_E1-50				SM-GE63J_S295_E1-50
					SM-GE664_S213_E1-50		SM-DD44M_S11_E1-50														SM-GE63L_S334_E1-50				SM-GE63J_S296_E1-50
					SM-GE664_S214_E1-50		SM-DD44M_S14_E1-50														SM-GE63L_S338_E1-50				SM-GE63J_S305_E1-50
					SM-GE664_S215_E1-50		SM-DD44M_S15_E1-50														SM-GE63L_S342_E1-50				SM-GE63J_S306_E1-50
					SM-DD44L_S84_E1-50		SM-DD44M_S25_E1-50														SM-GE63L_S353_E1-50				SM-GE63J_S308_E1-50
					SM-DD44L_S87_E1-50		SM-DD44M_S29_E1-50														SM-GE63L_S355_E1-50				SM-GE63J_S309_E1-50
					SM-DD44L_S90_E1-50		SM-DD44M_S30_E1-50														SM-GE63N_S001_E1-50				SM-GE63J_S310_E1-50
					SM-DD44L_S92_E1-50		SM-DD44O_S18_E1-50														SM-GE63N_S009_E1-50				SM-GE63J_S311_E1-50
					SM-DD44M_S13_E1-50		SM-DD44O_S20_E1-50														SM-GE63N_S017_E1-50				SM-GE63J_S312_E1-50
					SM-DD44M_S19_E1-50		SM-DD44O_S27_E1-50														SM-GE63N_S022_E1-50				SM-GE63J_S313_E1-50
					SM-DD44M_S20_E1-50		SM-DD44O_S32_E1-50														SM-GE63N_S123_E1-50				SM-GE63J_S315_E1-50
					SM-DD44M_S31_E1-50		SM-DD44O_S33_E1-50														SM-GE63N_S125_E1-50				SM-GE63J_S316_E1-50
					SM-DD44O_S19_E1-50		SM-DD44O_S37_E1-50														SM-GE63N_S127_E1-50				SM-GE63J_S318_E1-50
					SM-DD44O_S21_E1-50		SM-DD44O_S39_E1-50														SM-GE63N_S128_E1-50				SM-GE63J_S319_E1-50
					SM-DD44O_S23_E1-50		SM-DD44Q_S04_E1-50														SM-GE63N_S134_E1-50				SM-GE63J_S320_E1-50
					SM-DD44O_S24_E1-50		SM-DD44Q_S05_E1-50														SM-GE63N_S140_E1-50				SM-GE63J_S321_E1-50
					SM-DD44O_S25_E1-50		SM-DD44Q_S08_E1-50														SM-GE63N_S141_E1-50				SM-GE63J_S323_E1-50
					SM-DD44O_S28_E1-50		SM-DD44Q_S09_E1-50														SM-GE63N_S228_E1-50				SM-GE63J_S324_E1-50
					SM-DD44O_S29_E1-50		SM-DD44Q_S10_E1-50														SM-GE63N_S230_E1-50				SM-GE63J_S327_E1-50
					SM-DD44O_S35_E1-50		SM-DD44Q_S14_E1-50														SM-GE63N_S232_E1-50				SM-GE63J_S328_E1-50
					SM-DD44O_S36_E1-50		SM-DD44Q_S20_E1-50														SM-GE63N_S237_E1-50				SM-GE63K_S033_E1-50
					SM-DD44Q_S01_E1-50		SM-DD44S_S01_E1-50														SM-GE63N_S241_E1-50				SM-GE63K_S034_E1-50
					SM-DD44Q_S07_E1-50		SM-DD44S_S03_E1-50														SM-GE63N_S244_E1-50				SM-GE63K_S036_E1-50
					SM-DD44Q_S11_E1-50		SM-DD44S_S04_E1-50														SM-GE63N_S291_E1-50				SM-GE63K_S037_E1-50
					SM-DD44Q_S12_E1-50		SM-DD44S_S05_E1-50														SM-GE63N_S293_E1-50				SM-GE63K_S038_E1-50
					SM-DD44Q_S13_E1-50		SM-DD44S_S06_E1-50														SM-GE63N_S305_E1-50				SM-GE63K_S039_E1-50
					SM-DD44Q_S16_E1-50		SM-DD44S_S08_E1-50														SM-GE63N_S309_E1-50				SM-GE63K_S040_E1-50
					SM-DD44Q_S19_E1-50		SM-DD44S_S14_E1-50														SM-GE63N_S313_E1-50				SM-GE63K_S041_E1-50
					SM-DD44Q_S21_E1-50		SM-DD45C_S005_E1-50														SM-GE63N_S317_E1-50				SM-GE63K_S043_E1-50
					SM-DD44Q_S22_E1-50		SM-DD45C_S010_E1-50														SM-GE63N_S318_E1-50				SM-GE63K_S045_E1-50
					SM-DD44S_S02_E1-50		SM-DD45C_S014_E1-50														SM-GE63N_S357_E1-50				SM-GE63K_S047_E1-50
					SM-DD44S_S10_E1-50		SM-DD45C_S025_E1-50														SM-GE63N_S361_E1-50				SM-GE63K_S049_E1-50
					SM-DD44S_S15_E1-50		SM-DD45C_S026_E1-50														SM-GE63N_S364_E1-50				SM-GE63K_S050_E1-50
					SM-DD45C_S001_E1-50		SM-DD45C_S030_E1-50														SM-GE63N_S365_E1-50				SM-GE63K_S051_E1-50
					SM-DD45C_S002_E1-50		SM-DD45C_S099_E1-50														SM-GE63N_S369_E1-50				SM-GE63K_S053_E1-50
					SM-DD45C_S003_E1-50		SM-DD45C_S100_E1-50														SM-GE63N_S370_E1-50				SM-GE63K_S054_E1-50
					SM-DD45C_S004_E1-50		SM-DD45C_S105_E1-50														SM-GE63N_S374_E1-50				SM-GE63K_S055_E1-50
					SM-DD45C_S007_E1-50		SM-DD45C_S107_E1-50														SM-GE64P_S004_E1-50				SM-GE63K_S056_E1-50
					SM-DD45C_S011_E1-50		SM-DD45C_S110_E1-50														SM-GE64P_S007_E1-50				SM-GE63L_S051_E1-50
					SM-DD45C_S012_E1-50		SM-DD45C_S111_E1-50														SM-GE64P_S011_E1-50				SM-GE63L_S052_E1-50
					SM-DD45C_S013_E1-50		SM-DD45C_S112_E1-50														SM-GE64P_S014_E1-50				SM-GE63L_S053_E1-50
					SM-DD45C_S020_E1-50		SM-DD45C_S113_E1-50														SM-GE64P_S022_E1-50				SM-GE63L_S054_E1-50
					SM-DD45C_S021_E1-50		SM-DD45C_S115_E1-50														SM-GE64P_S023_E1-50				SM-GE63L_S055_E1-50
					SM-DD45C_S022_E1-50		SM-DD45C_S117_E1-50														SM-GE64P_S037_E1-50				SM-GE63L_S057_E1-50
					SM-DD45C_S028_E1-50		SM-DD45C_S121_E1-50														SM-GE64P_S044_E1-50				SM-GE63L_S058_E1-50
					SM-DD45C_S031_E1-50		SM-DD45C_S129_E1-50														SM-GE64P_S058_E1-50				SM-GE63L_S059_E1-50
					SM-DD45C_S102_E1-50		SM-DD45C_S135_E1-50														SM-GE64P_S061_E1-50				SM-GE63L_S060_E1-50
					SM-DD45C_S103_E1-50		SM-DD45C_S136_E1-50														SM-GE64P_S064_E1-50				SM-GE63L_S067_E1-50
					SM-DD45C_S116_E1-50		SM-DD45D_S002_E1-50														SM-GE64P_S070_E1-50				SM-GE63L_S068_E1-50
					SM-DD45C_S125_E1-50		SM-DD45D_S005_E1-50														SM-GE64P_S097_E1-50				SM-GE63L_S069_E1-50
					SM-DD45C_S127_E1-50		SM-DD45D_S010_E1-50														SM-GE64P_S098_E1-50				SM-GE63L_S070_E1-50
					SM-DD45C_S130_E1-50		SM-DD45D_S011_E1-50														SM-GE64P_S100_E1-50				SM-GE63L_S071_E1-50
					SM-DD45C_S131_E1-50		SM-DD45D_S012_E1-50														SM-GE64P_S102_E1-50				SM-GE63L_S072_E1-50
					SM-DD45D_S003_E1-50		SM-DD45D_S013_E1-50														SM-GE64P_S106_E1-50				SM-GE63L_S146_E1-50
					SM-DD45D_S006_E1-50		SM-DD45D_S015_E1-50														SM-GE64P_S137_E1-50				SM-GE63L_S147_E1-50
					SM-DD45D_S007_E1-50		SM-DD45D_S100_E1-50														SM-GE64P_S140_E1-50				SM-GE63L_S148_E1-50
					SM-DD45D_S009_E1-50		SM-DD45D_S102_E1-50														SM-GE64P_S141_E1-50				SM-GE63L_S149_E1-50
					SM-DD45D_S016_E1-50		SM-DD45D_S111_E1-50														SM-GE64P_S142_E1-50				SM-GE63L_S150_E1-50
					SM-DD45D_S097_E1-50		SM-DD45D_S113_E1-50														SM-GE64P_S143_E1-50				SM-GE63L_S153_E1-50
					SM-DD45D_S098_E1-50		SM-DD45D_S114_E1-50														SM-GE64P_S164_E1-50				SM-GE63L_S157_E1-50
					SM-DD45D_S099_E1-50		SM-DD45D_S118_E1-50														SM-GE64P_S165_E1-50				SM-GE63L_S159_E1-50
					SM-DD45D_S101_E1-50		SM-DD45K_S099_E1-50														SM-GE64P_S166_E1-50				SM-GE63L_S160_E1-50
					SM-DD45D_S103_E1-50		SM-DD45K_S100_E1-50														SM-GE64P_S169_E1-50				SM-GE63L_S161_E1-50
					SM-DD45D_S104_E1-50		SM-DD45K_S102_E1-50														SM-GE64P_S174_E1-50				SM-GE63L_S162_E1-50
					SM-DD45D_S105_E1-50		SM-DD45K_S107_E1-50														SM-GE64P_S183_E1-50				SM-GE63L_S166_E1-50
					SM-DD45D_S106_E1-50		SM-DD45K_S111_E1-50														SM-GE64P_S187_E1-50				SM-GE63L_S167_E1-50
					SM-DD45D_S107_E1-50		SM-DD45L_S011_E1-50														SM-GE64P_S189_E1-50				SM-GE63L_S168_E1-50
					SM-DD45D_S109_E1-50		SM-DD45L_S014_E1-50														SM-GE64P_S192_E1-50				SM-GE63L_S193_E1-50
					SM-DD45D_S110_E1-50		SM-DD45L_S016_E1-50														SM-GE64P_S194_E1-50				SM-GE63L_S194_E1-50
					SM-DD45D_S112_E1-50		SM-DD45L_S020_E1-50														SM-GE64P_S196_E1-50				SM-GE63L_S195_E1-50
					SM-DD45D_S115_E1-50		SM-DD45L_S032_E1-50														SM-GE64P_S200_E1-50				SM-GE63L_S197_E1-50
					SM-DD45D_S116_E1-50		SM-DD45L_S103_E1-50														SM-GE64P_S207_E1-50				SM-GE63L_S202_E1-50
					SM-DD45D_S120_E1-50		SM-DD45L_S113_E1-50														SM-GE64P_S208_E1-50				SM-GE63L_S203_E1-50
					SM-DD45K_S101_E1-50		SM-DD45L_S118_E1-50														SM-GE635_S112_E1-50				SM-GE63L_S204_E1-50
					SM-DD45K_S105_E1-50		SM-DD45L_S119_E1-50														SM-DD45M_S066_E1-50				SM-GE63L_S205_E1-50
					SM-DD45K_S106_E1-50		SM-DD45M_S001_E1-50														SM-DD45M_S076_E1-50				SM-GE63L_S206_E1-50
					SM-DD45K_S110_E1-50		SM-DD45M_S002_E1-50														SM-DD45M_S168_E1-50				SM-GE63L_S207_E1-50
					SM-DD45K_S112_E1-50		SM-DD45M_S009_E1-50														SM-DD45R_S163_E1-50				SM-GE63L_S208_E1-50
					SM-DD45L_S018_E1-50		SM-DD45M_S027_E1-50														SM-DD45S_S077_E1-50				SM-GE63L_S211_E1-50
					SM-DD45L_S021_E1-50		SM-DD45M_S104_E1-50														SM-DD45S_S080_E1-50				SM-GE63L_S213_E1-50
					SM-DD45L_S022_E1-50		SM-DD45M_S105_E1-50														SM-DD45S_S081_E1-50				SM-GE63L_S214_E1-50
					SM-DD45L_S023_E1-50		SM-GE635_S012_E1-50														SM-DD45S_S083_E1-50				SM-GE63L_S215_E1-50
					SM-DD45L_S024_E1-50		SM-GE635_S015_E1-50														SM-DD45S_S093_E1-50				SM-GE63L_S216_E1-50
					SM-DD45L_S025_E1-50		SM-GE635_S102_E1-50														SM-DD45T_S024_E1-50				SM-GE63L_S290_E1-50
					SM-DD45L_S028_E1-50		SM-GE635_S104_E1-50														SM-DD45T_S102_E1-50				SM-GE63L_S291_E1-50
					SM-DD45L_S029_E1-50		SM-GE635_S105_E1-50														SM-DD45T_S109_E1-50				SM-GE63L_S292_E1-50
					SM-DD45L_S030_E1-50		SM-GE635_S110_E1-50														SM-DD45T_S111_E1-50				SM-GE63L_S296_E1-50
					SM-DD45L_S097_E1-50		SM-GE63W_S091_E1-50														SM-DD45T_S115_E1-50				SM-GE63L_S297_E1-50
					SM-DD45L_S098_E1-50		SM-GE63W_S179_E1-50														SM-DD45T_S170_E1-50				SM-GE63L_S298_E1-50
					SM-DD45L_S099_E1-50		SM-GE63W_S191_E1-50														SM-DD45Y_S092_E1-50				SM-GE63L_S299_E1-50
					SM-DD45L_S100_E1-50		SM-GE63W_S276_E1-50														SM-GE63W_S009_E1-50				SM-GE63L_S300_E1-50
					SM-DD45L_S102_E1-50		SM-GE63W_S279_E1-50														SM-GE63W_S012_E1-50				SM-GE63L_S301_E1-50
					SM-DD45L_S114_E1-50		SM-GE63W_S282_E1-50														SM-GE63W_S097_E1-50				SM-GE63L_S304_E1-50
					SM-DD45L_S117_E1-50		SM-GE63W_S284_E1-50														SM-GE63W_S100_E1-50				SM-GE63L_S306_E1-50
					SM-DD45L_S126_E1-50		SM-GE63J_S057_E1-50														SM-GE63W_S114_E1-50				SM-GE63L_S307_E1-50
					SM-DD45L_S128_E1-50		SM-GE63J_S060_E1-50														SM-GE63W_S251_E1-50				SM-GE63L_S309_E1-50
					SM-DD45M_S004_E1-50		SM-GE63J_S061_E1-50														SM-GE63W_S261_E1-50				SM-GE63L_S311_E1-50
					SM-DD45M_S011_E1-50		SM-GE63J_S064_E1-50														SM-GE63W_S266_E1-50				SM-GE63L_S312_E1-50
					SM-DD45M_S014_E1-50		SM-GE63J_S070_E1-50														SM-GE63W_S272_E1-50				SM-GE63N_S025_E1-50
					SM-DD45M_S015_E1-50		SM-GE63J_S149_E1-50														SM-GE63W_S370_E1-50				SM-GE63N_S026_E1-50
					SM-DD45M_S016_E1-50		SM-GE63J_S164_E1-50														SM-GE63J_S080_E1-50				SM-GE63N_S027_E1-50
					SM-DD45M_S025_E1-50		SM-GE63J_S166_E1-50														SM-GE63J_S173_E1-50				SM-GE63N_S028_E1-50
					SM-DD45M_S028_E1-50		SM-GE63J_S168_E1-50														SM-GE63J_S176_E1-50				SM-GE63N_S030_E1-50
					SM-DD45M_S029_E1-50		SM-GE63J_S269_E1-50														SM-GE63J_S246_E1-50				SM-GE63N_S031_E1-50
					SM-DD45M_S031_E1-50		SM-GE63J_S271_E1-50														SM-GE63J_S248_E1-50				SM-GE63N_S032_E1-50
					SM-DD45M_S097_E1-50		SM-GE63J_S334_E1-50														SM-GE63J_S252_E1-50				SM-GE63N_S033_E1-50
					SM-DD45M_S098_E1-50		SM-GE63J_S341_E1-50														SM-GE63J_S255_E1-50				SM-GE63N_S035_E1-50
					SM-DD45M_S101_E1-50		SM-GE63J_S348_E1-50														SM-GE63J_S256_E1-50				SM-GE63N_S036_E1-50
					SM-DD45M_S102_E1-50		SM-GE63J_S351_E1-50														SM-GE63J_S285_E1-50				SM-GE63N_S038_E1-50
					SM-DD45M_S103_E1-50		SM-GE63J_S352_E1-50														SM-GE63J_S354_E1-50				SM-GE63N_S039_E1-50
					SM-DD45M_S110_E1-50		SM-GE63L_S073_E1-50														SM-GE63J_S357_E1-50				SM-GE63N_S041_E1-50
					SM-DD45M_S111_E1-50		SM-GE63L_S084_E1-50														SM-GE63J_S358_E1-50				SM-GE63N_S042_E1-50
					SM-DD45M_S112_E1-50		SM-GE63L_S175_E1-50														SM-GE63J_S361_E1-50				SM-GE63N_S043_E1-50
					SM-GE635_S003_E1-50		SM-GE63L_S181_E1-50														SM-GE63J_S367_E1-50				SM-GE63N_S044_E1-50
					SM-GE635_S005_E1-50		SM-GE63L_S184_E1-50														SM-GE63J_S369_E1-50				SM-GE63N_S045_E1-50
					SM-GE635_S011_E1-50		SM-GE63L_S189_E1-50														SM-GE63J_S373_E1-50				SM-GE63N_S046_E1-50
					SM-GE635_S098_E1-50		SM-GE63L_S277_E1-50														SM-GE63K_S023_E1-50				SM-GE63N_S048_E1-50
					SM-GE635_S099_E1-50		SM-GE63L_S285_E1-50														SM-GE63K_S025_E1-50				SM-GE63N_S101_E1-50
					SM-GE635_S103_E1-50		SM-GE63L_S364_E1-50														SM-GE63K_S028_E1-50				SM-GE63N_S102_E1-50
					SM-GE635_S107_E1-50		SM-GE63L_S373_E1-50														SM-GE63L_S121_E1-50				SM-GE63N_S104_E1-50
					SM-GE635_S108_E1-50		SM-GE63L_S375_E1-50														SM-GE63L_S218_E1-50				SM-GE63N_S106_E1-50
					SM-GE635_S109_E1-50		SM-GE63L_S381_E1-50														SM-GE63L_S224_E1-50				SM-GE63N_S108_E1-50
					SM-GE635_S111_E1-50		SM-GE63N_S074_E1-50														SM-GE63N_S053_E1-50				SM-GE63N_S109_E1-50
					SM-GE63W_S081_E1-50		SM-GE63N_S075_E1-50														SM-GE63N_S055_E1-50				SM-GE63N_S111_E1-50
					SM-GE63W_S082_E1-50		SM-GE63N_S078_E1-50														SM-GE63N_S062_E1-50				SM-GE63N_S113_E1-50
					SM-GE63W_S087_E1-50		SM-GE63N_S080_E1-50														SM-GE63N_S155_E1-50				SM-GE63N_S114_E1-50
					SM-GE63W_S094_E1-50		SM-GE63N_S089_E1-50														SM-GE63N_S156_E1-50				SM-GE63N_S115_E1-50
					SM-GE63W_S096_E1-50		SM-GE63N_S176_E1-50														SM-GE63N_S158_E1-50				SM-GE63N_S116_E1-50
					SM-GE63W_S177_E1-50		SM-GE63N_S178_E1-50														SM-GE63N_S256_E1-50				SM-GE63N_S118_E1-50
					SM-GE63W_S178_E1-50		SM-GE63N_S180_E1-50														SM-GE63N_S349_E1-50				SM-GE63N_S119_E1-50
					SM-GE63W_S183_E1-50		SM-GE63N_S267_E1-50														SM-GE63N_S352_E1-50				SM-GE63N_S120_E1-50
					SM-GE63W_S184_E1-50		SM-GE63N_S280_E1-50														SM-DD45M_S187_E1-50				SM-GE63N_S201_E1-50
					SM-GE63W_S186_E1-50		SM-GE63N_S287_E1-50														SM-DD45M_S189_E1-50				SM-GE63N_S202_E1-50
					SM-GE63W_S273_E1-50		SM-GE63N_S288_E1-50														SM-DD45R_S057_E1-50				SM-GE63N_S205_E1-50
					SM-GE63W_S283_E1-50		SM-GE64P_S084_E1-50														SM-DD45S_S192_E1-50				SM-GE63N_S206_E1-50
					SM-GE63W_S285_E1-50		SM-GE64P_S089_E1-50														SM-DD45T_S051_E1-50				SM-GE63N_S207_E1-50
					SM-GE63W_S287_E1-50		SM-GE64P_S091_E1-50														SM-DD45T_S125_E1-50				SM-GE63N_S208_E1-50
					SM-GE63W_S288_E1-50		SM-GE64P_S093_E1-50														SM-DD45U_S185_E1-50				SM-GE63N_S209_E1-50
					SM-GE63J_S049_E1-50		SM-GE64P_S290_E1-50														SM-GE63V_S018_E1-50				SM-GE63N_S210_E1-50
					SM-GE63J_S052_E1-50		SM-GE64P_S301_E1-50														SM-GE63W_S048_E1-50				SM-GE63N_S211_E1-50
					SM-GE63J_S054_E1-50		SM-DD45C_S132_E1-50														SM-GE63J_S109_E1-50				SM-GE63N_S212_E1-50
					SM-GE63J_S058_E1-50																SM-GE63J_S317_E1-50				SM-GE63N_S213_E1-50
					SM-GE63J_S059_E1-50																SM-GE63J_S326_E1-50				SM-GE63N_S214_E1-50
					SM-GE63J_S062_E1-50																SM-GE63L_S156_E1-50				SM-GE63N_S215_E1-50
					SM-GE63J_S063_E1-50																SM-GE63L_S199_E1-50				SM-GE63N_S216_E1-50
					SM-GE63J_S065_E1-50																SM-GE63L_S293_E1-50				SM-GE63N_S217_E1-50
					SM-GE63J_S066_E1-50																SM-GE63L_S305_E1-50				SM-GE63N_S218_E1-50
					SM-GE63J_S145_E1-50																SM-GE63L_S310_E1-50				SM-GE63N_S219_E1-50
					SM-GE63J_S146_E1-50																SM-GE63N_S099_E1-50				SM-GE63N_S220_E1-50
					SM-GE63J_S147_E1-50																SM-GE65A_S001_E1-50				SM-GE63N_S221_E1-50
					SM-GE63J_S152_E1-50																SM-GE65A_S111_E1-50				SM-GE63N_S222_E1-50
					SM-GE63J_S154_E1-50																SM-GE65A_S115_E1-50				SM-GE63N_S223_E1-50
					SM-GE63J_S157_E1-50																SM-GE64P_S025_E1-50				SM-GE63N_S224_E1-50
					SM-GE63J_S159_E1-50																SM-GE64P_S028_E1-50				SM-GE63N_S323_E1-50
					SM-GE63J_S160_E1-50																SM-GE662_S308_E1-50				SM-GE63N_S324_E1-50
					SM-GE63J_S264_E1-50																SM-GE663_S116_E1-50				SM-GE63N_S327_E1-50
					SM-GE63J_S265_E1-50																				SM-GE63N_S328_E1-50
					SM-GE63J_S266_E1-50																				SM-GE63N_S329_E1-50
					SM-GE63J_S267_E1-50																				SM-GE63N_S330_E1-50
					SM-GE63J_S268_E1-50																				SM-GE63N_S331_E1-50
					SM-GE63J_S270_E1-50																				SM-GE63N_S333_E1-50
					SM-GE63J_S272_E1-50																				SM-GE63N_S334_E1-50
					SM-GE63J_S329_E1-50																				SM-GE63N_S335_E1-50
					SM-GE63J_S331_E1-50																				SM-GE63N_S337_E1-50
					SM-GE63J_S333_E1-50																				SM-GE63N_S338_E1-50
					SM-GE63J_S335_E1-50																				SM-GE63N_S339_E1-50
					SM-GE63J_S336_E1-50																				SM-GE63N_S340_E1-50
					SM-GE63J_S337_E1-50																				SM-GE63N_S343_E1-50
					SM-GE63J_S342_E1-50																				SM-GE63N_S344_E1-50
					SM-GE63J_S345_E1-50																				SM-GE65A_S003_E1-50
					SM-GE63J_S347_E1-50																				SM-GE65A_S004_E1-50
					SM-GE63J_S349_E1-50																				SM-GE65A_S005_E1-50
					SM-GE63J_S350_E1-50																				SM-GE65A_S006_E1-50
					SM-GE63K_S060_E1-50																				SM-GE65A_S007_E1-50
					SM-GE63K_S061_E1-50																				SM-GE65A_S009_E1-50
					SM-GE63K_S063_E1-50																				SM-GE65A_S010_E1-50
					SM-GE63K_S064_E1-50																				SM-GE65A_S012_E1-50
					SM-GE63K_S067_E1-50																				SM-GE65A_S013_E1-50
					SM-GE63K_S069_E1-50																				SM-GE65A_S014_E1-50
					SM-GE63K_S072_E1-50																				SM-GE65A_S015_E1-50
					SM-GE63L_S074_E1-50																				SM-GE65A_S019_E1-50
					SM-GE63L_S075_E1-50																				SM-GE65A_S021_E1-50
					SM-GE63L_S077_E1-50																				SM-GE65A_S022_E1-50
					SM-GE63L_S079_E1-50																				SM-GE65A_S023_E1-50
					SM-GE63L_S081_E1-50																				SM-GE65A_S024_E1-50
					SM-GE63L_S082_E1-50																				SM-GE65A_S098_E1-50
					SM-GE63L_S083_E1-50																				SM-GE65A_S101_E1-50
					SM-GE63L_S086_E1-50																				SM-GE65A_S103_E1-50
					SM-GE63L_S087_E1-50																				SM-GE65A_S105_E1-50
					SM-GE63L_S088_E1-50																				SM-GE65A_S107_E1-50
					SM-GE63L_S090_E1-50																				SM-GE65A_S108_E1-50
					SM-GE63L_S169_E1-50																				SM-GE65A_S109_E1-50
					SM-GE63L_S172_E1-50																				SM-GE65A_S110_E1-50
					SM-GE63L_S173_E1-50																				SM-GE65A_S113_E1-50
					SM-GE63L_S174_E1-50																				SM-GE65A_S114_E1-50
					SM-GE63L_S177_E1-50																				SM-GE65A_S116_E1-50
					SM-GE63L_S179_E1-50																				SM-GE65A_S117_E1-50
					SM-GE63L_S180_E1-50																				SM-GE65A_S118_E1-50
					SM-GE63L_S182_E1-50																				SM-GE65A_S120_E1-50
					SM-GE63L_S186_E1-50																				SM-GE64P_S029_E1-50
					SM-GE63L_S188_E1-50																				SM-GE64P_S030_E1-50
					SM-GE63L_S192_E1-50																				SM-GE64P_S031_E1-50
					SM-GE63L_S265_E1-50																				SM-GE64P_S032_E1-50
					SM-GE63L_S266_E1-50																				SM-GE64P_S113_E1-50
					SM-GE63L_S267_E1-50																				SM-GE64P_S114_E1-50
					SM-GE63L_S268_E1-50																				SM-GE64P_S115_E1-50
					SM-GE63L_S269_E1-50																				SM-GE64P_S116_E1-50
					SM-GE63L_S270_E1-50																				SM-GE64P_S119_E1-50
					SM-GE63L_S271_E1-50																				SM-GE64P_S121_E1-50
					SM-GE63L_S273_E1-50																				SM-GE64P_S122_E1-50
					SM-GE63L_S274_E1-50																				SM-GE64P_S123_E1-50
					SM-GE63L_S280_E1-50																				SM-GE64P_S124_E1-50
					SM-GE63L_S281_E1-50																				SM-GE64P_S125_E1-50
					SM-GE63L_S286_E1-50																				SM-GE64P_S126_E1-50
					SM-GE63L_S287_E1-50																				SM-GE64P_S127_E1-50
					SM-GE63L_S288_E1-50																				SM-GE64P_S128_E1-50
					SM-GE63L_S365_E1-50																				SM-GE64P_S129_E1-50
					SM-GE63L_S366_E1-50																				SM-GE64P_S130_E1-50
					SM-GE63L_S368_E1-50																				SM-GE64P_S131_E1-50
					SM-GE63L_S370_E1-50																				SM-GE64P_S132_E1-50
					SM-GE63L_S378_E1-50																				SM-GE64P_S134_E1-50
					SM-GE63L_S379_E1-50																				SM-GE64P_S135_E1-50
					SM-GE63L_S380_E1-50																				SM-GE64P_S136_E1-50
					SM-GE63L_S383_E1-50																				SM-GE64P_S233_E1-50
					SM-GE63L_S384_E1-50																				SM-GE64P_S234_E1-50
					SM-GE63N_S073_E1-50																				SM-GE64P_S235_E1-50
					SM-GE63N_S077_E1-50																				SM-GE64P_S236_E1-50
					SM-GE63N_S090_E1-50																				SM-GE64P_S237_E1-50
					SM-GE63N_S091_E1-50																				SM-GE64P_S238_E1-50
					SM-GE63N_S094_E1-50																				SM-GE64P_S239_E1-50
					SM-GE63N_S171_E1-50																				SM-GE64P_S240_E1-50
					SM-GE63N_S173_E1-50																				SM-GE64P_S241_E1-50
					SM-GE63N_S177_E1-50																				SM-GE64P_S242_E1-50
					SM-GE63N_S181_E1-50																				SM-GE64P_S243_E1-50
					SM-GE63N_S183_E1-50																				SM-GE64P_S244_E1-50
					SM-GE63N_S266_E1-50																				SM-GE64P_S245_E1-50
					SM-GE63N_S268_E1-50																				SM-GE64P_S246_E1-50
					SM-GE63N_S269_E1-50																				SM-GE64P_S247_E1-50
					SM-GE63N_S270_E1-50																				SM-GE64P_S248_E1-50
					SM-GE63N_S275_E1-50																				SM-GE64P_S250_E1-50
					SM-GE63N_S277_E1-50																				SM-GE64P_S252_E1-50
					SM-GE63N_S279_E1-50																				SM-GE64P_S253_E1-50
					SM-GE63N_S281_E1-50																				SM-GE64P_S254_E1-50
					SM-GE63N_S282_E1-50																				SM-GE64P_S255_E1-50
					SM-GE63N_S283_E1-50																				SM-GE64P_S256_E1-50
					SM-GE63N_S285_E1-50																				SM-GE64P_S281_E1-50
					SM-GE63N_S286_E1-50																				SM-GE64P_S282_E1-50
					SM-GE64P_S073_E1-50																				SM-GE64P_S283_E1-50
					SM-GE64P_S074_E1-50																				SM-GE64P_S284_E1-50
					SM-GE64P_S075_E1-50																				SM-GE64P_S285_E1-50
					SM-GE64P_S076_E1-50																				SM-GE64P_S286_E1-50
					SM-GE64P_S078_E1-50																				SM-GE64P_S288_E1-50
					SM-GE64P_S079_E1-50																				SM-GE64P_S305_E1-50
					SM-GE64P_S080_E1-50																				SM-GE64P_S309_E1-50
					SM-GE64P_S081_E1-50																				SM-GE64P_S310_E1-50
					SM-GE64P_S083_E1-50																				SM-GE64P_S311_E1-50
					SM-GE64P_S085_E1-50																				SM-GE64P_S313_E1-50
					SM-GE64P_S086_E1-50																				SM-GE64P_S314_E1-50
					SM-GE64P_S087_E1-50																				SM-GE64P_S316_E1-50
					SM-GE64P_S090_E1-50																				SM-GE64P_S318_E1-50
					SM-GE64P_S092_E1-50																				SM-GE64P_S319_E1-50
					SM-GE64P_S094_E1-50																				SM-GE64P_S320_E1-50
					SM-GE64P_S095_E1-50																				SM-GE64P_S322_E1-50
					SM-GE64P_S096_E1-50																				SM-GE64P_S323_E1-50
					SM-GE64P_S289_E1-50																				SM-GE64P_S324_E1-50
					SM-GE64P_S291_E1-50																				SM-GE64P_S325_E1-50
					SM-GE64P_S292_E1-50																				SM-GE64P_S326_E1-50
					SM-GE64P_S294_E1-50																				SM-GE64P_S327_E1-50
					SM-GE64P_S295_E1-50																				SM-GE64P_S328_E1-50
					SM-GE64P_S297_E1-50																				SM-GE64P_S353_E1-50
					SM-GE64P_S298_E1-50																				SM-GE64P_S354_E1-50
					SM-GE64P_S299_E1-50																				SM-GE64P_S355_E1-50
					SM-GE64P_S300_E1-50																				SM-GE64P_S356_E1-50
					SM-GE64P_S302_E1-50																				SM-GE64P_S357_E1-50
					SM-GE64P_S303_E1-50																				SM-GE64P_S369_E1-50
					SM-GE64P_S304_E1-50																				SM-GE64P_S370_E1-50
					SM-DD44C_S79_E1-50																				SM-GE64P_S371_E1-50
					SM-DD44C_S91_E1-50																				SM-GE64P_S372_E1-50
					SM-DD44C_S95_E1-50																				SM-GE64P_S373_E1-50
					SM-DD44M_S67_E1-50																				SM-GE64P_S375_E1-50
					SM-DD44M_S68_E1-50																				SM-GE64P_S376_E1-50
					SM-DD44M_S77_E1-50																				SM-GE64P_S377_E1-50
					SM-DD44M_S78_E1-50																				SM-GE64P_S379_E1-50
					SM-DD44M_S79_E1-50																				SM-GE64P_S383_E1-50
					SM-DD44O_S65_E1-50																				SM-GE64P_S384_E1-50
					SM-DD44O_S66_E1-50																				SM-GE64Q_S001_E1-50
					SM-DD44O_S71_E1-50																				SM-GE64Q_S002_E1-50
					SM-DD44O_S82_E1-50																				SM-GE64Q_S003_E1-50
					SM-DD44O_S83_E1-50																				SM-GE64Q_S005_E1-50
					SM-DD44O_S85_E1-50																				SM-GE64Q_S006_E1-50
					SM-DD44O_S91_E1-50																				SM-GE64Q_S008_E1-50
					SM-DD44O_S92_E1-50																				SM-GE64Q_S009_E1-50
					SM-DD45S_S157_E1-50																				SM-GE64Q_S010_E1-50
					SM-DD45S_S164_E1-50																				SM-GE64Q_S011_E1-50
					SM-DD45T_S030_E1-50																				SM-GE64Q_S012_E1-50
					SM-DD45U_S009_E1-50																				SM-GE64Q_S013_E1-50
					SM-DD45U_S112_E1-50																				SM-GE64Q_S014_E1-50
					SM-GE63W_S343_E1-50																				SM-GE64Q_S015_E1-50
					SM-GE63W_S350_E1-50																				SM-GE64Q_S016_E1-50
					SM-GE63J_S355_E1-50																				SM-GE64Q_S018_E1-50
					SM-GE63K_S020_E1-50																				SM-GE64Q_S019_E1-50
					SM-GE63N_S066_E1-50																				SM-GE64Q_S021_E1-50
					SM-GE63N_S253_E1-50																				SM-GE64Q_S022_E1-50
					SM-DD44R_S09_E1-50																				SM-GE64Q_S023_E1-50
																									SM-GE64Q_S025_E1-50
																									SM-GE64Q_S026_E1-50
																									SM-GE64Q_S027_E1-50
																									SM-GE64Q_S028_E1-50
																									SM-GE64Q_S031_E1-50
																									SM-GE64Q_S032_E1-50
																									SM-GE64Q_S033_E1-50
																									SM-GE64Q_S034_E1-50
																									SM-GE64Q_S038_E1-50
																									SM-GE64Q_S040_E1-50
																									SM-GE64Q_S065_E1-50
																									SM-GE64Q_S067_E1-50
																									SM-GE64Q_S068_E1-50
																									SM-GE64Q_S069_E1-50
																									SM-GE64Q_S070_E1-50
																									SM-GE64Q_S071_E1-50
																									SM-GE64Q_S072_E1-50
																									SM-GE64Q_S075_E1-50
																									SM-GE64Q_S076_E1-50
																									SM-GE64Q_S077_E1-50
																									SM-GE64Q_S078_E1-50
																									SM-GE64Q_S079_E1-50
																									SM-GE64Q_S080_E1-50
																									SM-GE64Q_S089_E1-50
																									SM-GE64Q_S091_E1-50
																									SM-GE64Q_S092_E1-50
																									SM-GE64Q_S093_E1-50
																									SM-GE64Q_S094_E1-50
																									SM-GE64Q_S095_E1-50
																									SM-GE64Q_S096_E1-50
																									SM-GE64Q_S113_E1-50
																									SM-GE64Q_S114_E1-50
																									SM-GE64Q_S115_E1-50
																									SM-GE64Q_S116_E1-50
																									SM-GE64Q_S118_E1-50
																									SM-GE64Q_S119_E1-50
																									SM-GE64Q_S120_E1-50
																									SM-GE64Q_S121_E1-50
																									SM-GE64Q_S122_E1-50
																									SM-GE64Q_S123_E1-50
																									SM-GE64Q_S124_E1-50
																									SM-GE64Q_S125_E1-50
																									SM-GE64Q_S126_E1-50
																									SM-GE64Q_S127_E1-50
																									SM-GE64Q_S128_E1-50
																									SM-GE64Q_S129_E1-50
																									SM-GE64Q_S130_E1-50
																									SM-GE64Q_S131_E1-50
																									SM-GE64Q_S132_E1-50
																									SM-GE64Q_S133_E1-50
																									SM-GE64Q_S134_E1-50
																									SM-GE64Q_S136_E1-50
																									SM-GE64Q_S137_E1-50
																									SM-GE64Q_S139_E1-50
																									SM-GE64Q_S141_E1-50
																									SM-GE64Q_S142_E1-50
																									SM-GE64Q_S143_E1-50
																									SM-GE64Q_S144_E1-50
																									SM-GE64Q_S169_E1-50
																									SM-GE64Q_S170_E1-50
																									SM-GE64Q_S171_E1-50
																									SM-GE64Q_S172_E1-50
																									SM-GE64Q_S174_E1-50
																									SM-GE64Q_S175_E1-50
																									SM-GE64Q_S176_E1-50
																									SM-GE64Q_S178_E1-50
																									SM-GE64Q_S180_E1-50
																									SM-GE64Q_S183_E1-50
																									SM-GE64Q_S184_E1-50
																									SM-GE64Q_S267_E1-50
																									SM-GE64Q_S268_E1-50
																									SM-GE64Q_S269_E1-50
																									SM-GE64Q_S270_E1-50
																									SM-GE64Q_S271_E1-50
																									SM-GE64Q_S272_E1-50
																									SM-GE64Q_S273_E1-50
																									SM-GE64Q_S274_E1-50
																									SM-GE64Q_S275_E1-50
																									SM-GE64Q_S276_E1-50
																									SM-GE64Q_S277_E1-50
																									SM-GE64Q_S279_E1-50
																									SM-GE64Q_S280_E1-50
																									SM-GE64Q_S281_E1-50
																									SM-GE64Q_S282_E1-50
																									SM-GE64Q_S283_E1-50
																									SM-GE64Q_S284_E1-50
																									SM-GE64Q_S286_E1-50
																									SM-GE64Q_S287_E1-50
																									SM-GE64Q_S288_E1-50
																									SM-GE662_S057_E1-50
																									SM-GE662_S058_E1-50
																									SM-GE662_S059_E1-50
																									SM-GE662_S060_E1-50
																									SM-GE662_S061_E1-50
																									SM-GE662_S062_E1-50
																									SM-GE662_S063_E1-50
																									SM-GE662_S064_E1-50
																									SM-GE662_S065_E1-50
																									SM-GE662_S066_E1-50
																									SM-GE662_S068_E1-50
																									SM-GE662_S069_E1-50
																									SM-GE662_S070_E1-50
																									SM-GE662_S071_E1-50
																									SM-GE662_S072_E1-50
																									SM-GE662_S074_E1-50
																									SM-GE662_S075_E1-50
																									SM-GE662_S076_E1-50
																									SM-GE662_S077_E1-50
																									SM-GE662_S078_E1-50
																									SM-GE662_S079_E1-50
																									SM-GE662_S080_E1-50
																									SM-GE662_S153_E1-50
																									SM-GE662_S154_E1-50
																									SM-GE662_S156_E1-50
																									SM-GE662_S157_E1-50
																									SM-GE662_S158_E1-50
																									SM-GE662_S160_E1-50
																									SM-GE662_S161_E1-50
																									SM-GE662_S162_E1-50
																									SM-GE662_S163_E1-50
																									SM-GE662_S164_E1-50
																									SM-GE662_S165_E1-50
																									SM-GE662_S166_E1-50
																									SM-GE662_S167_E1-50
																									SM-GE662_S168_E1-50
																									SM-GE662_S225_E1-50
																									SM-GE662_S226_E1-50
																									SM-GE662_S227_E1-50
																									SM-GE662_S228_E1-50
																									SM-GE662_S230_E1-50
																									SM-GE662_S231_E1-50
																									SM-GE662_S232_E1-50
																									SM-GE662_S233_E1-50
																									SM-GE662_S234_E1-50
																									SM-GE662_S235_E1-50
																									SM-GE662_S236_E1-50
																									SM-GE662_S237_E1-50
																									SM-GE662_S238_E1-50
																									SM-GE662_S239_E1-50
																									SM-GE662_S240_E1-50
																									SM-GE662_S265_E1-50
																									SM-GE662_S266_E1-50
																									SM-GE662_S267_E1-50
																									SM-GE662_S268_E1-50
																									SM-GE662_S269_E1-50
																									SM-GE662_S271_E1-50
																									SM-GE662_S272_E1-50
																									SM-GE662_S274_E1-50
																									SM-GE662_S275_E1-50
																									SM-GE662_S276_E1-50
																									SM-GE662_S277_E1-50
																									SM-GE662_S278_E1-50
																									SM-GE662_S279_E1-50
																									SM-GE662_S280_E1-50
																									SM-GE662_S282_E1-50
																									SM-GE662_S283_E1-50
																									SM-GE662_S284_E1-50
																									SM-GE662_S285_E1-50
																									SM-GE662_S286_E1-50
																									SM-GE662_S287_E1-50
																									SM-GE662_S288_E1-50
																									SM-GE662_S313_E1-50
																									SM-GE662_S314_E1-50
																									SM-GE662_S315_E1-50
																									SM-GE662_S317_E1-50
																									SM-GE662_S318_E1-50
																									SM-GE662_S319_E1-50
																									SM-GE662_S320_E1-50
																									SM-GE662_S321_E1-50
																									SM-GE662_S322_E1-50
																									SM-GE662_S325_E1-50
																									SM-GE662_S327_E1-50
																									SM-GE662_S328_E1-50
																									SM-GE662_S329_E1-50
																									SM-GE662_S331_E1-50
																									SM-GE662_S332_E1-50
																									SM-GE662_S333_E1-50
																									SM-GE662_S334_E1-50
																									SM-GE662_S336_E1-50
																									SM-GE663_S033_E1-50
																									SM-GE663_S034_E1-50
																									SM-GE663_S035_E1-50
																									SM-GE663_S037_E1-50
																									SM-GE663_S038_E1-50
																									SM-GE663_S039_E1-50
																									SM-GE663_S040_E1-50
																									SM-GE663_S041_E1-50
																									SM-GE663_S042_E1-50
																									SM-GE663_S044_E1-50
																									SM-GE663_S045_E1-50
																									SM-GE663_S046_E1-50
																									SM-GE663_S048_E1-50
																									SM-GE663_S049_E1-50
																									SM-GE663_S050_E1-50
																									SM-GE663_S051_E1-50
																									SM-GE663_S053_E1-50
																									SM-GE663_S054_E1-50
																									SM-GE663_S056_E1-50
																									SM-GE663_S057_E1-50
																									SM-GE663_S058_E1-50
																									SM-GE663_S059_E1-50
																									SM-GE663_S061_E1-50
																									SM-GE663_S129_E1-50
																									SM-GE663_S130_E1-50
																									SM-GE663_S131_E1-50
																									SM-GE663_S132_E1-50
																									SM-GE663_S133_E1-50
																									SM-GE663_S134_E1-50
																									SM-GE663_S135_E1-50
																									SM-GE663_S136_E1-50
																									SM-GE663_S137_E1-50
																									SM-GE663_S138_E1-50
																									SM-GE663_S139_E1-50
																									SM-GE663_S140_E1-50
																									SM-GE663_S141_E1-50
																									SM-GE663_S142_E1-50
																									SM-GE663_S144_E1-50
																									SM-GE663_S145_E1-50
																									SM-GE663_S146_E1-50
																									SM-GE663_S147_E1-50
																									SM-GE663_S148_E1-50
																									SM-GE663_S149_E1-50
																									SM-GE663_S151_E1-50
																									SM-GE663_S153_E1-50
																									SM-GE663_S155_E1-50
																									SM-GE663_S156_E1-50
																									SM-GE663_S157_E1-50
																									SM-GE663_S158_E1-50
																									SM-GE663_S159_E1-50
																									SM-GE663_S160_E1-50
																									SM-GE663_S194_E1-50
																									SM-GE663_S195_E1-50
																									SM-GE663_S196_E1-50
																									SM-GE663_S197_E1-50
																									SM-GE663_S199_E1-50
																									SM-GE663_S200_E1-50
																									SM-GE663_S201_E1-50
																									SM-GE663_S202_E1-50
																									SM-GE663_S203_E1-50
																									SM-GE663_S204_E1-50
																									SM-GE663_S206_E1-50
																									SM-GE663_S207_E1-50
																									SM-GE663_S208_E1-50
																									SM-GE663_S209_E1-50
																									SM-GE663_S210_E1-50
																									SM-GE663_S211_E1-50
																									SM-GE663_S212_E1-50
																									SM-GE663_S213_E1-50
																									SM-GE663_S214_E1-50
																									SM-GE663_S215_E1-50
																									SM-GE663_S241_E1-50
																									SM-GE663_S242_E1-50
																									SM-GE663_S243_E1-50
																									SM-GE663_S244_E1-50
																									SM-GE663_S246_E1-50
																									SM-GE663_S247_E1-50
																									SM-GE663_S248_E1-50
																									SM-GE663_S250_E1-50
																									SM-GE663_S251_E1-50
																									SM-GE663_S255_E1-50
																									SM-GE663_S256_E1-50
																									SM-GE663_S257_E1-50
																									SM-GE663_S258_E1-50
																									SM-GE663_S259_E1-50
																									SM-GE663_S260_E1-50
																									SM-GE663_S261_E1-50
																									SM-GE663_S262_E1-50
																									SM-GE663_S263_E1-50
																									SM-GE663_S264_E1-50
																									SM-GE663_S289_E1-50
																									SM-GE663_S290_E1-50
																									SM-GE663_S291_E1-50
																									SM-GE663_S292_E1-50
																									SM-GE663_S293_E1-50
																									SM-GE663_S294_E1-50
																									SM-GE663_S296_E1-50
																									SM-GE663_S306_E1-50
																									SM-GE663_S307_E1-50
																									SM-GE663_S308_E1-50
																									SM-GE663_S309_E1-50
																									SM-GE663_S311_E1-50
																									SM-GE663_S312_E1-50
																									SM-GE663_S313_E1-50
																									SM-GE663_S314_E1-50
																									SM-GE663_S315_E1-50
																									SM-GE663_S316_E1-50
																									SM-GE663_S318_E1-50
																									SM-GE663_S319_E1-50
																									SM-GE663_S320_E1-50
																									SM-GE663_S321_E1-50
																									SM-GE663_S322_E1-50
																									SM-GE663_S324_E1-50
																									SM-GE663_S326_E1-50
																									SM-GE663_S327_E1-50
																									SM-GE663_S328_E1-50
																									SM-GE663_S330_E1-50
																									SM-GE663_S331_E1-50
																									SM-GE663_S332_E1-50
																									SM-GE663_S333_E1-50
																									SM-GE663_S334_E1-50
																									SM-GE663_S335_E1-50
																									SM-GE663_S336_E1-50
																									SM-GE663_S338_E1-50
																									SM-GE663_S339_E1-50
																									SM-GE663_S340_E1-50
																									SM-GE663_S341_E1-50
																									SM-GE663_S342_E1-50
																									SM-GE663_S343_E1-50
																									SM-GE663_S344_E1-50
																									SM-GE663_S345_E1-50
																									SM-GE663_S346_E1-50
																									SM-GE663_S347_E1-50
																									SM-GE663_S349_E1-50
																									SM-GE663_S350_E1-50
																									SM-GE663_S351_E1-50
																									SM-GE663_S352_E1-50
																									SM-GE663_S353_E1-50
																									SM-GE663_S354_E1-50
																									SM-GE663_S355_E1-50
																									SM-GE663_S356_E1-50
																									SM-GE663_S357_E1-50
																									SM-GE663_S358_E1-50
																									SM-GE663_S359_E1-50
																									SM-GE663_S360_E1-50
																									SM-GE663_S361_E1-50
																									SM-GE663_S362_E1-50
																									SM-GE663_S363_E1-50
																									SM-GE663_S364_E1-50
																									SM-GE663_S366_E1-50
																									SM-GE663_S367_E1-50
																									SM-GE663_S369_E1-50
																									SM-GE663_S370_E1-50
																									SM-GE663_S372_E1-50
																									SM-GE663_S373_E1-50
																									SM-GE663_S375_E1-50
																									SM-GE663_S376_E1-50
																									SM-GE663_S377_E1-50
																									SM-GE663_S378_E1-50
																									SM-GE663_S380_E1-50
																									SM-GE663_S381_E1-50
																									SM-GE663_S382_E1-50
																									SM-GE664_S001_E1-50
																									SM-GE664_S002_E1-50
																									SM-GE664_S004_E1-50
																									SM-GE664_S005_E1-50
																									SM-GE664_S006_E1-50
																									SM-GE664_S007_E1-50
																									SM-GE664_S008_E1-50
																									SM-GE664_S009_E1-50
																									SM-GE664_S010_E1-50
																									SM-GE664_S011_E1-50
																									SM-GE664_S012_E1-50
																									SM-GE664_S013_E1-50
																									SM-GE664_S014_E1-50
																									SM-GE664_S015_E1-50
																									SM-GE664_S016_E1-50
																									SM-GE664_S025_E1-50
																									SM-GE664_S026_E1-50
																									SM-GE664_S028_E1-50
																									SM-GE664_S029_E1-50
																									SM-GE664_S030_E1-50
																									SM-GE664_S031_E1-50
																									SM-GE664_S033_E1-50
																									SM-GE664_S034_E1-50
																									SM-GE664_S035_E1-50
																									SM-GE664_S037_E1-50
																									SM-GE664_S038_E1-50
																									SM-GE664_S039_E1-50
																									SM-GE664_S040_E1-50
																									SM-GE664_S041_E1-50
																									SM-GE664_S042_E1-50
																									SM-GE664_S044_E1-50
																									SM-GE664_S045_E1-50
																									SM-GE664_S046_E1-50
																									SM-GE664_S047_E1-50
																									SM-GE664_S050_E1-50
																									SM-GE664_S051_E1-50
																									SM-GE664_S052_E1-50
																									SM-GE664_S054_E1-50
																									SM-GE664_S055_E1-50
																									SM-GE664_S056_E1-50
																									SM-GE664_S057_E1-50
																									SM-GE664_S059_E1-50
																									SM-GE664_S060_E1-50
																									SM-GE664_S064_E1-50
																									SM-GE664_S067_E1-50
																									SM-GE664_S068_E1-50
																									SM-GE664_S069_E1-50
																									SM-GE664_S070_E1-50
																									SM-GE664_S071_E1-50
																									SM-GE664_S072_E1-50
																									SM-GE664_S075_E1-50
																									SM-GE664_S076_E1-50
																									SM-GE664_S077_E1-50
																									SM-GE664_S078_E1-50
																									SM-GE664_S080_E1-50
																									SM-GE664_S097_E1-50
																									SM-GE664_S098_E1-50
																									SM-GE664_S099_E1-50
																									SM-GE664_S100_E1-50
																									SM-GE664_S101_E1-50
																									SM-GE664_S103_E1-50
																									SM-GE664_S105_E1-50
																									SM-GE664_S106_E1-50
																									SM-GE664_S107_E1-50
																									SM-GE664_S108_E1-50
																									SM-GE664_S109_E1-50
																									SM-GE664_S110_E1-50
																									SM-GE664_S112_E1-50
																									SM-GE664_S114_E1-50
																									SM-GE664_S115_E1-50
																									SM-GE664_S117_E1-50
																									SM-GE664_S118_E1-50
																									SM-GE664_S119_E1-50
																									SM-GE664_S120_E1-50
																									SM-GE664_S130_E1-50
																									SM-GE664_S131_E1-50
																									SM-GE664_S132_E1-50
																									SM-GE664_S133_E1-50
																									SM-GE664_S134_E1-50
																									SM-GE664_S135_E1-50
																									SM-GE664_S136_E1-50
																									SM-GE664_S137_E1-50
																									SM-GE664_S138_E1-50
																									SM-GE664_S139_E1-50
																									SM-GE664_S140_E1-50
																									SM-GE664_S141_E1-50
																									SM-GE664_S144_E1-50
																									SM-GE664_S145_E1-50
																									SM-GE664_S146_E1-50
																									SM-GE664_S147_E1-50
																									SM-GE664_S148_E1-50
																									SM-GE664_S149_E1-50
																									SM-GE664_S150_E1-50
																									SM-GE664_S153_E1-50
																									SM-GE664_S154_E1-50
																									SM-GE664_S155_E1-50
																									SM-GE664_S156_E1-50
																									SM-GE664_S157_E1-50
																									SM-GE664_S158_E1-50
																									SM-GE664_S160_E1-50
																									SM-GE664_S162_E1-50
																									SM-GE664_S163_E1-50
																									SM-GE664_S164_E1-50
																									SM-GE664_S165_E1-50
																									SM-GE664_S166_E1-50
																									SM-GE664_S167_E1-50
																									SM-GE664_S168_E1-50
																									SM-GE664_S169_E1-50
																									SM-GE664_S170_E1-50
																									SM-GE664_S171_E1-50
																									SM-GE664_S174_E1-50
																									SM-GE664_S175_E1-50
																									SM-GE664_S176_E1-50
																									SM-GE664_S217_E1-50
																									SM-GE664_S219_E1-50
																									SM-GE664_S220_E1-50
																									SM-GE664_S221_E1-50
																									SM-GE664_S222_E1-50
																									SM-GE664_S223_E1-50
																									SM-GE664_S224_E1-50
																									SM-GE664_S233_E1-50
																									SM-GE664_S234_E1-50
																									SM-GE664_S235_E1-50
																									SM-GE664_S236_E1-50
																									SM-GE664_S237_E1-50
																									SM-GE664_S238_E1-50
																									SM-GE664_S240_E1-50
																									SM-GE664_S241_E1-50
																									SM-GE664_S242_E1-50
																									SM-GE664_S243_E1-50
																									SM-GE664_S245_E1-50
																									SM-GE664_S247_E1-50
																									SM-GE664_S248_E1-50
																									SM-GE664_S249_E1-50
																									SM-GE664_S250_E1-50
																									SM-GE664_S251_E1-50
																									SM-GE664_S252_E1-50
																									SM-GE664_S253_E1-50
																									SM-GE664_S254_E1-50
																									SM-GE664_S255_E1-50
																									SM-GE664_S257_E1-50
																									SM-GE664_S258_E1-50
																									SM-GE664_S259_E1-50
																									SM-GE664_S260_E1-50
																									SM-GE664_S266_E1-50
																									SM-GE664_S267_E1-50
																									SM-GE664_S268_E1-50
																									SM-GE664_S270_E1-50
																									SM-GE664_S271_E1-50
																									SM-GE664_S272_E1-50
																									SM-GE664_S273_E1-50
																									SM-GE664_S274_E1-50
																									SM-GE664_S275_E1-50
																									SM-GE664_S276_E1-50
																									SM-GE664_S277_E1-50
																									SM-GE664_S278_E1-50
																									SM-GE664_S280_E1-50
																									SM-GE664_S281_E1-50
																									SM-GE664_S283_E1-50
																									SM-GE664_S284_E1-50
																									SM-GE664_S285_E1-50
																									SM-GE664_S286_E1-50
																									SM-GE664_S287_E1-50
																									SM-GE664_S288_E1-50
																									SM-GE664_S290_E1-50
																									SM-GE664_S291_E1-50
																									SM-GE664_S293_E1-50
																									SM-GE664_S294_E1-50
																									SM-GE664_S295_E1-50
																									SM-GE664_S296_E1-50
																									SM-GE664_S297_E1-50
																									SM-GE664_S298_E1-50
																									SM-GE664_S300_E1-50
																									SM-GE664_S302_E1-50
																									SM-GE664_S304_E1-50
																									SM-GE664_S305_E1-50
																									SM-GE664_S307_E1-50
																									SM-GE664_S308_E1-50
																									SM-GE664_S309_E1-50
																									SM-GE664_S310_E1-50
																									SM-GE664_S311_E1-50
																									SM-GE664_S312_E1-50
																									SM-GE665_S001_E1-50
																									SM-GE665_S002_E1-50
																									SM-GE665_S003_E1-50
																									SM-GE665_S004_E1-50
																									SM-GE665_S005_E1-50
																									SM-GE665_S007_E1-50
																									SM-GE665_S008_E1-50
																									SM-GE665_S009_E1-50
																									SM-GE665_S015_E1-50
																									SM-GE665_S017_E1-50
																									SM-GE665_S019_E1-50
																									SM-GE665_S020_E1-50
																									SM-GE665_S022_E1-50
																									SM-GE665_S024_E1-50
																									SM-GE665_S098_E1-50
																									SM-GE665_S100_E1-50
																									SM-GE665_S102_E1-50
																									SM-GE665_S104_E1-50
																									SM-GE665_S105_E1-50
																									SM-GE665_S106_E1-50
																									SM-GE665_S107_E1-50
																									SM-GE665_S108_E1-50
																									SM-GE665_S110_E1-50
																									SM-GE665_S111_E1-50
																									SM-GE665_S112_E1-50
																									SM-GE665_S113_E1-50
																									SM-GE665_S114_E1-50
																									SM-GE665_S115_E1-50
																									SM-GE665_S116_E1-50
																									SM-GE665_S117_E1-50
																									SM-GE665_S118_E1-50
																									SM-GE665_S193_E1-50
																									SM-GE665_S194_E1-50
																									SM-GE665_S195_E1-50
																									SM-GE665_S196_E1-50
																									SM-GE665_S197_E1-50
																									SM-GE665_S199_E1-50
																									SM-GE665_S200_E1-50
																									SM-GE665_S201_E1-50
																									SM-GE665_S202_E1-50
																									SM-GE665_S203_E1-50
																									SM-GE665_S204_E1-50
																									SM-GE665_S205_E1-50
																									SM-GE665_S206_E1-50
																									SM-GE665_S207_E1-50
																									SM-GE665_S210_E1-50
																									SM-GE665_S211_E1-50
																									SM-GE665_S212_E1-50
																									SM-GE665_S213_E1-50
																									SM-GE665_S214_E1-50
																									SM-GE665_S215_E1-50
																									SM-GE665_S216_E1-50
																									SM-GE665_S217_E1-50
																									SM-GE665_S218_E1-50
																									SM-GE665_S220_E1-50
																									SM-GE665_S221_E1-50
																									SM-GE665_S222_E1-50
																									SM-GE665_S223_E1-50
																									SM-GE665_S224_E1-50
																									SM-GE665_S225_E1-50
																									SM-GE665_S226_E1-50
																									SM-GE665_S229_E1-50
																									SM-GE665_S231_E1-50
																									SM-GE665_S232_E1-50
																									SM-GE665_S233_E1-50
																									SM-GE665_S234_E1-50
																									SM-GE665_S236_E1-50
																									SM-GE665_S237_E1-50
																									SM-GE665_S238_E1-50
																									SM-GE665_S239_E1-50
																									SM-GE665_S240_E1-50
																									SM-GE64Q_S294_E1-50
																									SM-GE64Q_S310_E1-50
																									SM-GE64Q_S358_E1-50
																									SM-GE64Q_S372_E1-50
																									SM-GE662_S017_E1-50
																									SM-GE662_S106_E1-50
																									SM-GE662_S107_E1-50
																									SM-GE662_S113_E1-50
																									SM-GE662_S115_E1-50
																									SM-GE662_S197_E1-50
																									SM-GE662_S206_E1-50
																									SM-GE662_S215_E1-50
																									SM-GE662_S291_E1-50
																									SM-GE662_S312_E1-50
																									SM-GE663_S100_E1-50
																									SM-GE663_S114_E1-50
																									SM-GE663_S121_E1-50
																									SM-GE663_S126_E1-50
																									SM-GE66Z_S325_E1-50
																									SM-GE671_S226_E1-50
																									SM-GE671_S230_E1-50
																									SM-GE671_S231_E1-50
																									SM-GE671_S232_E1-50
																									SM-GE671_S234_E1-50
																									SM-GE8ZW_S192_E1-50
																									SM-GE93T_S072_E1-50
																									SM-GE93T_S090_E1-50
																									SM-GE93T_S096_E1-50
																									SM-GE93T_S185_E1-50
																									SM-GE93T_S382_E1-50
																									SM-GE92P_S095_E1-50
																									SM-GE92P_S180_E1-50
																									SM-GE92P_S186_E1-50
																									SM-GE92P_S191_E1-50
																									SM-GE92P_S192_E1-50
																									SM-GE92R_S065_E1-50

## Sheet: Cell_lists_Fig.5
Cell cluster sets of Figure 5
ACA Glutamatergic Rbp4 (N = 676)		ACA RSP_ACA L4_5 IT + L5 IT + L4_5 IT (N = 231 + 168 + 839)		ACA Gabaergic + L2_3 + L6 CT + L6 IT + L6b + Non-neuronal (N = 691 + 524 + 1469 + 369 + 447 + 14)
Rbp4-Cre::tdTomato+		L4/5 IT		Negative Contrast Set
SM-DD44M_S26_E1-50		SM-DD44M_S62_E1-50		SM-DD45D_S018_E1-50
SM-GE63L_S279_E1-50		SM-DD44O_S53_E1-50		SM-DD45D_S024_E1-50
SM-DD44L_S84_E1-50		SM-DD45M_S132_E1-50		SM-DD45M_S048_E1-50
SM-DD44L_S87_E1-50		SM-DD45M_S136_E1-50		SM-DD45M_S052_E1-50
SM-DD44L_S90_E1-50		SM-DD45R_S177_E1-50		SM-DD45R_S051_E1-50
SM-DD44L_S92_E1-50		SM-DD45R_S180_E1-50		SM-DD45T_S081_E1-50
SM-DD44M_S13_E1-50		SM-DD45R_S183_E1-50		SM-DD45T_S132_E1-50
SM-DD44M_S19_E1-50		SM-DD45R_S186_E1-50		SM-DD45U_S082_E1-50
SM-DD44M_S20_E1-50		SM-DD45R_S187_E1-50		SM-DD45U_S141_E1-50
SM-DD44M_S31_E1-50		SM-DD45S_S030_E1-50		SM-DD45U_S162_E1-50
SM-DD44O_S19_E1-50		SM-DD45S_S040_E1-50		SM-GE63W_S072_E1-50
SM-DD44O_S21_E1-50		SM-DD45S_S041_E1-50		SM-GE63W_S164_E1-50
SM-DD44O_S23_E1-50		SM-DD45S_S103_E1-50		SM-GE63W_S171_E1-50
SM-DD44O_S24_E1-50		SM-DD45S_S106_E1-50		SM-GE63W_S215_E1-50
SM-DD44O_S25_E1-50		SM-DD45S_S117_E1-50		SM-GE63W_S216_E1-50
SM-DD44O_S28_E1-50		SM-DD45S_S130_E1-50		SM-GE63W_S219_E1-50
SM-DD44O_S29_E1-50		SM-DD45T_S155_E1-50		SM-GE63W_S238_E1-50
SM-DD44O_S35_E1-50		SM-DD45U_S081_E1-50		SM-GE63W_S246_E1-50
SM-DD44O_S36_E1-50		SM-DD45U_S090_E1-50		SM-GE63J_S025_E1-50
SM-DD44Q_S01_E1-50		SM-DD45U_S140_E1-50		SM-GE63L_S018_E1-50
SM-DD44Q_S07_E1-50		SM-GE63W_S077_E1-50		SM-GE63L_S102_E1-50
SM-DD44Q_S11_E1-50		SM-GE63W_S157_E1-50		SM-GE63L_S113_E1-50
SM-DD44Q_S12_E1-50		SM-GE63W_S196_E1-50		SM-GE63N_S362_E1-50
SM-DD44Q_S13_E1-50		SM-GE63W_S234_E1-50		SM-GE63N_S378_E1-50
SM-DD44Q_S16_E1-50		SM-GE63W_S317_E1-50		SM-GE64P_S148_E1-50
SM-DD44Q_S19_E1-50		SM-GE63J_S029_E1-50		SM-GE64P_S150_E1-50
SM-DD44Q_S21_E1-50		SM-GE63J_S045_E1-50		SM-GE64P_S188_E1-50
SM-DD44Q_S22_E1-50		SM-GE63L_S003_E1-50		SM-GE64P_S190_E1-50
SM-DD44S_S02_E1-50		SM-GE63L_S020_E1-50		SM-DD45D_S041_E1-50
SM-DD44S_S10_E1-50		SM-GE63L_S101_E1-50		SM-DD45M_S154_E1-50
SM-DD44S_S15_E1-50		SM-GE63L_S105_E1-50		SM-DD45S_S084_E1-50
SM-DD45C_S001_E1-50		SM-GE63L_S111_E1-50		SM-GE63W_S263_E1-50
SM-DD45C_S002_E1-50		SM-GE63L_S118_E1-50		SM-GE63W_S364_E1-50
SM-DD45C_S003_E1-50		SM-GE63L_S235_E1-50		SM-GE63J_S244_E1-50
SM-DD45C_S004_E1-50		SM-GE63L_S258_E1-50		SM-GE63N_S260_E1-50
SM-DD45C_S007_E1-50		SM-GE63L_S259_E1-50		SM-GE67Z_S297_E1-50
SM-DD45C_S011_E1-50		SM-GE63L_S262_E1-50		SM-DD45L_S044_E1-50
SM-DD45C_S012_E1-50		SM-GE63L_S331_E1-50		SM-DD45S_S059_E1-50
SM-DD45C_S013_E1-50		SM-GE63L_S356_E1-50		SM-GE63J_S232_E1-50
SM-DD45C_S020_E1-50		SM-GE63N_S019_E1-50		SM-DD45U_S151_E1-50
SM-DD45C_S021_E1-50		SM-GE63N_S137_E1-50		SM-GE63L_S007_E1-50
SM-DD45C_S022_E1-50		SM-GE63N_S316_E1-50		SM-GE64P_S072_E1-50
SM-DD45C_S028_E1-50		SM-GE63N_S380_E1-50		SM-DD45Y_S089_E1-50
SM-DD45C_S031_E1-50		SM-GE64P_S040_E1-50		SM-GE63W_S008_E1-50
SM-DD45C_S102_E1-50		SM-GE64P_S105_E1-50		SM-GE63W_S011_E1-50
SM-DD45C_S103_E1-50		SM-GE64P_S108_E1-50		SM-GE63W_S324_E1-50
SM-DD45C_S116_E1-50		SM-GE64P_S138_E1-50		SM-GE63K_S005_E1-50
SM-DD45C_S125_E1-50		SM-GE64P_S144_E1-50		SM-DD45L_S048_E1-50
SM-DD45C_S127_E1-50		SM-GE64P_S149_E1-50		SM-DD45S_S066_E1-50
SM-DD45C_S130_E1-50		SM-GE64P_S162_E1-50		SM-GE63L_S209_E1-50
SM-DD45C_S131_E1-50		SM-GE64P_S205_E1-50		SM-GE63N_S107_E1-50
SM-DD45D_S003_E1-50		SM-GE64P_S341_E1-50		SM-GE63N_S381_E1-50
SM-DD45D_S006_E1-50		SM-GE64P_S344_E1-50		SM-GE63L_S302_E1-50
SM-DD45D_S007_E1-50		SM-GE64Q_S108_E1-50		SM-DD45D_S029_E1-50
SM-DD45D_S009_E1-50		SM-GE662_S128_E1-50		SM-DD45D_S165_E1-50
SM-DD45D_S016_E1-50		SM-GE662_S220_E1-50		SM-DD45M_S129_E1-50
SM-DD45D_S097_E1-50		SM-DD44L_S73_E1-50		SM-DD45U_S095_E1-50
SM-DD45D_S098_E1-50		SM-DD44L_S76_E1-50		SM-DD45U_S139_E1-50
SM-DD45D_S099_E1-50		SM-DD44L_S77_E1-50		SM-GE63J_S141_E1-50
SM-DD45D_S101_E1-50		SM-DD44L_S78_E1-50		SM-GE63L_S239_E1-50
SM-DD45D_S103_E1-50		SM-DD44L_S83_E1-50		SM-GE63L_S332_E1-50
SM-DD45D_S104_E1-50		SM-DD44L_S86_E1-50		SM-GE63N_S242_E1-50
SM-DD45D_S105_E1-50		SM-DD44L_S88_E1-50		SM-GE63N_S377_E1-50
SM-DD45D_S106_E1-50		SM-DD44L_S94_E1-50		SM-GE64P_S003_E1-50
SM-DD45D_S107_E1-50		SM-DD44L_S96_E1-50		SM-GE64P_S062_E1-50
SM-DD45D_S109_E1-50		SM-DD44M_S09_E1-50		SM-GE64P_S146_E1-50
SM-DD45D_S110_E1-50		SM-DD44M_S10_E1-50		SM-GE64P_S179_E1-50
SM-DD45D_S112_E1-50		SM-DD44M_S11_E1-50		SM-GE67T_S145_E1-50
SM-DD45D_S115_E1-50		SM-DD44M_S14_E1-50		SM-GE67T_S146_E1-50
SM-DD45D_S116_E1-50		SM-DD44M_S15_E1-50		SM-GE67T_S147_E1-50
SM-DD45D_S120_E1-50		SM-DD44M_S25_E1-50		SM-GE67T_S148_E1-50
SM-DD45K_S101_E1-50		SM-DD44M_S29_E1-50		SM-GE67T_S149_E1-50
SM-DD45K_S105_E1-50		SM-DD44M_S30_E1-50		SM-GE67T_S150_E1-50
SM-DD45K_S106_E1-50		SM-DD44O_S18_E1-50		SM-GE67T_S151_E1-50
SM-DD45K_S110_E1-50		SM-DD44O_S20_E1-50		SM-GE67T_S152_E1-50
SM-DD45K_S112_E1-50		SM-DD44O_S27_E1-50		SM-GE67T_S153_E1-50
SM-DD45L_S018_E1-50		SM-DD44O_S32_E1-50		SM-GE67T_S154_E1-50
SM-DD45L_S021_E1-50		SM-DD44O_S33_E1-50		SM-GE67T_S155_E1-50
SM-DD45L_S022_E1-50		SM-DD44O_S37_E1-50		SM-GE67T_S156_E1-50
SM-DD45L_S023_E1-50		SM-DD44O_S39_E1-50		SM-GE67T_S157_E1-50
SM-DD45L_S024_E1-50		SM-DD44Q_S04_E1-50		SM-GE67T_S158_E1-50
SM-DD45L_S025_E1-50		SM-DD44Q_S05_E1-50		SM-GE67T_S159_E1-50
SM-DD45L_S028_E1-50		SM-DD44Q_S08_E1-50		SM-GE67T_S160_E1-50
SM-DD45L_S029_E1-50		SM-DD44Q_S09_E1-50		SM-GE67T_S161_E1-50
SM-DD45L_S030_E1-50		SM-DD44Q_S10_E1-50		SM-GE67T_S162_E1-50
SM-DD45L_S097_E1-50		SM-DD44Q_S14_E1-50		SM-GE67T_S163_E1-50
SM-DD45L_S098_E1-50		SM-DD44Q_S20_E1-50		SM-GE67T_S164_E1-50
SM-DD45L_S099_E1-50		SM-DD44S_S01_E1-50		SM-GE67T_S165_E1-50
SM-DD45L_S100_E1-50		SM-DD44S_S03_E1-50		SM-GE67T_S166_E1-50
SM-DD45L_S102_E1-50		SM-DD44S_S04_E1-50		SM-GE67T_S167_E1-50
SM-DD45L_S114_E1-50		SM-DD44S_S05_E1-50		SM-GE67T_S168_E1-50
SM-DD45L_S117_E1-50		SM-DD44S_S06_E1-50		SM-GE67T_S250_E1-50
SM-DD45L_S126_E1-50		SM-DD44S_S08_E1-50		SM-GE67T_S251_E1-50
SM-DD45L_S128_E1-50		SM-DD44S_S14_E1-50		SM-GE67T_S252_E1-50
SM-DD45M_S004_E1-50		SM-DD45C_S005_E1-50		SM-GE67T_S253_E1-50
SM-DD45M_S011_E1-50		SM-DD45C_S010_E1-50		SM-GE67T_S254_E1-50
SM-DD45M_S014_E1-50		SM-DD45C_S014_E1-50		SM-GE67T_S255_E1-50
SM-DD45M_S015_E1-50		SM-DD45C_S025_E1-50		SM-GE67T_S256_E1-50
SM-DD45M_S016_E1-50		SM-DD45C_S026_E1-50		SM-GE67T_S257_E1-50
SM-DD45M_S025_E1-50		SM-DD45C_S030_E1-50		SM-GE67T_S258_E1-50
SM-DD45M_S028_E1-50		SM-DD45C_S099_E1-50		SM-GE67T_S259_E1-50
SM-DD45M_S029_E1-50		SM-DD45C_S100_E1-50		SM-GE67T_S260_E1-50
SM-DD45M_S031_E1-50		SM-DD45C_S105_E1-50		SM-GE67T_S261_E1-50
SM-DD45M_S097_E1-50		SM-DD45C_S107_E1-50		SM-GE67T_S262_E1-50
SM-DD45M_S098_E1-50		SM-DD45C_S110_E1-50		SM-GE67T_S263_E1-50
SM-DD45M_S101_E1-50		SM-DD45C_S111_E1-50		SM-GE67T_S264_E1-50
SM-DD45M_S102_E1-50		SM-DD45C_S112_E1-50		SM-GE67T_S265_E1-50
SM-DD45M_S103_E1-50		SM-DD45C_S113_E1-50		SM-GE67T_S266_E1-50
SM-DD45M_S110_E1-50		SM-DD45C_S115_E1-50		SM-GE67T_S267_E1-50
SM-DD45M_S111_E1-50		SM-DD45C_S117_E1-50		SM-GE67T_S268_E1-50
SM-DD45M_S112_E1-50		SM-DD45C_S121_E1-50		SM-GE67T_S269_E1-50
SM-GE635_S003_E1-50		SM-DD45C_S129_E1-50		SM-GE67T_S270_E1-50
SM-GE635_S005_E1-50		SM-DD45C_S135_E1-50		SM-GE67T_S271_E1-50
SM-GE635_S011_E1-50		SM-DD45C_S136_E1-50		SM-GE67T_S272_E1-50
SM-GE635_S098_E1-50		SM-DD45D_S002_E1-50		SM-GE67T_S337_E1-50
SM-GE635_S099_E1-50		SM-DD45D_S005_E1-50		SM-GE67T_S338_E1-50
SM-GE635_S103_E1-50		SM-DD45D_S010_E1-50		SM-GE67T_S339_E1-50
SM-GE635_S107_E1-50		SM-DD45D_S011_E1-50		SM-GE67T_S340_E1-50
SM-GE635_S108_E1-50		SM-DD45D_S012_E1-50		SM-DD45D_S033_E1-50
SM-GE635_S109_E1-50		SM-DD45D_S013_E1-50		SM-DD45D_S036_E1-50
SM-GE635_S111_E1-50		SM-DD45D_S015_E1-50		SM-DD45D_S038_E1-50
SM-GE63W_S081_E1-50		SM-DD45D_S100_E1-50		SM-DD45D_S128_E1-50
SM-GE63W_S082_E1-50		SM-DD45D_S102_E1-50		SM-DD45M_S155_E1-50
SM-GE63W_S087_E1-50		SM-DD45D_S111_E1-50		SM-DD45M_S157_E1-50
SM-GE63W_S094_E1-50		SM-DD45D_S113_E1-50		SM-DD45R_S153_E1-50
SM-GE63W_S096_E1-50		SM-DD45D_S114_E1-50		SM-DD45R_S160_E1-50
SM-GE63W_S177_E1-50		SM-DD45D_S118_E1-50		SM-DD45T_S026_E1-50
SM-GE63W_S178_E1-50		SM-DD45K_S099_E1-50		SM-DD45T_S028_E1-50
SM-GE63W_S183_E1-50		SM-DD45K_S100_E1-50		SM-DD45T_S048_E1-50
SM-GE63W_S184_E1-50		SM-DD45K_S102_E1-50		SM-DD45T_S098_E1-50
SM-GE63W_S186_E1-50		SM-DD45K_S107_E1-50		SM-DD45T_S103_E1-50
SM-GE63W_S273_E1-50		SM-DD45K_S111_E1-50		SM-DD45T_S106_E1-50
SM-GE63W_S283_E1-50		SM-DD45L_S011_E1-50		SM-DD45T_S117_E1-50
SM-GE63W_S285_E1-50		SM-DD45L_S014_E1-50		SM-DD45T_S172_E1-50
SM-GE63W_S287_E1-50		SM-DD45L_S016_E1-50		SM-DD45T_S176_E1-50
SM-GE63W_S288_E1-50		SM-DD45L_S020_E1-50		SM-DD45T_S180_E1-50
SM-GE63J_S049_E1-50		SM-DD45L_S032_E1-50		SM-DD45T_S182_E1-50
SM-GE63J_S052_E1-50		SM-DD45L_S103_E1-50		SM-DD45T_S185_E1-50
SM-GE63J_S054_E1-50		SM-DD45L_S113_E1-50		SM-DD45U_S040_E1-50
SM-GE63J_S058_E1-50		SM-DD45L_S118_E1-50		SM-GE63W_S006_E1-50
SM-GE63J_S059_E1-50		SM-DD45L_S119_E1-50		SM-GE63W_S013_E1-50
SM-GE63J_S062_E1-50		SM-DD45M_S001_E1-50		SM-GE63W_S025_E1-50
SM-GE63J_S063_E1-50		SM-DD45M_S002_E1-50		SM-GE63W_S111_E1-50
SM-GE63J_S065_E1-50		SM-DD45M_S009_E1-50		SM-GE63W_S118_E1-50
SM-GE63J_S066_E1-50		SM-DD45M_S027_E1-50		SM-GE63W_S270_E1-50
SM-GE63J_S145_E1-50		SM-DD45M_S104_E1-50		SM-GE63W_S323_E1-50
SM-GE63J_S146_E1-50		SM-DD45M_S105_E1-50		SM-GE63W_S347_E1-50
SM-GE63J_S147_E1-50		SM-GE635_S012_E1-50		SM-GE63W_S359_E1-50
SM-GE63J_S152_E1-50		SM-GE635_S015_E1-50		SM-GE63W_S374_E1-50
SM-GE63J_S154_E1-50		SM-GE635_S102_E1-50		SM-GE63W_S376_E1-50
SM-GE63J_S157_E1-50		SM-GE635_S104_E1-50		SM-GE63J_S254_E1-50
SM-GE63J_S159_E1-50		SM-GE635_S105_E1-50		SM-GE63K_S001_E1-50
SM-GE63J_S160_E1-50		SM-GE635_S110_E1-50		SM-GE63K_S029_E1-50
SM-GE63J_S264_E1-50		SM-GE63W_S091_E1-50		SM-GE63L_S047_E1-50
SM-GE63J_S265_E1-50		SM-GE63W_S179_E1-50		SM-GE63N_S058_E1-50
SM-GE63J_S266_E1-50		SM-GE63W_S191_E1-50		SM-GE63N_S165_E1-50
SM-GE63J_S267_E1-50		SM-GE63W_S276_E1-50		SM-GE67T_S065_E1-50
SM-GE63J_S268_E1-50		SM-GE63W_S279_E1-50		SM-GE67T_S066_E1-50
SM-GE63J_S270_E1-50		SM-GE63W_S282_E1-50		SM-GE67T_S067_E1-50
SM-GE63J_S272_E1-50		SM-GE63W_S284_E1-50		SM-GE67T_S068_E1-50
SM-GE63J_S329_E1-50		SM-GE63J_S057_E1-50		SM-GE67T_S069_E1-50
SM-GE63J_S331_E1-50		SM-GE63J_S060_E1-50		SM-GE67T_S070_E1-50
SM-GE63J_S333_E1-50		SM-GE63J_S061_E1-50		SM-GE67T_S071_E1-50
SM-GE63J_S335_E1-50		SM-GE63J_S064_E1-50		SM-GE67T_S072_E1-50
SM-GE63J_S336_E1-50		SM-GE63J_S070_E1-50		SM-GE67T_S073_E1-50
SM-GE63J_S337_E1-50		SM-GE63J_S149_E1-50		SM-GE67T_S074_E1-50
SM-GE63J_S342_E1-50		SM-GE63J_S164_E1-50		SM-GE67T_S075_E1-50
SM-GE63J_S345_E1-50		SM-GE63J_S166_E1-50		SM-GE67T_S076_E1-50
SM-GE63J_S347_E1-50		SM-GE63J_S168_E1-50		SM-GE67T_S077_E1-50
SM-GE63J_S349_E1-50		SM-GE63J_S269_E1-50		SM-GE67T_S078_E1-50
SM-GE63J_S350_E1-50		SM-GE63J_S271_E1-50		SM-GE67T_S079_E1-50
SM-GE63K_S060_E1-50		SM-GE63J_S334_E1-50		SM-GE67T_S080_E1-50
SM-GE63K_S061_E1-50		SM-GE63J_S341_E1-50		SM-GE67T_S089_E1-50
SM-GE63K_S063_E1-50		SM-GE63J_S348_E1-50		SM-GE67T_S090_E1-50
SM-GE63K_S064_E1-50		SM-GE63J_S351_E1-50		SM-GE67T_S091_E1-50
SM-GE63K_S067_E1-50		SM-GE63J_S352_E1-50		SM-GE67T_S092_E1-50
SM-GE63K_S069_E1-50		SM-GE63L_S073_E1-50		SM-GE67T_S093_E1-50
SM-GE63K_S072_E1-50		SM-GE63L_S084_E1-50		SM-GE67T_S094_E1-50
SM-GE63L_S074_E1-50		SM-GE63L_S175_E1-50		SM-GE67T_S095_E1-50
SM-GE63L_S075_E1-50		SM-GE63L_S181_E1-50		SM-GE67T_S096_E1-50
SM-GE63L_S077_E1-50		SM-GE63L_S184_E1-50		SM-GE67T_S169_E1-50
SM-GE63L_S079_E1-50		SM-GE63L_S189_E1-50		SM-GE67T_S170_E1-50
SM-GE63L_S081_E1-50		SM-GE63L_S277_E1-50		SM-GE67T_S341_E1-50
SM-GE63L_S082_E1-50		SM-GE63L_S285_E1-50		SM-GE67T_S342_E1-50
SM-GE63L_S083_E1-50		SM-GE63L_S364_E1-50		SM-GE67T_S343_E1-50
SM-GE63L_S086_E1-50		SM-GE63L_S373_E1-50		SM-GE67T_S344_E1-50
SM-GE63L_S087_E1-50		SM-GE63L_S375_E1-50		SM-GE67T_S345_E1-50
SM-GE63L_S088_E1-50		SM-GE63L_S381_E1-50		SM-GE67T_S346_E1-50
SM-GE63L_S090_E1-50		SM-GE63N_S074_E1-50		SM-GE67T_S347_E1-50
SM-GE63L_S169_E1-50		SM-GE63N_S075_E1-50		SM-GE67T_S348_E1-50
SM-GE63L_S172_E1-50		SM-GE63N_S078_E1-50		SM-GE67T_S349_E1-50
SM-GE63L_S173_E1-50		SM-GE63N_S080_E1-50		SM-GE67T_S350_E1-50
SM-GE63L_S174_E1-50		SM-GE63N_S089_E1-50		SM-GE67T_S351_E1-50
SM-GE63L_S177_E1-50		SM-GE63N_S176_E1-50		SM-GE67T_S352_E1-50
SM-GE63L_S179_E1-50		SM-GE63N_S178_E1-50		SM-GE67T_S353_E1-50
SM-GE63L_S180_E1-50		SM-GE63N_S180_E1-50		SM-GE67T_S354_E1-50
SM-GE63L_S182_E1-50		SM-GE63N_S267_E1-50		SM-GE67T_S355_E1-50
SM-GE63L_S186_E1-50		SM-GE63N_S280_E1-50		SM-GE67T_S356_E1-50
SM-GE63L_S188_E1-50		SM-GE63N_S287_E1-50		SM-GE67T_S357_E1-50
SM-GE63L_S192_E1-50		SM-GE63N_S288_E1-50		SM-GE67T_S358_E1-50
SM-GE63L_S265_E1-50		SM-GE64P_S084_E1-50		SM-GE67T_S359_E1-50
SM-GE63L_S266_E1-50		SM-GE64P_S089_E1-50		SM-GE67T_S360_E1-50
SM-GE63L_S267_E1-50		SM-GE64P_S091_E1-50		SM-GE67Z_S290_E1-50
SM-GE63L_S268_E1-50		SM-GE64P_S093_E1-50		SM-GE67Z_S300_E1-50
SM-GE63L_S269_E1-50		SM-GE64P_S290_E1-50		SM-DD45D_S054_E1-50
SM-GE63L_S270_E1-50		SM-GE64P_S301_E1-50		SM-DD45D_S060_E1-50
SM-GE63L_S271_E1-50		SM-DD44C_S90_E1-50		SM-DD45U_S174_E1-50
SM-GE63L_S273_E1-50		SM-DD44M_S73_E1-50		SM-GE63L_S196_E1-50
SM-GE63L_S274_E1-50		SM-DD44M_S96_E1-50		SM-GE65A_S008_E1-50
SM-GE63L_S280_E1-50		SM-DD44O_S93_E1-50		SM-GE67T_S171_E1-50
SM-GE63L_S281_E1-50		SM-DD45C_S087_E1-50		SM-GE67T_S172_E1-50
SM-GE63L_S286_E1-50		SM-DD45C_S090_E1-50		SM-GE67T_S173_E1-50
SM-GE63L_S287_E1-50		SM-DD45C_S183_E1-50		SM-GE67T_S174_E1-50
SM-GE63L_S288_E1-50		SM-DD45R_S014_E1-50		SM-GE67T_S176_E1-50
SM-GE63L_S365_E1-50		SM-DD45R_S022_E1-50		SM-GE67T_S177_E1-50
SM-GE63L_S366_E1-50		SM-DD45R_S023_E1-50		SM-GE67T_S178_E1-50
SM-GE63L_S368_E1-50		SM-DD45S_S075_E1-50		SM-GE67T_S179_E1-50
SM-GE63L_S370_E1-50		SM-DD45S_S145_E1-50		SM-GE67T_S180_E1-50
SM-GE63L_S378_E1-50		SM-DD45S_S154_E1-50		SM-DD45R_S033_E1-50
SM-GE63L_S379_E1-50		SM-DD45S_S158_E1-50		SM-GE63N_S121_E1-50
SM-GE63L_S380_E1-50		SM-DD45T_S007_E1-50		SM-DD45S_S096_E1-50
SM-GE63L_S383_E1-50		SM-DD45U_S008_E1-50		SM-GE63W_S109_E1-50
SM-GE63L_S384_E1-50		SM-DD45U_S010_E1-50		SM-GE63W_S116_E1-50
SM-GE63N_S073_E1-50		SM-DD45U_S098_E1-50		SM-GE63J_S375_E1-50
SM-GE63N_S077_E1-50		SM-DD45U_S101_E1-50		SM-GE63L_S232_E1-50
SM-GE63N_S090_E1-50		SM-GE63W_S119_E1-50		SM-DD45M_S181_E1-50
SM-GE63N_S091_E1-50		SM-GE63L_S131_E1-50		SM-GE63J_S011_E1-50
SM-GE63N_S094_E1-50		SM-GE63L_S225_E1-50		SM-GE63L_S200_E1-50
SM-GE63N_S171_E1-50		SM-GE63L_S318_E1-50		SM-GE63N_S037_E1-50
SM-GE63N_S173_E1-50		SM-GE63N_S049_E1-50		SM-GE63N_S100_E1-50
SM-GE63N_S177_E1-50		SM-GE63J_S228_E1-50		SM-GE63N_S326_E1-50
SM-GE63N_S181_E1-50		SM-DD44M_S38_E1-50		SM-GE63N_S332_E1-50
SM-GE63N_S183_E1-50		SM-DD44O_S44_E1-50		SM-GE65A_S018_E1-50
SM-GE63N_S266_E1-50		SM-DD45M_S114_E1-50		SM-DD45U_S137_E1-50
SM-GE63N_S268_E1-50		SM-DD45R_S172_E1-50		SM-GE63W_S132_E1-50
SM-GE63N_S269_E1-50		SM-DD45R_S174_E1-50		SM-GE63L_S249_E1-50
SM-GE63N_S270_E1-50		SM-DD45T_S157_E1-50		SM-GE63N_S235_E1-50
SM-GE63N_S275_E1-50		SM-GE63L_S100_E1-50		SM-GE63N_S310_E1-50
SM-GE63N_S277_E1-50		SM-GE63N_S010_E1-50		SM-GE64P_S173_E1-50
SM-GE63N_S279_E1-50		SM-DD44L_S74_E1-50		SM-DD45T_S110_E1-50
SM-GE63N_S281_E1-50		SM-DD44L_S82_E1-50		SM-GE63W_S346_E1-50
SM-GE63N_S282_E1-50		SM-DD44L_S91_E1-50		SM-GE63K_S022_E1-50
SM-GE63N_S283_E1-50		SM-DD44M_S17_E1-50		SM-GE63L_S313_E1-50
SM-GE63N_S285_E1-50		SM-DD44M_S23_E1-50		SM-DD45D_S053_E1-50
SM-GE63N_S286_E1-50		SM-DD44M_S24_E1-50		SM-DD45M_S191_E1-50
SM-GE64P_S073_E1-50		SM-DD44M_S28_E1-50		SM-DD45S_S069_E1-50
SM-GE64P_S074_E1-50		SM-DD44O_S17_E1-50		SM-DD45T_S059_E1-50
SM-GE64P_S075_E1-50		SM-DD44O_S34_E1-50		SM-GE63W_S044_E1-50
SM-GE64P_S076_E1-50		SM-DD44O_S40_E1-50		SM-GE63W_S052_E1-50
SM-GE64P_S078_E1-50		SM-DD44Q_S06_E1-50		SM-GE63J_S021_E1-50
SM-GE64P_S079_E1-50		SM-DD44Q_S15_E1-50		SM-GE63J_S097_E1-50
SM-GE64P_S080_E1-50		SM-DD44Q_S18_E1-50		SM-GE63K_S035_E1-50
SM-GE64P_S081_E1-50		SM-DD44Q_S24_E1-50		SM-GE63L_S062_E1-50
SM-GE64P_S083_E1-50		SM-DD44S_S07_E1-50		SM-GE63L_S064_E1-50
SM-GE64P_S085_E1-50		SM-DD45C_S023_E1-50		SM-GE63L_S152_E1-50
SM-GE64P_S086_E1-50		SM-DD45C_S101_E1-50		SM-GE63L_S154_E1-50
SM-GE64P_S087_E1-50		SM-DD45C_S104_E1-50		SM-GE63L_S289_E1-50
SM-GE64P_S090_E1-50		SM-DD45C_S109_E1-50		SM-GE63N_S034_E1-50
SM-GE64P_S092_E1-50		SM-DD45C_S119_E1-50		SM-GE63N_S110_E1-50
SM-GE64P_S094_E1-50		SM-DD45L_S017_E1-50		SM-GE63N_S341_E1-50
SM-GE64P_S095_E1-50		SM-DD45L_S031_E1-50		SM-DD45M_S095_E1-50
SM-GE64P_S096_E1-50		SM-DD45M_S005_E1-50		SM-DD45D_S158_E1-50
SM-GE64P_S289_E1-50		SM-GE635_S002_E1-50		SM-DD45D_S160_E1-50
SM-GE64P_S291_E1-50		SM-GE635_S009_E1-50		SM-DD45M_S117_E1-50
SM-GE64P_S292_E1-50		SM-GE635_S014_E1-50		SM-DD45T_S135_E1-50
SM-GE64P_S294_E1-50		SM-GE635_S097_E1-50		SM-DD45U_S077_E1-50
SM-GE64P_S295_E1-50		SM-GE635_S101_E1-50		SM-DD45U_S085_E1-50
SM-GE64P_S297_E1-50		SM-GE63W_S083_E1-50		SM-DD45U_S087_E1-50
SM-GE64P_S298_E1-50		SM-GE63W_S084_E1-50		SM-DD45U_S146_E1-50
SM-GE64P_S299_E1-50		SM-GE63W_S085_E1-50		SM-DD45U_S152_E1-50
SM-GE64P_S300_E1-50		SM-GE63W_S088_E1-50		SM-GE63W_S143_E1-50
SM-GE64P_S302_E1-50		SM-GE63W_S090_E1-50		SM-GE63W_S145_E1-50
SM-GE64P_S303_E1-50		SM-GE63W_S092_E1-50		SM-GE63W_S146_E1-50
SM-GE64P_S304_E1-50		SM-GE63W_S182_E1-50		SM-GE63W_S151_E1-50
SM-DD44L_S80_E1-50		SM-GE63W_S189_E1-50		SM-GE63W_S199_E1-50
SM-DD44L_S81_E1-50		SM-GE63W_S190_E1-50		SM-GE63W_S214_E1-50
SM-DD44Q_S03_E1-50		SM-GE63W_S274_E1-50		SM-GE63W_S301_E1-50
SM-DD45C_S097_E1-50		SM-GE63W_S280_E1-50		SM-GE63W_S304_E1-50
SM-DD45C_S106_E1-50		SM-GE63W_S281_E1-50		SM-GE63W_S309_E1-50
SM-DD45L_S116_E1-50		SM-GE63W_S286_E1-50		SM-GE63W_S316_E1-50
SM-GE635_S004_E1-50		SM-GE63J_S051_E1-50		SM-GE63L_S019_E1-50
SM-GE635_S008_E1-50		SM-GE63J_S056_E1-50		SM-GE63L_S119_E1-50
SM-GE635_S010_E1-50		SM-GE63J_S067_E1-50		SM-GE63L_S261_E1-50
SM-GE63W_S089_E1-50		SM-GE63J_S163_E1-50		SM-GE63L_S329_E1-50
SM-GE63W_S095_E1-50		SM-GE63J_S165_E1-50		SM-GE63L_S358_E1-50
SM-GE63W_S180_E1-50		SM-GE63J_S259_E1-50		SM-GE63N_S124_E1-50
SM-GE63W_S188_E1-50		SM-GE63J_S260_E1-50		SM-GE63N_S142_E1-50
SM-GE63W_S192_E1-50		SM-GE63J_S262_E1-50		SM-GE63N_S243_E1-50
SM-GE63W_S278_E1-50		SM-GE63J_S332_E1-50		SM-GE63N_S245_E1-50
SM-GE63J_S068_E1-50		SM-GE63K_S062_E1-50		SM-GE63N_S307_E1-50
SM-GE63J_S161_E1-50		SM-GE63K_S066_E1-50		SM-GE63N_S308_E1-50
SM-GE63J_S261_E1-50		SM-GE63L_S076_E1-50		SM-GE64P_S008_E1-50
SM-GE63J_S263_E1-50		SM-GE63L_S078_E1-50		SM-GE64P_S009_E1-50
SM-GE63J_S338_E1-50		SM-GE63L_S085_E1-50		SM-GE64P_S019_E1-50
SM-GE63J_S344_E1-50		SM-GE63L_S092_E1-50		SM-GE64P_S039_E1-50
SM-GE63K_S068_E1-50		SM-GE63L_S096_E1-50		SM-GE64P_S045_E1-50
SM-GE63L_S080_E1-50		SM-GE63L_S170_E1-50		SM-GE64P_S057_E1-50
SM-GE63L_S171_E1-50		SM-GE63L_S176_E1-50		SM-GE64P_S147_E1-50
SM-GE63L_S183_E1-50		SM-GE63L_S185_E1-50		SM-GE64P_S168_E1-50
SM-GE63L_S369_E1-50		SM-GE63L_S190_E1-50		SM-DD44S_S11_E1-50
SM-GE63L_S371_E1-50		SM-GE63L_S278_E1-50		SM-DD45C_S018_E1-50
SM-GE63N_S092_E1-50		SM-GE63L_S282_E1-50		SM-DD45C_S024_E1-50
SM-GE64P_S077_E1-50		SM-GE63L_S283_E1-50		SM-DD45C_S108_E1-50
SM-GE64P_S296_E1-50		SM-GE63L_S374_E1-50		SM-DD45C_S128_E1-50
SM-DD44L_S74_E1-50		SM-GE63L_S376_E1-50		SM-DD45D_S108_E1-50
SM-DD44L_S82_E1-50		SM-GE63L_S382_E1-50		SM-DD45K_S109_E1-50
SM-DD44L_S91_E1-50		SM-GE63N_S079_E1-50		SM-DD45L_S101_E1-50
SM-DD44M_S17_E1-50		SM-GE63N_S095_E1-50		SM-DD45M_S007_E1-50
SM-DD44M_S23_E1-50		SM-GE63N_S169_E1-50		SM-DD45M_S013_E1-50
SM-DD44M_S24_E1-50		SM-GE63N_S172_E1-50		SM-DD45M_S100_E1-50
SM-DD44M_S28_E1-50		SM-GE63N_S179_E1-50		SM-GE63L_S187_E1-50
SM-DD44O_S17_E1-50		SM-GE63N_S182_E1-50		SM-GE64P_S088_E1-50
SM-DD44O_S34_E1-50		SM-GE63N_S184_E1-50		SM-DD45D_S040_E1-50
SM-DD44O_S40_E1-50		SM-GE63N_S273_E1-50		SM-DD45D_S078_E1-50
SM-DD44Q_S06_E1-50		SM-GE63N_S274_E1-50		SM-DD45D_S121_E1-50
SM-DD44Q_S15_E1-50		SM-GE63N_S276_E1-50		SM-DD45D_S127_E1-50
SM-DD44Q_S18_E1-50		SM-GE63N_S278_E1-50		SM-DD45M_S060_E1-50
SM-DD44Q_S24_E1-50		SM-GE63N_S284_E1-50		SM-DD45M_S070_E1-50
SM-DD44S_S07_E1-50		SM-GE64P_S293_E1-50		SM-DD45M_S077_E1-50
SM-DD45C_S023_E1-50		SM-DD44C_S78_E1-50		SM-DD45R_S152_E1-50
SM-DD45C_S101_E1-50		SM-DD44M_S65_E1-50		SM-DD45R_S155_E1-50
SM-DD45C_S104_E1-50		SM-DD44M_S89_E1-50		SM-DD45R_S162_E1-50
SM-DD45C_S109_E1-50		SM-DD44M_S90_E1-50		SM-DD45R_S166_E1-50
SM-DD45C_S119_E1-50		SM-DD44O_S81_E1-50		SM-DD45S_S074_E1-50
SM-DD45L_S017_E1-50		SM-DD44O_S86_E1-50		SM-DD45S_S076_E1-50
SM-DD45L_S031_E1-50		SM-DD44O_S89_E1-50		SM-DD45S_S086_E1-50
SM-DD45M_S005_E1-50		SM-DD44O_S95_E1-50		SM-DD45S_S090_E1-50
SM-GE635_S002_E1-50		SM-DD44O_S96_E1-50		SM-DD45S_S091_E1-50
SM-GE635_S009_E1-50		SM-DD45C_S083_E1-50		SM-DD45S_S095_E1-50
SM-GE635_S014_E1-50		SM-DD45C_S178_E1-50		SM-DD45T_S019_E1-50
SM-GE635_S097_E1-50		SM-DD45C_S182_E1-50		SM-DD45T_S031_E1-50
SM-GE635_S101_E1-50		SM-DD45C_S187_E1-50		SM-DD45T_S032_E1-50
SM-GE63W_S083_E1-50		SM-DD45M_S057_E1-50		SM-DD45T_S113_E1-50
SM-GE63W_S084_E1-50		SM-DD45R_S009_E1-50		SM-DD45T_S119_E1-50
SM-GE63W_S085_E1-50		SM-DD45R_S021_E1-50		SM-DD45T_S173_E1-50
SM-GE63W_S088_E1-50		SM-DD45R_S025_E1-50		SM-DD45T_S181_E1-50
SM-GE63W_S090_E1-50		SM-DD45R_S026_E1-50		SM-DD45T_S189_E1-50
SM-GE63W_S092_E1-50		SM-DD45R_S028_E1-50		SM-DD45T_S192_E1-50
SM-GE63W_S182_E1-50		SM-DD45R_S029_E1-50		SM-DD45U_S025_E1-50
SM-GE63W_S189_E1-50		SM-DD45R_S030_E1-50		SM-DD45U_S035_E1-50
SM-GE63W_S190_E1-50		SM-DD45R_S031_E1-50		SM-DD45U_S038_E1-50
SM-GE63W_S274_E1-50		SM-DD45S_S088_E1-50		SM-DD45U_S039_E1-50
SM-GE63W_S280_E1-50		SM-DD45S_S138_E1-50		SM-DD45Y_S091_E1-50
SM-GE63W_S281_E1-50		SM-DD45S_S150_E1-50		SM-DD45Y_S094_E1-50
SM-GE63W_S286_E1-50		SM-DD45S_S153_E1-50		SM-GE63W_S014_E1-50
SM-GE63J_S051_E1-50		SM-DD45S_S159_E1-50		SM-GE63W_S026_E1-50
SM-GE63J_S056_E1-50		SM-DD45S_S160_E1-50		SM-GE63W_S101_E1-50
SM-GE63J_S067_E1-50		SM-DD45S_S162_E1-50		SM-GE63W_S104_E1-50
SM-GE63J_S163_E1-50		SM-DD45S_S163_E1-50		SM-GE63W_S106_E1-50
SM-GE63J_S165_E1-50		SM-DD45S_S166_E1-50		SM-GE63W_S110_E1-50
SM-GE63J_S259_E1-50		SM-DD45S_S168_E1-50		SM-GE63W_S252_E1-50
SM-GE63J_S260_E1-50		SM-DD45T_S001_E1-50		SM-GE63W_S254_E1-50
SM-GE63J_S262_E1-50		SM-DD45T_S005_E1-50		SM-GE63W_S256_E1-50
SM-GE63J_S332_E1-50		SM-DD45T_S006_E1-50		SM-GE63W_S265_E1-50
SM-GE63K_S062_E1-50		SM-DD45T_S014_E1-50		SM-GE63W_S327_E1-50
SM-GE63K_S066_E1-50		SM-DD45T_S025_E1-50		SM-GE63W_S341_E1-50
SM-GE63L_S076_E1-50		SM-DD45T_S043_E1-50		SM-GE63W_S345_E1-50
SM-GE63L_S078_E1-50		SM-DD45T_S097_E1-50		SM-GE63W_S352_E1-50
SM-GE63L_S085_E1-50		SM-DD45T_S105_E1-50		SM-GE63W_S354_E1-50
SM-GE63L_S092_E1-50		SM-DD45T_S108_E1-50		SM-GE63W_S355_E1-50
SM-GE63L_S096_E1-50		SM-DD45T_S118_E1-50		SM-GE63W_S360_E1-50
SM-GE63L_S170_E1-50		SM-DD45U_S003_E1-50		SM-GE63W_S361_E1-50
SM-GE63L_S176_E1-50		SM-DD45U_S005_E1-50		SM-GE63W_S363_E1-50
SM-GE63L_S185_E1-50		SM-DD45U_S017_E1-50		SM-GE63W_S372_E1-50
SM-GE63L_S190_E1-50		SM-DD45U_S034_E1-50		SM-GE63J_S073_E1-50
SM-GE63L_S278_E1-50		SM-DD45U_S102_E1-50		SM-GE63J_S079_E1-50
SM-GE63L_S282_E1-50		SM-DD45U_S104_E1-50		SM-GE63J_S247_E1-50
SM-GE63L_S283_E1-50		SM-DD45Y_S095_E1-50		SM-GE63J_S278_E1-50
SM-GE63L_S374_E1-50		SM-GE63W_S007_E1-50		SM-GE63J_S362_E1-50
SM-GE63L_S376_E1-50		SM-GE63W_S010_E1-50		SM-GE63J_S374_E1-50
SM-GE63L_S382_E1-50		SM-GE63W_S015_E1-50		SM-GE63K_S002_E1-50
SM-GE63N_S079_E1-50		SM-GE63W_S030_E1-50		SM-GE63K_S019_E1-50
SM-GE63N_S095_E1-50		SM-GE63W_S031_E1-50		SM-GE63K_S031_E1-50
SM-GE63N_S169_E1-50		SM-GE63W_S105_E1-50		SM-GE63L_S025_E1-50
SM-GE63N_S172_E1-50		SM-GE63W_S113_E1-50		SM-GE63L_S026_E1-50
SM-GE63N_S179_E1-50		SM-GE63W_S120_E1-50		SM-GE63L_S029_E1-50
SM-GE63N_S182_E1-50		SM-GE63W_S250_E1-50		SM-GE63L_S041_E1-50
SM-GE63N_S184_E1-50		SM-GE63W_S326_E1-50		SM-GE63L_S042_E1-50
SM-GE63N_S273_E1-50		SM-GE63W_S338_E1-50		SM-GE63L_S133_E1-50
SM-GE63N_S274_E1-50		SM-GE63W_S349_E1-50		SM-GE63L_S136_E1-50
SM-GE63N_S276_E1-50		SM-GE63W_S358_E1-50		SM-GE63L_S217_E1-50
SM-GE63N_S278_E1-50		SM-GE63W_S366_E1-50		SM-GE63L_S227_E1-50
SM-GE63N_S284_E1-50		SM-GE63W_S373_E1-50		SM-GE63L_S231_E1-50
SM-GE64P_S293_E1-50		SM-GE63J_S075_E1-50		SM-GE63L_S316_E1-50
SM-DD44L_S75_E1-50		SM-GE63J_S090_E1-50		SM-GE63L_S323_E1-50
SM-DD44L_S93_E1-50		SM-GE63J_S242_E1-50		SM-GE63L_S328_E1-50
SM-DD44M_S12_E1-50		SM-GE63J_S243_E1-50		SM-GE63N_S050_E1-50
SM-DD44M_S22_E1-50		SM-GE63J_S250_E1-50		SM-GE63N_S054_E1-50
SM-DD44O_S38_E1-50		SM-GE63J_S251_E1-50		SM-GE63N_S059_E1-50
SM-DD45D_S004_E1-50		SM-GE63J_S281_E1-50		SM-GE63N_S061_E1-50
SM-DD45D_S008_E1-50		SM-GE63J_S353_E1-50		SM-GE63N_S063_E1-50
SM-GE63J_S055_E1-50		SM-GE63J_S359_E1-50		SM-GE63N_S146_E1-50
SM-GE63K_S065_E1-50		SM-GE63K_S021_E1-50		SM-GE63N_S151_E1-50
SM-GE63L_S094_E1-50		SM-GE63L_S030_E1-50		SM-GE63N_S154_E1-50
SM-GE63L_S272_E1-50		SM-GE63L_S123_E1-50		SM-GE63N_S161_E1-50
SM-GE63L_S284_E1-50		SM-GE63L_S228_E1-50		SM-GE63N_S166_E1-50
SM-GE63L_S367_E1-50		SM-GE63L_S317_E1-50		SM-GE63N_S168_E1-50
SM-GE63N_S096_E1-50		SM-GE63N_S157_E1-50		SM-GE63N_S345_E1-50
SM-GE63N_S174_E1-50		SM-GE67Z_S320_E1-50		SM-GE63N_S351_E1-50
SM-GE63N_S175_E1-50		SM-DD44B_S85_E1-50		SM-GE67Z_S289_E1-50
SM-GE63N_S265_E1-50		SM-DD44B_S86_E1-50		SM-GE67Z_S292_E1-50
SM-DD44L_S79_E1-50		SM-DD44B_S87_E1-50		SM-GE67Z_S296_E1-50
SM-DD44L_S85_E1-50		SM-DD44B_S90_E1-50		SM-GE67Z_S301_E1-50
SM-DD44L_S89_E1-50		SM-DD44B_S91_E1-50		SM-GE67Z_S308_E1-50
SM-DD44L_S95_E1-50		SM-DD44B_S92_E1-50		SM-GE67Z_S309_E1-50
SM-DD44M_S16_E1-50		SM-DD44B_S94_E1-50		SM-GE67Z_S318_E1-50
SM-DD44M_S18_E1-50		SM-DD44B_S95_E1-50		SM-GE67Z_S319_E1-50
SM-DD44M_S21_E1-50		SM-DD44C_S65_E1-50		SM-DD45D_S049_E1-50
SM-DD44M_S27_E1-50		SM-DD44C_S66_E1-50		SM-DD45D_S152_E1-50
SM-DD44M_S32_E1-50		SM-DD44C_S69_E1-50		SM-DD45R_S073_E1-50
SM-DD44O_S22_E1-50		SM-DD44C_S70_E1-50		SM-DD45T_S049_E1-50
SM-DD44O_S26_E1-50		SM-DD44C_S71_E1-50		SM-DD45U_S062_E1-50
SM-DD44O_S30_E1-50		SM-DD44M_S33_E1-50		SM-GE63J_S019_E1-50
SM-DD44O_S31_E1-50		SM-DD44M_S34_E1-50		SM-GE63J_S106_E1-50
SM-DD44Q_S02_E1-50		SM-DD44M_S35_E1-50		SM-GE63J_S111_E1-50
SM-DD44Q_S17_E1-50		SM-DD44M_S36_E1-50		SM-GE63J_S203_E1-50
SM-DD44Q_S23_E1-50		SM-DD44M_S37_E1-50		SM-GE63J_S307_E1-50
SM-DD44S_S09_E1-50		SM-DD44M_S40_E1-50		SM-GE63L_S056_E1-50
SM-DD44S_S12_E1-50		SM-DD44M_S42_E1-50		SM-GE63L_S063_E1-50
SM-DD44S_S13_E1-50		SM-DD44M_S43_E1-50		SM-GE63L_S155_E1-50
SM-DD44S_S16_E1-50		SM-DD44M_S44_E1-50		SM-GE63L_S164_E1-50
SM-DD45C_S006_E1-50		SM-DD44M_S46_E1-50		SM-GE63L_S165_E1-50
SM-DD45C_S008_E1-50		SM-DD44M_S47_E1-50		SM-GE63L_S212_E1-50
SM-DD45C_S009_E1-50		SM-DD44M_S48_E1-50		SM-GE63L_S295_E1-50
SM-DD45C_S015_E1-50		SM-DD44M_S57_E1-50		SM-GE63N_S040_E1-50
SM-DD45C_S017_E1-50		SM-DD44M_S58_E1-50		SM-GE63N_S105_E1-50
SM-DD45C_S019_E1-50		SM-DD44M_S60_E1-50		SM-GE63N_S204_E1-50
SM-DD45C_S027_E1-50		SM-DD44M_S61_E1-50		SM-GE65A_S011_E1-50
SM-DD45C_S029_E1-50		SM-DD44M_S64_E1-50		SM-GE65A_S119_E1-50
SM-DD45C_S032_E1-50		SM-DD44O_S42_E1-50		SM-GE64P_S133_E1-50
SM-DD45C_S098_E1-50		SM-DD44O_S45_E1-50		SM-GE63N_S143_E1-50
SM-DD45C_S114_E1-50		SM-DD44O_S47_E1-50		SM-DD45D_S134_E1-50
SM-DD45C_S118_E1-50		SM-DD44O_S48_E1-50		SM-DD45M_S163_E1-50
SM-DD45C_S120_E1-50		SM-DD44O_S49_E1-50		SM-DD45S_S079_E1-50
SM-DD45C_S122_E1-50		SM-DD44O_S50_E1-50		SM-GE63J_S356_E1-50
SM-DD45C_S123_E1-50		SM-DD44O_S55_E1-50		SM-GE63K_S027_E1-50
SM-DD45C_S124_E1-50		SM-DD44O_S56_E1-50		SM-GE63L_S134_E1-50
SM-DD45C_S126_E1-50		SM-DD44O_S58_E1-50		SM-GE63L_S314_E1-50
SM-DD45C_S133_E1-50		SM-DD44O_S60_E1-50		SM-GE63L_S065_E1-50
SM-DD45C_S134_E1-50		SM-DD44O_S61_E1-50		SM-GE63N_S117_E1-50
SM-DD45D_S001_E1-50		SM-DD44O_S64_E1-50		SM-DD45D_S017_E1-50
SM-DD45D_S014_E1-50		SM-DD45C_S065_E1-50		SM-DD45D_S020_E1-50
SM-DD45D_S117_E1-50		SM-DD45C_S067_E1-50		SM-DD45D_S021_E1-50
SM-DD45D_S119_E1-50		SM-DD45C_S068_E1-50		SM-DD45D_S022_E1-50
SM-DD45K_S097_E1-50		SM-DD45C_S069_E1-50		SM-DD45D_S025_E1-50
SM-DD45K_S103_E1-50		SM-DD45C_S070_E1-50		SM-DD45D_S026_E1-50
SM-DD45K_S104_E1-50		SM-DD45C_S071_E1-50		SM-DD45D_S027_E1-50
SM-DD45K_S108_E1-50		SM-DD45C_S072_E1-50		SM-DD45D_S030_E1-50
SM-DD45L_S009_E1-50		SM-DD45C_S073_E1-50		SM-DD45D_S163_E1-50
SM-DD45L_S010_E1-50		SM-DD45C_S074_E1-50		SM-DD45D_S164_E1-50
SM-DD45L_S012_E1-50		SM-DD45C_S075_E1-50		SM-DD45D_S167_E1-50
SM-DD45L_S013_E1-50		SM-DD45C_S076_E1-50		SM-DD45M_S033_E1-50
SM-DD45L_S015_E1-50		SM-DD45C_S077_E1-50		SM-DD45M_S034_E1-50
SM-DD45L_S027_E1-50		SM-DD45C_S078_E1-50		SM-DD45M_S035_E1-50
SM-DD45L_S115_E1-50		SM-DD45C_S079_E1-50		SM-DD45M_S036_E1-50
SM-DD45L_S121_E1-50		SM-DD45C_S080_E1-50		SM-DD45M_S040_E1-50
SM-DD45L_S122_E1-50		SM-DD45D_S023_E1-50		SM-DD45M_S043_E1-50
SM-DD45L_S123_E1-50		SM-DD45D_S028_E1-50		SM-DD45M_S047_E1-50
SM-DD45L_S124_E1-50		SM-DD45D_S031_E1-50		SM-DD45M_S054_E1-50
SM-DD45M_S003_E1-50		SM-DD45D_S032_E1-50		SM-DD45M_S056_E1-50
SM-DD45M_S006_E1-50		SM-DD45D_S154_E1-50		SM-DD45M_S116_E1-50
SM-DD45M_S008_E1-50		SM-DD45D_S155_E1-50		SM-DD45M_S118_E1-50
SM-DD45M_S012_E1-50		SM-DD45D_S156_E1-50		SM-DD45M_S119_E1-50
SM-DD45M_S026_E1-50		SM-DD45D_S159_E1-50		SM-DD45M_S135_E1-50
SM-DD45M_S030_E1-50		SM-DD45D_S162_E1-50		SM-DD45M_S140_E1-50
SM-DD45M_S032_E1-50		SM-DD45D_S168_E1-50		SM-DD45M_S141_E1-50
SM-DD45M_S099_E1-50		SM-DD45M_S037_E1-50		SM-DD45M_S143_E1-50
SM-DD45M_S106_E1-50		SM-DD45M_S039_E1-50		SM-DD45M_S147_E1-50
SM-DD45M_S107_E1-50		SM-DD45M_S041_E1-50		SM-DD45M_S152_E1-50
SM-DD45M_S108_E1-50		SM-DD45M_S042_E1-50		SM-DD45R_S035_E1-50
SM-DD45M_S109_E1-50		SM-DD45M_S044_E1-50		SM-DD45R_S039_E1-50
SM-GE635_S001_E1-50		SM-DD45M_S045_E1-50		SM-DD45R_S040_E1-50
SM-GE635_S006_E1-50		SM-DD45M_S046_E1-50		SM-DD45R_S041_E1-50
SM-GE635_S007_E1-50		SM-DD45M_S049_E1-50		SM-DD45R_S042_E1-50
SM-GE635_S013_E1-50		SM-DD45M_S050_E1-50		SM-DD45R_S052_E1-50
SM-GE635_S016_E1-50		SM-DD45M_S051_E1-50		SM-DD45R_S054_E1-50
SM-GE635_S100_E1-50		SM-DD45M_S053_E1-50		SM-DD45R_S055_E1-50
SM-GE635_S106_E1-50		SM-DD45M_S055_E1-50		SM-DD45R_S176_E1-50
SM-GE63W_S086_E1-50		SM-DD45M_S113_E1-50		SM-DD45R_S178_E1-50
SM-GE63W_S093_E1-50		SM-DD45M_S115_E1-50		SM-DD45R_S182_E1-50
SM-GE63W_S181_E1-50		SM-DD45M_S120_E1-50		SM-DD45R_S190_E1-50
SM-GE63W_S185_E1-50		SM-DD45M_S131_E1-50		SM-DD45R_S192_E1-50
SM-GE63W_S187_E1-50		SM-DD45M_S133_E1-50		SM-DD45T_S086_E1-50
SM-GE63W_S275_E1-50		SM-DD45M_S134_E1-50		SM-DD45T_S095_E1-50
SM-GE63W_S277_E1-50		SM-DD45M_S137_E1-50		SM-DD45T_S096_E1-50
SM-GE63J_S050_E1-50		SM-DD45M_S138_E1-50		SM-DD45T_S134_E1-50
SM-GE63J_S053_E1-50		SM-DD45M_S139_E1-50		SM-DD45T_S154_E1-50
SM-GE63J_S069_E1-50		SM-DD45M_S144_E1-50		SM-DD45T_S167_E1-50
SM-GE63J_S072_E1-50		SM-DD45M_S146_E1-50		SM-DD45U_S089_E1-50
SM-GE63J_S148_E1-50		SM-DD45M_S148_E1-50		SM-DD45U_S092_E1-50
SM-GE63J_S150_E1-50		SM-DD45M_S149_E1-50		SM-DD45U_S138_E1-50
SM-GE63J_S151_E1-50		SM-DD45M_S151_E1-50		SM-DD45U_S145_E1-50
SM-GE63J_S155_E1-50		SM-DD45R_S037_E1-50		SM-DD45U_S163_E1-50
SM-GE63J_S156_E1-50		SM-DD45R_S045_E1-50		SM-DD45U_S164_E1-50
SM-GE63J_S158_E1-50		SM-DD45R_S047_E1-50		SM-DD45U_S165_E1-50
SM-GE63J_S162_E1-50		SM-DD45R_S049_E1-50		SM-DD45U_S168_E1-50
SM-GE63J_S167_E1-50		SM-DD45R_S169_E1-50		SM-GE63W_S063_E1-50
SM-GE63J_S257_E1-50		SM-DD45R_S170_E1-50		SM-GE63W_S065_E1-50
SM-GE63J_S258_E1-50		SM-DD45R_S171_E1-50		SM-GE63W_S066_E1-50
SM-GE63J_S330_E1-50		SM-DD45R_S173_E1-50		SM-GE63W_S067_E1-50
SM-GE63J_S339_E1-50		SM-DD45R_S179_E1-50		SM-GE63W_S078_E1-50
SM-GE63J_S340_E1-50		SM-DD45R_S181_E1-50		SM-GE63W_S129_E1-50
SM-GE63J_S346_E1-50		SM-DD45R_S184_E1-50		SM-GE63W_S133_E1-50
SM-GE63K_S057_E1-50		SM-DD45R_S185_E1-50		SM-GE63W_S141_E1-50
SM-GE63K_S058_E1-50		SM-DD45R_S189_E1-50		SM-GE63W_S162_E1-50
SM-GE63K_S070_E1-50		SM-DD45R_S191_E1-50		SM-GE63W_S165_E1-50
SM-GE63K_S071_E1-50		SM-DD45S_S026_E1-50		SM-GE63W_S207_E1-50
SM-GE63L_S089_E1-50		SM-DD45S_S031_E1-50		SM-GE63W_S300_E1-50
SM-GE63L_S091_E1-50		SM-DD45S_S033_E1-50		SM-GE63W_S308_E1-50
SM-GE63L_S093_E1-50		SM-DD45S_S034_E1-50		SM-GE63W_S312_E1-50
SM-GE63L_S095_E1-50		SM-DD45S_S035_E1-50		SM-GE63W_S313_E1-50
SM-GE63L_S178_E1-50		SM-DD45S_S038_E1-50		SM-GE63W_S319_E1-50
SM-GE63L_S191_E1-50		SM-DD45S_S039_E1-50		SM-GE63J_S026_E1-50
SM-GE63L_S276_E1-50		SM-DD45S_S042_E1-50		SM-GE63J_S028_E1-50
SM-GE63L_S361_E1-50		SM-DD45S_S043_E1-50		SM-GE63J_S038_E1-50
SM-GE63L_S362_E1-50		SM-DD45S_S045_E1-50		SM-GE63J_S047_E1-50
SM-GE63L_S363_E1-50		SM-DD45S_S046_E1-50		SM-GE63J_S048_E1-50
SM-GE63L_S372_E1-50		SM-DD45S_S047_E1-50		SM-GE63J_S124_E1-50
SM-GE63L_S377_E1-50		SM-DD45S_S048_E1-50		SM-GE63J_S125_E1-50
SM-GE63N_S076_E1-50		SM-DD45S_S097_E1-50		SM-GE63J_S126_E1-50
SM-GE63N_S093_E1-50		SM-DD45S_S098_E1-50		SM-GE63J_S133_E1-50
SM-GE63N_S170_E1-50		SM-DD45S_S099_E1-50		SM-GE63J_S137_E1-50
SM-GE63N_S271_E1-50		SM-DD45S_S101_E1-50		SM-GE63J_S139_E1-50
SM-GE63N_S272_E1-50		SM-DD45S_S102_E1-50		SM-GE63J_S140_E1-50
SM-GE64P_S082_E1-50		SM-DD45S_S104_E1-50		SM-GE63J_S142_E1-50
SM-DD44L_S73_E1-50		SM-DD45S_S105_E1-50		SM-GE63L_S009_E1-50
SM-DD44L_S76_E1-50		SM-DD45S_S107_E1-50		SM-GE63L_S010_E1-50
SM-DD44L_S77_E1-50		SM-DD45S_S108_E1-50		SM-GE63L_S023_E1-50
SM-DD44L_S78_E1-50		SM-DD45S_S109_E1-50		SM-GE63L_S098_E1-50
SM-DD44L_S83_E1-50		SM-DD45S_S110_E1-50		SM-GE63L_S107_E1-50
SM-DD44L_S86_E1-50		SM-DD45S_S112_E1-50		SM-GE63L_S234_E1-50
SM-DD44L_S88_E1-50		SM-DD45S_S113_E1-50		SM-GE63L_S252_E1-50
SM-DD44L_S94_E1-50		SM-DD45S_S114_E1-50		SM-GE63L_S254_E1-50
SM-DD44L_S96_E1-50		SM-DD45S_S115_E1-50		SM-GE63L_S256_E1-50
SM-DD44M_S09_E1-50		SM-DD45S_S118_E1-50		SM-GE63L_S257_E1-50
SM-DD44M_S10_E1-50		SM-DD45S_S119_E1-50		SM-GE63L_S260_E1-50
SM-DD44M_S11_E1-50		SM-DD45S_S120_E1-50		SM-GE63L_S334_E1-50
SM-DD44M_S14_E1-50		SM-DD45S_S129_E1-50		SM-GE63L_S338_E1-50
SM-DD44M_S15_E1-50		SM-DD45S_S131_E1-50		SM-GE63L_S342_E1-50
SM-DD44M_S25_E1-50		SM-DD45S_S132_E1-50		SM-GE63L_S353_E1-50
SM-DD44M_S29_E1-50		SM-DD45S_S134_E1-50		SM-GE63L_S355_E1-50
SM-DD44M_S30_E1-50		SM-DD45S_S135_E1-50		SM-GE63N_S001_E1-50
SM-DD44O_S18_E1-50		SM-DD45S_S136_E1-50		SM-GE63N_S009_E1-50
SM-DD44O_S20_E1-50		SM-DD45T_S073_E1-50		SM-GE63N_S017_E1-50
SM-DD44O_S27_E1-50		SM-DD45T_S074_E1-50		SM-GE63N_S022_E1-50
SM-DD44O_S32_E1-50		SM-DD45T_S079_E1-50		SM-GE63N_S123_E1-50
SM-DD44O_S33_E1-50		SM-DD45T_S080_E1-50		SM-GE63N_S125_E1-50
SM-DD44O_S37_E1-50		SM-DD45T_S084_E1-50		SM-GE63N_S127_E1-50
SM-DD44O_S39_E1-50		SM-DD45T_S088_E1-50		SM-GE63N_S128_E1-50
SM-DD44Q_S04_E1-50		SM-DD45T_S089_E1-50		SM-GE63N_S134_E1-50
SM-DD44Q_S05_E1-50		SM-DD45T_S090_E1-50		SM-GE63N_S140_E1-50
SM-DD44Q_S08_E1-50		SM-DD45T_S091_E1-50		SM-GE63N_S141_E1-50
SM-DD44Q_S09_E1-50		SM-DD45T_S093_E1-50		SM-GE63N_S228_E1-50
SM-DD44Q_S10_E1-50		SM-DD45T_S094_E1-50		SM-GE63N_S230_E1-50
SM-DD44Q_S14_E1-50		SM-DD45T_S129_E1-50		SM-GE63N_S232_E1-50
SM-DD44Q_S20_E1-50		SM-DD45T_S131_E1-50		SM-GE63N_S237_E1-50
SM-DD44S_S01_E1-50		SM-DD45T_S136_E1-50		SM-GE63N_S241_E1-50
SM-DD44S_S03_E1-50		SM-DD45T_S150_E1-50		SM-GE63N_S244_E1-50
SM-DD44S_S04_E1-50		SM-DD45T_S158_E1-50		SM-GE63N_S291_E1-50
SM-DD44S_S05_E1-50		SM-DD45T_S160_E1-50		SM-GE63N_S293_E1-50
SM-DD44S_S06_E1-50		SM-DD45T_S161_E1-50		SM-GE63N_S305_E1-50
SM-DD44S_S08_E1-50		SM-DD45T_S162_E1-50		SM-GE63N_S309_E1-50
SM-DD44S_S14_E1-50		SM-DD45T_S163_E1-50		SM-GE63N_S313_E1-50
SM-DD45C_S005_E1-50		SM-DD45T_S164_E1-50		SM-GE63N_S317_E1-50
SM-DD45C_S010_E1-50		SM-DD45T_S165_E1-50		SM-GE63N_S318_E1-50
SM-DD45C_S014_E1-50		SM-DD45U_S073_E1-50		SM-GE63N_S357_E1-50
SM-DD45C_S025_E1-50		SM-DD45U_S074_E1-50		SM-GE63N_S361_E1-50
SM-DD45C_S026_E1-50		SM-DD45U_S075_E1-50		SM-GE63N_S364_E1-50
SM-DD45C_S030_E1-50		SM-DD45U_S076_E1-50		SM-GE63N_S365_E1-50
SM-DD45C_S099_E1-50		SM-DD45U_S079_E1-50		SM-GE63N_S369_E1-50
SM-DD45C_S100_E1-50		SM-DD45U_S083_E1-50		SM-GE63N_S370_E1-50
SM-DD45C_S105_E1-50		SM-DD45U_S084_E1-50		SM-GE63N_S374_E1-50
SM-DD45C_S107_E1-50		SM-DD45U_S086_E1-50		SM-GE64P_S004_E1-50
SM-DD45C_S110_E1-50		SM-DD45U_S088_E1-50		SM-GE64P_S007_E1-50
SM-DD45C_S111_E1-50		SM-DD45U_S091_E1-50		SM-GE64P_S011_E1-50
SM-DD45C_S112_E1-50		SM-DD45U_S093_E1-50		SM-GE64P_S014_E1-50
SM-DD45C_S113_E1-50		SM-DD45U_S094_E1-50		SM-GE64P_S022_E1-50
SM-DD45C_S115_E1-50		SM-DD45U_S096_E1-50		SM-GE64P_S023_E1-50
SM-DD45C_S117_E1-50		SM-DD45U_S113_E1-50		SM-GE64P_S037_E1-50
SM-DD45C_S121_E1-50		SM-DD45U_S118_E1-50		SM-GE64P_S044_E1-50
SM-DD45C_S129_E1-50		SM-DD45U_S119_E1-50		SM-GE64P_S058_E1-50
SM-DD45C_S135_E1-50		SM-DD45U_S124_E1-50		SM-GE64P_S061_E1-50
SM-DD45C_S136_E1-50		SM-DD45U_S143_E1-50		SM-GE64P_S064_E1-50
SM-DD45D_S002_E1-50		SM-DD45U_S148_E1-50		SM-GE64P_S070_E1-50
SM-DD45D_S005_E1-50		SM-DD45U_S149_E1-50		SM-GE64P_S097_E1-50
SM-DD45D_S010_E1-50		SM-DD45U_S150_E1-50		SM-GE64P_S098_E1-50
SM-DD45D_S011_E1-50		SM-DD45U_S161_E1-50		SM-GE64P_S100_E1-50
SM-DD45D_S012_E1-50		SM-DD45U_S166_E1-50		SM-GE64P_S102_E1-50
SM-DD45D_S013_E1-50		SM-GE63W_S060_E1-50		SM-GE64P_S106_E1-50
SM-DD45D_S015_E1-50		SM-GE63W_S061_E1-50		SM-GE64P_S137_E1-50
SM-DD45D_S100_E1-50		SM-GE63W_S062_E1-50		SM-GE64P_S140_E1-50
SM-DD45D_S102_E1-50		SM-GE63W_S068_E1-50		SM-GE64P_S141_E1-50
SM-DD45D_S111_E1-50		SM-GE63W_S069_E1-50		SM-GE64P_S142_E1-50
SM-DD45D_S113_E1-50		SM-GE63W_S070_E1-50		SM-GE64P_S143_E1-50
SM-DD45D_S114_E1-50		SM-GE63W_S073_E1-50		SM-GE64P_S164_E1-50
SM-DD45D_S118_E1-50		SM-GE63W_S075_E1-50		SM-GE64P_S165_E1-50
SM-DD45K_S099_E1-50		SM-GE63W_S080_E1-50		SM-GE64P_S166_E1-50
SM-DD45K_S100_E1-50		SM-GE63W_S130_E1-50		SM-GE64P_S169_E1-50
SM-DD45K_S102_E1-50		SM-GE63W_S134_E1-50		SM-GE64P_S174_E1-50
SM-DD45K_S107_E1-50		SM-GE63W_S135_E1-50		SM-GE64P_S183_E1-50
SM-DD45K_S111_E1-50		SM-GE63W_S137_E1-50		SM-GE64P_S187_E1-50
SM-DD45L_S011_E1-50		SM-GE63W_S138_E1-50		SM-GE64P_S189_E1-50
SM-DD45L_S014_E1-50		SM-GE63W_S139_E1-50		SM-GE64P_S192_E1-50
SM-DD45L_S016_E1-50		SM-GE63W_S142_E1-50		SM-GE64P_S194_E1-50
SM-DD45L_S020_E1-50		SM-GE63W_S144_E1-50		SM-GE64P_S196_E1-50
SM-DD45L_S032_E1-50		SM-GE63W_S148_E1-50		SM-GE64P_S200_E1-50
SM-DD45L_S103_E1-50		SM-GE63W_S150_E1-50		SM-GE64P_S207_E1-50
SM-DD45L_S113_E1-50		SM-GE63W_S152_E1-50		SM-GE64P_S208_E1-50
SM-DD45L_S118_E1-50		SM-GE63W_S154_E1-50		SM-GE635_S112_E1-50
SM-DD45L_S119_E1-50		SM-GE63W_S155_E1-50		SM-DD45M_S066_E1-50
SM-DD45M_S001_E1-50		SM-GE63W_S160_E1-50		SM-DD45M_S076_E1-50
SM-DD45M_S002_E1-50		SM-GE63W_S161_E1-50		SM-DD45M_S168_E1-50
SM-DD45M_S009_E1-50		SM-GE63W_S163_E1-50		SM-DD45R_S163_E1-50
SM-DD45M_S027_E1-50		SM-GE63W_S167_E1-50		SM-DD45S_S077_E1-50
SM-DD45M_S104_E1-50		SM-GE63W_S168_E1-50		SM-DD45S_S080_E1-50
SM-DD45M_S105_E1-50		SM-GE63W_S172_E1-50		SM-DD45S_S081_E1-50
SM-GE635_S012_E1-50		SM-GE63W_S174_E1-50		SM-DD45S_S083_E1-50
SM-GE635_S015_E1-50		SM-GE63W_S175_E1-50		SM-DD45S_S093_E1-50
SM-GE635_S102_E1-50		SM-GE63W_S176_E1-50		SM-DD45T_S024_E1-50
SM-GE635_S104_E1-50		SM-GE63W_S193_E1-50		SM-DD45T_S102_E1-50
SM-GE635_S105_E1-50		SM-GE63W_S195_E1-50		SM-DD45T_S109_E1-50
SM-GE635_S110_E1-50		SM-GE63W_S198_E1-50		SM-DD45T_S111_E1-50
SM-GE63W_S091_E1-50		SM-GE63W_S200_E1-50		SM-DD45T_S115_E1-50
SM-GE63W_S179_E1-50		SM-GE63W_S203_E1-50		SM-DD45T_S170_E1-50
SM-GE63W_S191_E1-50		SM-GE63W_S205_E1-50		SM-DD45Y_S092_E1-50
SM-GE63W_S276_E1-50		SM-GE63W_S206_E1-50		SM-GE63W_S009_E1-50
SM-GE63W_S279_E1-50		SM-GE63W_S208_E1-50		SM-GE63W_S012_E1-50
SM-GE63W_S282_E1-50		SM-GE63W_S209_E1-50		SM-GE63W_S097_E1-50
SM-GE63W_S284_E1-50		SM-GE63W_S213_E1-50		SM-GE63W_S100_E1-50
SM-GE63J_S057_E1-50		SM-GE63W_S217_E1-50		SM-GE63W_S114_E1-50
SM-GE63J_S060_E1-50		SM-GE63W_S220_E1-50		SM-GE63W_S251_E1-50
SM-GE63J_S061_E1-50		SM-GE63W_S221_E1-50		SM-GE63W_S261_E1-50
SM-GE63J_S064_E1-50		SM-GE63W_S222_E1-50		SM-GE63W_S266_E1-50
SM-GE63J_S070_E1-50		SM-GE63W_S223_E1-50		SM-GE63W_S272_E1-50
SM-GE63J_S149_E1-50		SM-GE63W_S224_E1-50		SM-GE63W_S370_E1-50
SM-GE63J_S164_E1-50		SM-GE63W_S233_E1-50		SM-GE63J_S080_E1-50
SM-GE63J_S166_E1-50		SM-GE63W_S235_E1-50		SM-GE63J_S173_E1-50
SM-GE63J_S168_E1-50		SM-GE63W_S236_E1-50		SM-GE63J_S176_E1-50
SM-GE63J_S269_E1-50		SM-GE63W_S237_E1-50		SM-GE63J_S246_E1-50
SM-GE63J_S271_E1-50		SM-GE63W_S239_E1-50		SM-GE63J_S248_E1-50
SM-GE63J_S334_E1-50		SM-GE63W_S241_E1-50		SM-GE63J_S252_E1-50
SM-GE63J_S341_E1-50		SM-GE63W_S242_E1-50		SM-GE63J_S255_E1-50
SM-GE63J_S348_E1-50		SM-GE63W_S243_E1-50		SM-GE63J_S256_E1-50
SM-GE63J_S351_E1-50		SM-GE63W_S248_E1-50		SM-GE63J_S285_E1-50
SM-GE63J_S352_E1-50		SM-GE63W_S297_E1-50		SM-GE63J_S354_E1-50
SM-GE63L_S073_E1-50		SM-GE63W_S299_E1-50		SM-GE63J_S357_E1-50
SM-GE63L_S084_E1-50		SM-GE63W_S302_E1-50		SM-GE63J_S358_E1-50
SM-GE63L_S175_E1-50		SM-GE63W_S303_E1-50		SM-GE63J_S361_E1-50
SM-GE63L_S181_E1-50		SM-GE63W_S305_E1-50		SM-GE63J_S367_E1-50
SM-GE63L_S184_E1-50		SM-GE63W_S306_E1-50		SM-GE63J_S369_E1-50
SM-GE63L_S189_E1-50		SM-GE63W_S310_E1-50		SM-GE63J_S373_E1-50
SM-GE63L_S277_E1-50		SM-GE63W_S315_E1-50		SM-GE63K_S023_E1-50
SM-GE63L_S285_E1-50		SM-GE63W_S318_E1-50		SM-GE63K_S025_E1-50
SM-GE63L_S364_E1-50		SM-GE63J_S033_E1-50		SM-GE63K_S028_E1-50
SM-GE63L_S373_E1-50		SM-GE63J_S036_E1-50		SM-GE63L_S121_E1-50
SM-GE63L_S375_E1-50		SM-GE63J_S040_E1-50		SM-GE63L_S218_E1-50
SM-GE63L_S381_E1-50		SM-GE63J_S041_E1-50		SM-GE63L_S224_E1-50
SM-GE63N_S074_E1-50		SM-GE63J_S044_E1-50		SM-GE63N_S053_E1-50
SM-GE63N_S075_E1-50		SM-GE63J_S122_E1-50		SM-GE63N_S055_E1-50
SM-GE63N_S078_E1-50		SM-GE63J_S127_E1-50		SM-GE63N_S062_E1-50
SM-GE63N_S080_E1-50		SM-GE63J_S128_E1-50		SM-GE63N_S155_E1-50
SM-GE63N_S089_E1-50		SM-GE63J_S131_E1-50		SM-GE63N_S156_E1-50
SM-GE63N_S176_E1-50		SM-GE63J_S136_E1-50		SM-GE63N_S158_E1-50
SM-GE63N_S178_E1-50		SM-GE63J_S138_E1-50		SM-GE63N_S256_E1-50
SM-GE63N_S180_E1-50		SM-GE63J_S143_E1-50		SM-GE63N_S349_E1-50
SM-GE63N_S267_E1-50		SM-GE63J_S144_E1-50		SM-GE63N_S352_E1-50
SM-GE63N_S280_E1-50		SM-GE63L_S001_E1-50		SM-DD45M_S187_E1-50
SM-GE63N_S287_E1-50		SM-GE63L_S002_E1-50		SM-DD45M_S189_E1-50
SM-GE63N_S288_E1-50		SM-GE63L_S004_E1-50		SM-DD45R_S057_E1-50
SM-GE64P_S084_E1-50		SM-GE63L_S005_E1-50		SM-DD45S_S192_E1-50
SM-GE64P_S089_E1-50		SM-GE63L_S008_E1-50		SM-DD45T_S051_E1-50
SM-GE64P_S091_E1-50		SM-GE63L_S012_E1-50		SM-DD45T_S125_E1-50
SM-GE64P_S093_E1-50		SM-GE63L_S013_E1-50		SM-DD45U_S185_E1-50
SM-GE64P_S290_E1-50		SM-GE63L_S014_E1-50		SM-GE63V_S018_E1-50
SM-GE64P_S301_E1-50		SM-GE63L_S016_E1-50		SM-GE63W_S048_E1-50
SM-DD45C_S132_E1-50		SM-GE63L_S017_E1-50		SM-GE63J_S109_E1-50
#Cytosplore Selection File v2.0		SM-GE63L_S021_E1-50		SM-GE63J_S317_E1-50
		SM-GE63L_S022_E1-50		SM-GE63J_S326_E1-50
		SM-GE63L_S024_E1-50		SM-GE63L_S156_E1-50
		SM-GE63L_S103_E1-50		SM-GE63L_S199_E1-50
		SM-GE63L_S104_E1-50		SM-GE63L_S293_E1-50
		SM-GE63L_S108_E1-50		SM-GE63L_S305_E1-50
		SM-GE63L_S109_E1-50		SM-GE63L_S310_E1-50
		SM-GE63L_S110_E1-50		SM-GE63N_S099_E1-50
		SM-GE63L_S112_E1-50		SM-GE65A_S001_E1-50
		SM-GE63L_S114_E1-50		SM-GE65A_S111_E1-50
		SM-GE63L_S115_E1-50		SM-GE65A_S115_E1-50
		SM-GE63L_S116_E1-50		SM-GE64P_S025_E1-50
		SM-GE63L_S117_E1-50		SM-GE64P_S028_E1-50
		SM-GE63L_S236_E1-50		SM-GE662_S308_E1-50
		SM-GE63L_S238_E1-50		SM-GE663_S116_E1-50
		SM-GE63L_S240_E1-50		SM-DD45S_S032_E1-50
		SM-GE63L_S250_E1-50		SM-DD44B_S88_E1-50
		SM-GE63L_S251_E1-50		SM-DD44B_S93_E1-50
		SM-GE63L_S255_E1-50		SM-DD44B_S96_E1-50
		SM-GE63L_S264_E1-50		SM-DD44C_S72_E1-50
		SM-GE63L_S330_E1-50		SM-DD44M_S59_E1-50
		SM-GE63L_S333_E1-50		SM-DD44O_S43_E1-50
		SM-GE63L_S335_E1-50		SM-DD44O_S51_E1-50
		SM-GE63L_S336_E1-50		SM-DD44O_S52_E1-50
		SM-GE63L_S339_E1-50		SM-DD44O_S54_E1-50
		SM-GE63L_S343_E1-50		SM-DD45C_S066_E1-50
		SM-GE63L_S344_E1-50		SM-DD45D_S153_E1-50
		SM-GE63L_S354_E1-50		SM-DD45R_S043_E1-50
		SM-GE63L_S357_E1-50		SM-DD45R_S046_E1-50
		SM-GE63L_S359_E1-50		SM-DD45R_S050_E1-50
		SM-GE63L_S360_E1-50		SM-DD45R_S175_E1-50
		SM-GE63N_S002_E1-50		SM-DD45S_S027_E1-50
		SM-GE63N_S003_E1-50		SM-DD45S_S100_E1-50
		SM-GE63N_S004_E1-50		SM-DD45S_S116_E1-50
		SM-GE63N_S005_E1-50		SM-DD45T_S075_E1-50
		SM-GE63N_S008_E1-50		SM-DD45T_S077_E1-50
		SM-GE63N_S012_E1-50		SM-DD45T_S085_E1-50
		SM-GE63N_S013_E1-50		SM-DD45T_S092_E1-50
		SM-GE63N_S014_E1-50		SM-DD45T_S148_E1-50
		SM-GE63N_S015_E1-50		SM-DD45T_S152_E1-50
		SM-GE63N_S016_E1-50		SM-DD45U_S123_E1-50
		SM-GE63N_S020_E1-50		SM-DD45U_S129_E1-50
		SM-GE63N_S126_E1-50		SM-GE63W_S194_E1-50
		SM-GE63N_S131_E1-50		SM-GE63W_S197_E1-50
		SM-GE63N_S133_E1-50		SM-GE63J_S031_E1-50
		SM-GE63N_S135_E1-50		SM-GE63J_S034_E1-50
		SM-GE63N_S225_E1-50		SM-GE63L_S233_E1-50
		SM-GE63N_S226_E1-50		SM-GE63N_S122_E1-50
		SM-GE63N_S229_E1-50		SM-GE63N_S227_E1-50
		SM-GE63N_S233_E1-50		SM-GE63N_S231_E1-50
		SM-GE63N_S234_E1-50		SM-GE63N_S248_E1-50
		SM-GE63N_S236_E1-50		SM-GE63N_S292_E1-50
		SM-GE63N_S239_E1-50		SM-GE64P_S063_E1-50
		SM-GE63N_S240_E1-50		SM-GE64P_S209_E1-50
		SM-GE63N_S246_E1-50		SM-GE64P_S212_E1-50
		SM-GE63N_S247_E1-50		SM-GE64P_S214_E1-50
		SM-GE63N_S294_E1-50		SM-GE64P_S215_E1-50
		SM-GE63N_S296_E1-50		SM-GE64P_S216_E1-50
		SM-GE63N_S311_E1-50		SM-GE64P_S219_E1-50
		SM-GE63N_S312_E1-50		SM-GE64P_S220_E1-50
		SM-GE63N_S319_E1-50		SM-GE64P_S223_E1-50
		SM-GE63N_S353_E1-50		SM-GE64P_S225_E1-50
		SM-GE63N_S355_E1-50		SM-GE64P_S226_E1-50
		SM-GE63N_S356_E1-50		SM-GE64P_S227_E1-50
		SM-GE63N_S359_E1-50		SM-GE64P_S231_E1-50
		SM-GE63N_S360_E1-50		SM-GE64P_S232_E1-50
		SM-GE63N_S363_E1-50		SM-GE64P_S266_E1-50
		SM-GE63N_S366_E1-50		SM-GE64P_S267_E1-50
		SM-GE63N_S368_E1-50		SM-GE64P_S268_E1-50
		SM-GE63N_S372_E1-50		SM-GE64P_S269_E1-50
		SM-GE63N_S375_E1-50		SM-GE64P_S270_E1-50
		SM-GE63N_S382_E1-50		SM-GE64P_S272_E1-50
		SM-GE64P_S001_E1-50		SM-GE64P_S273_E1-50
		SM-GE64P_S005_E1-50		SM-GE64P_S276_E1-50
		SM-GE64P_S006_E1-50		SM-GE64P_S277_E1-50
		SM-GE64P_S010_E1-50		SM-GE64P_S278_E1-50
		SM-GE64P_S012_E1-50		SM-GE64P_S279_E1-50
		SM-GE64P_S013_E1-50		SM-GE64P_S280_E1-50
		SM-GE64P_S016_E1-50		SM-GE64P_S338_E1-50
		SM-GE64P_S017_E1-50		SM-GE64P_S339_E1-50
		SM-GE64P_S018_E1-50		SM-GE64P_S342_E1-50
		SM-GE64P_S020_E1-50		SM-GE64P_S346_E1-50
		SM-GE64P_S035_E1-50		SM-GE64Q_S051_E1-50
		SM-GE64P_S036_E1-50		SM-GE64Q_S107_E1-50
		SM-GE64P_S038_E1-50		SM-GE64Q_S111_E1-50
		SM-GE64P_S042_E1-50		SM-GE64Q_S145_E1-50
		SM-GE64P_S043_E1-50		SM-GE64Q_S147_E1-50
		SM-GE64P_S047_E1-50		SM-GE64Q_S149_E1-50
		SM-GE64P_S048_E1-50		SM-GE64Q_S151_E1-50
		SM-GE64P_S059_E1-50		SM-GE64Q_S152_E1-50
		SM-GE64P_S060_E1-50		SM-GE64Q_S153_E1-50
		SM-GE64P_S065_E1-50		SM-GE64Q_S154_E1-50
		SM-GE64P_S067_E1-50		SM-GE64Q_S156_E1-50
		SM-GE64P_S068_E1-50		SM-GE64Q_S157_E1-50
		SM-GE64P_S069_E1-50		SM-GE64Q_S158_E1-50
		SM-GE64P_S071_E1-50		SM-GE64Q_S160_E1-50
		SM-GE64P_S101_E1-50		SM-GE64Q_S161_E1-50
		SM-GE64P_S103_E1-50		SM-GE64Q_S162_E1-50
		SM-GE64P_S104_E1-50		SM-GE64Q_S163_E1-50
		SM-GE64P_S107_E1-50		SM-GE64Q_S165_E1-50
		SM-GE64P_S109_E1-50		SM-GE64Q_S167_E1-50
		SM-GE64P_S112_E1-50		SM-GE64Q_S168_E1-50
		SM-GE64P_S139_E1-50		SM-GE64Q_S201_E1-50
		SM-GE64P_S152_E1-50		SM-GE64Q_S204_E1-50
		SM-GE64P_S161_E1-50		SM-GE64Q_S211_E1-50
		SM-GE64P_S167_E1-50		SM-GE64Q_S216_E1-50
		SM-GE64P_S170_E1-50		SM-GE64Q_S219_E1-50
		SM-GE64P_S175_E1-50		SM-GE64Q_S220_E1-50
		SM-GE64P_S176_E1-50		SM-GE64Q_S222_E1-50
		SM-GE64P_S178_E1-50		SM-GE64Q_S226_E1-50
		SM-GE64P_S181_E1-50		SM-GE64Q_S228_E1-50
		SM-GE64P_S184_E1-50		SM-GE64Q_S233_E1-50
		SM-GE64P_S185_E1-50		SM-GE64Q_S234_E1-50
		SM-GE64P_S186_E1-50		SM-GE64Q_S235_E1-50
		SM-GE64P_S195_E1-50		SM-GE64Q_S237_E1-50
		SM-GE64P_S197_E1-50		SM-GE64Q_S238_E1-50
		SM-GE64P_S198_E1-50		SM-GE64Q_S239_E1-50
		SM-GE64P_S199_E1-50		SM-GE64Q_S240_E1-50
		SM-GE64P_S201_E1-50		SM-GE64Q_S241_E1-50
		SM-GE64P_S204_E1-50		SM-GE64Q_S244_E1-50
		SM-GE64P_S206_E1-50		SM-GE64Q_S245_E1-50
		SM-GE64P_S217_E1-50		SM-GE64Q_S246_E1-50
		SM-GE64P_S218_E1-50		SM-GE64Q_S248_E1-50
		SM-GE64P_S221_E1-50		SM-GE64Q_S250_E1-50
		SM-GE64P_S230_E1-50		SM-GE64Q_S251_E1-50
		SM-GE64P_S329_E1-50		SM-GE64Q_S254_E1-50
		SM-GE64P_S331_E1-50		SM-GE64Q_S255_E1-50
		SM-GE64P_S335_E1-50		SM-GE64Q_S256_E1-50
		SM-GE64P_S340_E1-50		SM-GE64Q_S257_E1-50
		SM-GE64P_S343_E1-50		SM-GE64Q_S258_E1-50
		SM-GE64P_S347_E1-50		SM-GE64Q_S259_E1-50
		SM-GE64P_S349_E1-50		SM-GE64Q_S261_E1-50
		SM-GE64P_S350_E1-50		SM-GE64Q_S262_E1-50
		SM-GE64P_S351_E1-50		SM-GE64Q_S264_E1-50
		SM-GE64Q_S042_E1-50		SM-GE64U_S004_E1-50
		SM-GE64Q_S045_E1-50		SM-GE64U_S016_E1-50
		SM-GE64Q_S046_E1-50		SM-GE64U_S020_E1-50
		SM-GE64Q_S047_E1-50		SM-GE662_S174_E1-50
		SM-GE64Q_S048_E1-50		SM-GE662_S177_E1-50
		SM-GE64Q_S053_E1-50		SM-GE662_S182_E1-50
		SM-GE64Q_S055_E1-50		SM-GE662_S183_E1-50
		SM-GE64Q_S056_E1-50		SM-GE662_S191_E1-50
		SM-GE64Q_S057_E1-50		SM-GE662_S262_E1-50
		SM-GE64Q_S058_E1-50		SM-GE662_S370_E1-50
		SM-GE64Q_S059_E1-50		SM-GE662_S382_E1-50
		SM-GE64Q_S097_E1-50		SM-GE663_S070_E1-50
		SM-GE64Q_S102_E1-50		SM-GE663_S089_E1-50
		SM-GE64Q_S110_E1-50		SM-GE664_S089_E1-50
		SM-GE64Q_S150_E1-50		SM-GE664_S178_E1-50
		SM-GE64Q_S202_E1-50		SM-GE664_S179_E1-50
		SM-GE64Q_S206_E1-50		SM-GE664_S186_E1-50
		SM-GE64Q_S208_E1-50		SM-GE664_S191_E1-50
		SM-GE64Q_S209_E1-50		SM-DD44B_S81_E1-50
		SM-GE64Q_S223_E1-50		SM-DD44B_S82_E1-50
		SM-GE64Q_S227_E1-50		SM-DD44B_S83_E1-50
		SM-GE64Q_S249_E1-50		SM-DD44B_S84_E1-50
		SM-GE64U_S001_E1-50		SM-DD44M_S26_E1-50
		SM-GE64U_S002_E1-50		SM-DD44C_S77_E1-50
		SM-GE64U_S006_E1-50		SM-DD44M_S75_E1-50
		SM-GE64U_S007_E1-50		SM-DD44M_S87_E1-50
		SM-GE64U_S009_E1-50		SM-DD44M_S91_E1-50
		SM-GE64U_S010_E1-50		SM-DD44O_S90_E1-50
		SM-GE64U_S011_E1-50		SM-DD44C_S67_E1-50
		SM-GE64U_S012_E1-50		SM-DD44C_S68_E1-50
		SM-GE64U_S015_E1-50		SM-DD44M_S39_E1-50
		SM-GE64U_S022_E1-50		SM-DD44M_S41_E1-50
		SM-GE662_S025_E1-50		SM-DD44M_S45_E1-50
		SM-GE662_S026_E1-50		SM-DD44M_S63_E1-50
		SM-GE662_S033_E1-50		SM-DD44O_S41_E1-50
		SM-GE662_S034_E1-50		SM-DD44O_S46_E1-50
		SM-GE662_S037_E1-50		SM-DD44O_S57_E1-50
		SM-GE662_S038_E1-50		SM-DD44O_S59_E1-50
		SM-GE662_S039_E1-50		SM-DD44O_S62_E1-50
		SM-GE662_S040_E1-50		SM-DD44O_S63_E1-50
		SM-GE662_S049_E1-50		SM-DD45D_S166_E1-50
		SM-GE662_S050_E1-50		SM-DD45M_S130_E1-50
		SM-GE662_S051_E1-50		SM-DD45M_S142_E1-50
		SM-GE662_S052_E1-50		SM-DD45R_S036_E1-50
		SM-GE662_S055_E1-50		SM-DD45R_S038_E1-50
		SM-GE662_S083_E1-50		SM-DD45R_S044_E1-50
		SM-GE662_S084_E1-50		SM-DD45R_S048_E1-50
		SM-GE662_S085_E1-50		SM-DD45R_S053_E1-50
		SM-GE662_S090_E1-50		SM-DD45R_S056_E1-50
		SM-GE662_S092_E1-50		SM-DD45S_S025_E1-50
		SM-GE662_S124_E1-50		SM-DD45S_S028_E1-50
		SM-GE662_S125_E1-50		SM-DD45S_S029_E1-50
		SM-GE662_S134_E1-50		SM-DD45S_S036_E1-50
		SM-GE662_S136_E1-50		SM-DD45S_S133_E1-50
		SM-GE662_S138_E1-50		SM-DD45T_S076_E1-50
		SM-GE662_S139_E1-50		SM-DD45T_S078_E1-50
		SM-GE662_S142_E1-50		SM-DD45T_S082_E1-50
		SM-GE662_S169_E1-50		SM-DD45T_S083_E1-50
		SM-GE662_S178_E1-50		SM-DD45T_S087_E1-50
		SM-GE662_S181_E1-50		SM-DD45T_S130_E1-50
		SM-GE662_S190_E1-50		SM-DD45T_S145_E1-50
		SM-GE662_S192_E1-50		SM-DD45T_S146_E1-50
		SM-GE662_S224_E1-50		SM-DD45T_S149_E1-50
		SM-GE662_S246_E1-50		SM-DD45T_S153_E1-50
		SM-GE662_S261_E1-50		SM-DD45T_S156_E1-50
		SM-GE662_S263_E1-50		SM-DD45T_S159_E1-50
		SM-GE662_S340_E1-50		SM-DD45T_S166_E1-50
		SM-GE662_S342_E1-50		SM-DD45T_S168_E1-50
		SM-GE662_S348_E1-50		SM-DD45U_S114_E1-50
		SM-GE662_S362_E1-50		SM-DD45U_S115_E1-50
		SM-GE662_S364_E1-50		SM-DD45U_S116_E1-50
		SM-GE662_S383_E1-50		SM-DD45U_S117_E1-50
		SM-GE663_S067_E1-50		SM-DD45U_S121_E1-50
		SM-GE663_S072_E1-50		SM-DD45U_S122_E1-50
		SM-GE663_S081_E1-50		SM-DD45U_S125_E1-50
		SM-GE663_S087_E1-50		SM-DD45U_S127_E1-50
		SM-GE663_S091_E1-50		SM-DD45U_S128_E1-50
		SM-GE663_S166_E1-50		SM-DD45U_S130_E1-50
		SM-GE663_S167_E1-50		SM-GE63W_S059_E1-50
		SM-GE663_S176_E1-50		SM-GE63W_S064_E1-50
		SM-GE663_S217_E1-50		SM-GE63W_S071_E1-50
		SM-GE663_S218_E1-50		SM-GE63W_S074_E1-50
		SM-GE663_S219_E1-50		SM-GE63W_S079_E1-50
		SM-GE663_S220_E1-50		SM-GE63W_S131_E1-50
		SM-GE663_S221_E1-50		SM-GE63W_S136_E1-50
		SM-GE663_S223_E1-50		SM-GE63W_S140_E1-50
		SM-GE663_S224_E1-50		SM-GE63W_S147_E1-50
		SM-GE663_S226_E1-50		SM-GE63W_S149_E1-50
		SM-GE663_S227_E1-50		SM-GE63W_S153_E1-50
		SM-GE663_S228_E1-50		SM-GE63W_S158_E1-50
		SM-GE663_S229_E1-50		SM-GE63W_S159_E1-50
		SM-GE663_S230_E1-50		SM-GE63W_S173_E1-50
		SM-GE663_S231_E1-50		SM-GE63W_S201_E1-50
		SM-GE663_S232_E1-50		SM-GE63W_S204_E1-50
		SM-GE663_S236_E1-50		SM-GE63W_S210_E1-50
		SM-GE663_S239_E1-50		SM-GE63W_S211_E1-50
		SM-GE663_S240_E1-50		SM-GE63W_S212_E1-50
		SM-GE663_S270_E1-50		SM-GE63W_S218_E1-50
		SM-GE663_S272_E1-50		SM-GE63W_S240_E1-50
		SM-GE663_S275_E1-50		SM-GE63W_S244_E1-50
		SM-GE663_S277_E1-50		SM-GE63W_S245_E1-50
		SM-GE664_S081_E1-50		SM-GE63W_S247_E1-50
		SM-GE664_S085_E1-50		SM-GE63W_S298_E1-50
		SM-GE664_S088_E1-50		SM-GE63W_S311_E1-50
		SM-GE664_S091_E1-50		SM-GE63W_S320_E1-50
		SM-GE664_S092_E1-50		SM-GE63J_S030_E1-50
		SM-GE664_S096_E1-50		SM-GE63J_S032_E1-50
		SM-GE664_S177_E1-50		SM-GE63J_S035_E1-50
		SM-GE664_S183_E1-50		SM-GE63J_S037_E1-50
		SM-GE664_S187_E1-50		SM-GE63J_S039_E1-50
		SM-GE664_S190_E1-50		SM-GE63J_S042_E1-50
		SM-GE664_S192_E1-50		SM-GE63J_S043_E1-50
		SM-GE664_S194_E1-50		SM-GE63J_S046_E1-50
		SM-GE664_S195_E1-50		SM-GE63J_S123_E1-50
		SM-GE664_S196_E1-50		SM-GE63J_S129_E1-50
		SM-GE664_S198_E1-50		SM-GE63J_S130_E1-50
		SM-GE664_S199_E1-50		SM-GE63J_S132_E1-50
		SM-GE664_S200_E1-50		SM-GE63J_S135_E1-50
		SM-GE664_S203_E1-50		SM-GE63L_S099_E1-50
		SM-GE664_S204_E1-50		SM-GE63L_S120_E1-50
		SM-GE664_S205_E1-50		SM-GE63L_S263_E1-50
		SM-GE664_S207_E1-50		SM-GE63L_S337_E1-50
		SM-GE664_S208_E1-50		SM-GE63L_S340_E1-50
		SM-GE664_S209_E1-50		SM-GE63N_S011_E1-50
		SM-GE664_S211_E1-50		SM-GE63N_S129_E1-50
		SM-GE664_S213_E1-50		SM-GE63N_S130_E1-50
		SM-GE664_S214_E1-50		SM-GE63N_S132_E1-50
		SM-GE664_S215_E1-50		SM-GE63N_S136_E1-50
		SM-DD44L_S84_E1-50		SM-GE63N_S144_E1-50
		SM-DD44L_S87_E1-50		SM-GE63N_S289_E1-50
		SM-DD44L_S90_E1-50		SM-GE63N_S295_E1-50
		SM-DD44L_S92_E1-50		SM-GE63N_S314_E1-50
		SM-DD44M_S13_E1-50		SM-GE63N_S315_E1-50
		SM-DD44M_S19_E1-50		SM-GE63N_S320_E1-50
		SM-DD44M_S20_E1-50		SM-GE63N_S354_E1-50
		SM-DD44M_S31_E1-50		SM-GE63N_S367_E1-50
		SM-DD44O_S19_E1-50		SM-GE63N_S383_E1-50
		SM-DD44O_S21_E1-50		SM-GE64P_S002_E1-50
		SM-DD44O_S23_E1-50		SM-GE64P_S015_E1-50
		SM-DD44O_S24_E1-50		SM-GE64P_S024_E1-50
		SM-DD44O_S25_E1-50		SM-GE64P_S033_E1-50
		SM-DD44O_S28_E1-50		SM-GE64P_S034_E1-50
		SM-DD44O_S29_E1-50		SM-GE64P_S041_E1-50
		SM-DD44O_S35_E1-50		SM-GE64P_S046_E1-50
		SM-DD44O_S36_E1-50		SM-GE64P_S099_E1-50
		SM-DD44Q_S01_E1-50		SM-GE64P_S110_E1-50
		SM-DD44Q_S07_E1-50		SM-GE64P_S163_E1-50
		SM-DD44Q_S11_E1-50		SM-GE64P_S171_E1-50
		SM-DD44Q_S12_E1-50		SM-GE64P_S182_E1-50
		SM-DD44Q_S13_E1-50		SM-GE64P_S202_E1-50
		SM-DD44Q_S16_E1-50		SM-GE64P_S211_E1-50
		SM-DD44Q_S19_E1-50		SM-GE64P_S213_E1-50
		SM-DD44Q_S21_E1-50		SM-GE64P_S222_E1-50
		SM-DD44Q_S22_E1-50		SM-GE64P_S224_E1-50
		SM-DD44S_S02_E1-50		SM-GE64P_S228_E1-50
		SM-DD44S_S10_E1-50		SM-GE64P_S229_E1-50
		SM-DD44S_S15_E1-50		SM-GE64P_S265_E1-50
		SM-DD45C_S001_E1-50		SM-GE64P_S275_E1-50
		SM-DD45C_S002_E1-50		SM-GE64P_S330_E1-50
		SM-DD45C_S003_E1-50		SM-GE64P_S332_E1-50
		SM-DD45C_S004_E1-50		SM-GE64P_S333_E1-50
		SM-DD45C_S007_E1-50		SM-GE64P_S334_E1-50
		SM-DD45C_S011_E1-50		SM-GE64P_S336_E1-50
		SM-DD45C_S012_E1-50		SM-GE64P_S337_E1-50
		SM-DD45C_S013_E1-50		SM-GE64P_S345_E1-50
		SM-DD45C_S020_E1-50		SM-GE64P_S348_E1-50
		SM-DD45C_S021_E1-50		SM-GE64P_S352_E1-50
		SM-DD45C_S022_E1-50		SM-GE64Q_S041_E1-50
		SM-DD45C_S028_E1-50		SM-GE64Q_S043_E1-50
		SM-DD45C_S031_E1-50		SM-GE64Q_S044_E1-50
		SM-DD45C_S102_E1-50		SM-GE64Q_S049_E1-50
		SM-DD45C_S103_E1-50		SM-GE64Q_S050_E1-50
		SM-DD45C_S116_E1-50		SM-GE64Q_S052_E1-50
		SM-DD45C_S125_E1-50		SM-GE64Q_S054_E1-50
		SM-DD45C_S127_E1-50		SM-GE64Q_S060_E1-50
		SM-DD45C_S130_E1-50		SM-GE64Q_S061_E1-50
		SM-DD45C_S131_E1-50		SM-GE64Q_S062_E1-50
		SM-DD45D_S003_E1-50		SM-GE64Q_S063_E1-50
		SM-DD45D_S006_E1-50		SM-GE64Q_S064_E1-50
		SM-DD45D_S007_E1-50		SM-GE64Q_S098_E1-50
		SM-DD45D_S009_E1-50		SM-GE64Q_S099_E1-50
		SM-DD45D_S016_E1-50		SM-GE64Q_S100_E1-50
		SM-DD45D_S097_E1-50		SM-GE64Q_S101_E1-50
		SM-DD45D_S098_E1-50		SM-GE64Q_S103_E1-50
		SM-DD45D_S099_E1-50		SM-GE64Q_S104_E1-50
		SM-DD45D_S101_E1-50		SM-GE64Q_S105_E1-50
		SM-DD45D_S103_E1-50		SM-GE64Q_S106_E1-50
		SM-DD45D_S104_E1-50		SM-GE64Q_S109_E1-50
		SM-DD45D_S105_E1-50		SM-GE64Q_S112_E1-50
		SM-DD45D_S106_E1-50		SM-GE64Q_S146_E1-50
		SM-DD45D_S107_E1-50		SM-GE64Q_S148_E1-50
		SM-DD45D_S109_E1-50		SM-GE64Q_S155_E1-50
		SM-DD45D_S110_E1-50		SM-GE64Q_S159_E1-50
		SM-DD45D_S112_E1-50		SM-GE64Q_S164_E1-50
		SM-DD45D_S115_E1-50		SM-GE64Q_S166_E1-50
		SM-DD45D_S116_E1-50		SM-GE64Q_S203_E1-50
		SM-DD45D_S120_E1-50		SM-GE64Q_S205_E1-50
		SM-DD45K_S101_E1-50		SM-GE64Q_S210_E1-50
		SM-DD45K_S105_E1-50		SM-GE64Q_S212_E1-50
		SM-DD45K_S106_E1-50		SM-GE64Q_S213_E1-50
		SM-DD45K_S110_E1-50		SM-GE64Q_S214_E1-50
		SM-DD45K_S112_E1-50		SM-GE64Q_S215_E1-50
		SM-DD45L_S018_E1-50		SM-GE64Q_S218_E1-50
		SM-DD45L_S021_E1-50		SM-GE64Q_S221_E1-50
		SM-DD45L_S022_E1-50		SM-GE64Q_S224_E1-50
		SM-DD45L_S023_E1-50		SM-GE64Q_S225_E1-50
		SM-DD45L_S024_E1-50		SM-GE64Q_S229_E1-50
		SM-DD45L_S025_E1-50		SM-GE64Q_S230_E1-50
		SM-DD45L_S028_E1-50		SM-GE64Q_S231_E1-50
		SM-DD45L_S029_E1-50		SM-GE64Q_S232_E1-50
		SM-DD45L_S030_E1-50		SM-GE64Q_S236_E1-50
		SM-DD45L_S097_E1-50		SM-GE64Q_S242_E1-50
		SM-DD45L_S098_E1-50		SM-GE64Q_S243_E1-50
		SM-DD45L_S099_E1-50		SM-GE64Q_S247_E1-50
		SM-DD45L_S100_E1-50		SM-GE64Q_S252_E1-50
		SM-DD45L_S102_E1-50		SM-GE64Q_S253_E1-50
		SM-DD45L_S114_E1-50		SM-GE64Q_S260_E1-50
		SM-DD45L_S117_E1-50		SM-GE64U_S003_E1-50
		SM-DD45L_S126_E1-50		SM-GE64U_S005_E1-50
		SM-DD45L_S128_E1-50		SM-GE64U_S008_E1-50
		SM-DD45M_S004_E1-50		SM-GE64U_S013_E1-50
		SM-DD45M_S011_E1-50		SM-GE64U_S017_E1-50
		SM-DD45M_S014_E1-50		SM-GE64U_S018_E1-50
		SM-DD45M_S015_E1-50		SM-GE64U_S019_E1-50
		SM-DD45M_S016_E1-50		SM-GE64U_S021_E1-50
		SM-DD45M_S025_E1-50		SM-GE64U_S023_E1-50
		SM-DD45M_S028_E1-50		SM-GE64U_S024_E1-50
		SM-DD45M_S029_E1-50		SM-GE662_S028_E1-50
		SM-DD45M_S031_E1-50		SM-GE662_S029_E1-50
		SM-DD45M_S097_E1-50		SM-GE662_S030_E1-50
		SM-DD45M_S098_E1-50		SM-GE662_S031_E1-50
		SM-DD45M_S101_E1-50		SM-GE662_S032_E1-50
		SM-DD45M_S102_E1-50		SM-GE662_S035_E1-50
		SM-DD45M_S103_E1-50		SM-GE662_S036_E1-50
		SM-DD45M_S110_E1-50		SM-GE662_S053_E1-50
		SM-DD45M_S111_E1-50		SM-GE662_S054_E1-50
		SM-DD45M_S112_E1-50		SM-GE662_S056_E1-50
		SM-GE635_S003_E1-50		SM-GE662_S081_E1-50
		SM-GE635_S005_E1-50		SM-GE662_S082_E1-50
		SM-GE635_S011_E1-50		SM-GE662_S086_E1-50
		SM-GE635_S098_E1-50		SM-GE662_S087_E1-50
		SM-GE635_S099_E1-50		SM-GE662_S088_E1-50
		SM-GE635_S103_E1-50		SM-GE662_S091_E1-50
		SM-GE635_S107_E1-50		SM-GE662_S093_E1-50
		SM-GE635_S108_E1-50		SM-GE662_S094_E1-50
		SM-GE635_S109_E1-50		SM-GE662_S095_E1-50
		SM-GE635_S111_E1-50		SM-GE662_S096_E1-50
		SM-GE63W_S081_E1-50		SM-GE662_S121_E1-50
		SM-GE63W_S082_E1-50		SM-GE662_S122_E1-50
		SM-GE63W_S087_E1-50		SM-GE662_S123_E1-50
		SM-GE63W_S094_E1-50		SM-GE662_S126_E1-50
		SM-GE63W_S096_E1-50		SM-GE662_S127_E1-50
		SM-GE63W_S177_E1-50		SM-GE662_S129_E1-50
		SM-GE63W_S178_E1-50		SM-GE662_S130_E1-50
		SM-GE63W_S183_E1-50		SM-GE662_S131_E1-50
		SM-GE63W_S184_E1-50		SM-GE662_S132_E1-50
		SM-GE63W_S186_E1-50		SM-GE662_S133_E1-50
		SM-GE63W_S273_E1-50		SM-GE662_S135_E1-50
		SM-GE63W_S283_E1-50		SM-GE662_S137_E1-50
		SM-GE63W_S285_E1-50		SM-GE662_S140_E1-50
		SM-GE63W_S287_E1-50		SM-GE662_S141_E1-50
		SM-GE63W_S288_E1-50		SM-GE662_S143_E1-50
		SM-GE63J_S049_E1-50		SM-GE662_S144_E1-50
		SM-GE63J_S052_E1-50		SM-GE662_S170_E1-50
		SM-GE63J_S054_E1-50		SM-GE662_S171_E1-50
		SM-GE63J_S058_E1-50		SM-GE662_S172_E1-50
		SM-GE63J_S059_E1-50		SM-GE662_S173_E1-50
		SM-GE63J_S062_E1-50		SM-GE662_S175_E1-50
		SM-GE63J_S063_E1-50		SM-GE662_S176_E1-50
		SM-GE63J_S065_E1-50		SM-GE662_S179_E1-50
		SM-GE63J_S066_E1-50		SM-GE662_S180_E1-50
		SM-GE63J_S145_E1-50		SM-GE662_S184_E1-50
		SM-GE63J_S146_E1-50		SM-GE662_S185_E1-50
		SM-GE63J_S147_E1-50		SM-GE662_S186_E1-50
		SM-GE63J_S152_E1-50		SM-GE662_S187_E1-50
		SM-GE63J_S154_E1-50		SM-GE662_S188_E1-50
		SM-GE63J_S157_E1-50		SM-GE662_S189_E1-50
		SM-GE63J_S159_E1-50		SM-GE662_S217_E1-50
		SM-GE63J_S160_E1-50		SM-GE662_S218_E1-50
		SM-GE63J_S264_E1-50		SM-GE662_S219_E1-50
		SM-GE63J_S265_E1-50		SM-GE662_S221_E1-50
		SM-GE63J_S266_E1-50		SM-GE662_S222_E1-50
		SM-GE63J_S267_E1-50		SM-GE662_S223_E1-50
		SM-GE63J_S268_E1-50		SM-GE662_S241_E1-50
		SM-GE63J_S270_E1-50		SM-GE662_S242_E1-50
		SM-GE63J_S272_E1-50		SM-GE662_S243_E1-50
		SM-GE63J_S329_E1-50		SM-GE662_S244_E1-50
		SM-GE63J_S331_E1-50		SM-GE662_S245_E1-50
		SM-GE63J_S333_E1-50		SM-GE662_S247_E1-50
		SM-GE63J_S335_E1-50		SM-GE662_S248_E1-50
		SM-GE63J_S336_E1-50		SM-GE662_S257_E1-50
		SM-GE63J_S337_E1-50		SM-GE662_S258_E1-50
		SM-GE63J_S342_E1-50		SM-GE662_S259_E1-50
		SM-GE63J_S345_E1-50		SM-GE662_S260_E1-50
		SM-GE63J_S347_E1-50		SM-GE662_S264_E1-50
		SM-GE63J_S349_E1-50		SM-GE662_S337_E1-50
		SM-GE63J_S350_E1-50		SM-GE662_S338_E1-50
		SM-GE63K_S060_E1-50		SM-GE662_S339_E1-50
		SM-GE63K_S061_E1-50		SM-GE662_S341_E1-50
		SM-GE63K_S063_E1-50		SM-GE662_S343_E1-50
		SM-GE63K_S064_E1-50		SM-GE662_S344_E1-50
		SM-GE63K_S067_E1-50		SM-GE662_S345_E1-50
		SM-GE63K_S069_E1-50		SM-GE662_S346_E1-50
		SM-GE63K_S072_E1-50		SM-GE662_S347_E1-50
		SM-GE63L_S074_E1-50		SM-GE662_S349_E1-50
		SM-GE63L_S075_E1-50		SM-GE662_S350_E1-50
		SM-GE63L_S077_E1-50		SM-GE662_S351_E1-50
		SM-GE63L_S079_E1-50		SM-GE662_S352_E1-50
		SM-GE63L_S081_E1-50		SM-GE662_S361_E1-50
		SM-GE63L_S082_E1-50		SM-GE662_S363_E1-50
		SM-GE63L_S083_E1-50		SM-GE662_S365_E1-50
		SM-GE63L_S086_E1-50		SM-GE662_S366_E1-50
		SM-GE63L_S087_E1-50		SM-GE662_S367_E1-50
		SM-GE63L_S088_E1-50		SM-GE662_S368_E1-50
		SM-GE63L_S090_E1-50		SM-GE662_S369_E1-50
		SM-GE63L_S169_E1-50		SM-GE662_S371_E1-50
		SM-GE63L_S172_E1-50		SM-GE662_S373_E1-50
		SM-GE63L_S173_E1-50		SM-GE662_S374_E1-50
		SM-GE63L_S174_E1-50		SM-GE662_S375_E1-50
		SM-GE63L_S177_E1-50		SM-GE662_S376_E1-50
		SM-GE63L_S179_E1-50		SM-GE662_S377_E1-50
		SM-GE63L_S180_E1-50		SM-GE662_S378_E1-50
		SM-GE63L_S182_E1-50		SM-GE662_S379_E1-50
		SM-GE63L_S186_E1-50		SM-GE662_S380_E1-50
		SM-GE63L_S188_E1-50		SM-GE662_S381_E1-50
		SM-GE63L_S192_E1-50		SM-GE662_S384_E1-50
		SM-GE63L_S265_E1-50		SM-GE663_S065_E1-50
		SM-GE63L_S266_E1-50		SM-GE663_S066_E1-50
		SM-GE63L_S267_E1-50		SM-GE663_S068_E1-50
		SM-GE63L_S268_E1-50		SM-GE663_S069_E1-50
		SM-GE63L_S269_E1-50		SM-GE663_S071_E1-50
		SM-GE63L_S270_E1-50		SM-GE663_S082_E1-50
		SM-GE63L_S271_E1-50		SM-GE663_S083_E1-50
		SM-GE63L_S273_E1-50		SM-GE663_S084_E1-50
		SM-GE63L_S274_E1-50		SM-GE663_S085_E1-50
		SM-GE63L_S280_E1-50		SM-GE663_S086_E1-50
		SM-GE63L_S281_E1-50		SM-GE663_S088_E1-50
		SM-GE63L_S286_E1-50		SM-GE663_S090_E1-50
		SM-GE63L_S287_E1-50		SM-GE663_S092_E1-50
		SM-GE63L_S288_E1-50		SM-GE663_S094_E1-50
		SM-GE63L_S365_E1-50		SM-GE663_S095_E1-50
		SM-GE63L_S366_E1-50		SM-GE663_S096_E1-50
		SM-GE63L_S368_E1-50		SM-GE663_S161_E1-50
		SM-GE63L_S370_E1-50		SM-GE663_S162_E1-50
		SM-GE63L_S378_E1-50		SM-GE663_S163_E1-50
		SM-GE63L_S379_E1-50		SM-GE663_S164_E1-50
		SM-GE63L_S380_E1-50		SM-GE663_S165_E1-50
		SM-GE63L_S383_E1-50		SM-GE663_S168_E1-50
		SM-GE63L_S384_E1-50		SM-GE663_S169_E1-50
		SM-GE63N_S073_E1-50		SM-GE663_S170_E1-50
		SM-GE63N_S077_E1-50		SM-GE663_S171_E1-50
		SM-GE63N_S090_E1-50		SM-GE663_S172_E1-50
		SM-GE63N_S091_E1-50		SM-GE663_S173_E1-50
		SM-GE63N_S094_E1-50		SM-GE663_S174_E1-50
		SM-GE63N_S171_E1-50		SM-GE663_S175_E1-50
		SM-GE63N_S173_E1-50		SM-GE663_S185_E1-50
		SM-GE63N_S177_E1-50		SM-GE663_S186_E1-50
		SM-GE63N_S181_E1-50		SM-GE663_S187_E1-50
		SM-GE63N_S183_E1-50		SM-GE663_S188_E1-50
		SM-GE63N_S266_E1-50		SM-GE663_S189_E1-50
		SM-GE63N_S268_E1-50		SM-GE663_S190_E1-50
		SM-GE63N_S269_E1-50		SM-GE663_S191_E1-50
		SM-GE63N_S270_E1-50		SM-GE663_S192_E1-50
		SM-GE63N_S275_E1-50		SM-GE663_S222_E1-50
		SM-GE63N_S277_E1-50		SM-GE663_S225_E1-50
		SM-GE63N_S279_E1-50		SM-GE663_S233_E1-50
		SM-GE63N_S281_E1-50		SM-GE663_S234_E1-50
		SM-GE63N_S282_E1-50		SM-GE663_S235_E1-50
		SM-GE63N_S283_E1-50		SM-GE663_S237_E1-50
		SM-GE63N_S285_E1-50		SM-GE663_S265_E1-50
		SM-GE63N_S286_E1-50		SM-GE663_S266_E1-50
		SM-GE64P_S073_E1-50		SM-GE663_S267_E1-50
		SM-GE64P_S074_E1-50		SM-GE663_S269_E1-50
		SM-GE64P_S075_E1-50		SM-GE663_S271_E1-50
		SM-GE64P_S076_E1-50		SM-GE663_S273_E1-50
		SM-GE64P_S078_E1-50		SM-GE663_S274_E1-50
		SM-GE64P_S079_E1-50		SM-GE663_S276_E1-50
		SM-GE64P_S080_E1-50		SM-GE663_S278_E1-50
		SM-GE64P_S081_E1-50		SM-GE663_S279_E1-50
		SM-GE64P_S083_E1-50		SM-GE663_S280_E1-50
		SM-GE64P_S085_E1-50		SM-GE664_S082_E1-50
		SM-GE64P_S086_E1-50		SM-GE664_S083_E1-50
		SM-GE64P_S087_E1-50		SM-GE664_S084_E1-50
		SM-GE64P_S090_E1-50		SM-GE664_S086_E1-50
		SM-GE64P_S092_E1-50		SM-GE664_S087_E1-50
		SM-GE64P_S094_E1-50		SM-GE664_S090_E1-50
		SM-GE64P_S095_E1-50		SM-GE664_S094_E1-50
		SM-GE64P_S096_E1-50		SM-GE664_S095_E1-50
		SM-GE64P_S289_E1-50		SM-GE664_S180_E1-50
		SM-GE64P_S291_E1-50		SM-GE664_S181_E1-50
		SM-GE64P_S292_E1-50		SM-GE664_S182_E1-50
		SM-GE64P_S294_E1-50		SM-GE664_S184_E1-50
		SM-GE64P_S295_E1-50		SM-GE664_S185_E1-50
		SM-GE64P_S297_E1-50		SM-GE664_S188_E1-50
		SM-GE64P_S298_E1-50		SM-GE664_S189_E1-50
		SM-GE64P_S299_E1-50		SM-GE664_S193_E1-50
		SM-GE64P_S300_E1-50		SM-GE664_S197_E1-50
		SM-GE64P_S302_E1-50		SM-GE664_S201_E1-50
		SM-GE64P_S303_E1-50		SM-GE664_S202_E1-50
		SM-GE64P_S304_E1-50		SM-GE664_S210_E1-50
		SM-DD44C_S79_E1-50		SM-GE664_S212_E1-50
		SM-DD44C_S91_E1-50		SM-GE664_S216_E1-50
		SM-DD44C_S95_E1-50		SM-DD44M_S66_E1-50
		SM-DD44M_S67_E1-50		SM-DD44M_S81_E1-50
		SM-DD44M_S68_E1-50		SM-DD44M_S94_E1-50
		SM-DD44M_S77_E1-50		SM-DD44C_S74_E1-50
		SM-DD44M_S78_E1-50		SM-DD44M_S69_E1-50
		SM-DD44M_S79_E1-50		SM-DD44M_S70_E1-50
		SM-DD44O_S65_E1-50		SM-DD44M_S76_E1-50
		SM-DD44O_S66_E1-50		SM-DD44M_S83_E1-50
		SM-DD44O_S71_E1-50		SM-DD44M_S84_E1-50
		SM-DD44O_S82_E1-50		SM-DD44M_S95_E1-50
		SM-DD44O_S83_E1-50		SM-DD45C_S082_E1-50
		SM-DD44O_S85_E1-50		SM-DD45C_S094_E1-50
		SM-DD44O_S91_E1-50		SM-DD45C_S185_E1-50
		SM-DD44O_S92_E1-50		SM-DD45D_S035_E1-50
		SM-DD45S_S157_E1-50		SM-DD45D_S039_E1-50
		SM-DD45S_S164_E1-50		SM-DD45D_S042_E1-50
		SM-DD45T_S030_E1-50		SM-DD45D_S043_E1-50
		SM-DD45U_S009_E1-50		SM-DD45D_S045_E1-50
		SM-DD45U_S112_E1-50		SM-DD45D_S046_E1-50
		SM-GE63W_S343_E1-50		SM-DD45D_S047_E1-50
		SM-GE63W_S350_E1-50		SM-DD45D_S048_E1-50
		SM-GE63J_S355_E1-50		SM-DD45D_S073_E1-50
		SM-GE63K_S020_E1-50		SM-DD45D_S074_E1-50
		SM-GE63N_S066_E1-50		SM-DD45D_S076_E1-50
		SM-GE63N_S253_E1-50		SM-DD45D_S077_E1-50
		SM-DD44R_S09_E1-50		SM-DD45D_S079_E1-50
		#Cytosplore Selection File v2.0		SM-DD45D_S080_E1-50
				SM-DD45D_S123_E1-50
				SM-DD45D_S126_E1-50
				SM-DD45D_S131_E1-50
				SM-DD45D_S135_E1-50
				SM-DD45D_S136_E1-50
				SM-DD45M_S064_E1-50
				SM-DD45M_S065_E1-50
				SM-DD45M_S073_E1-50
				SM-DD45M_S075_E1-50
				SM-DD45M_S079_E1-50
				SM-DD45M_S159_E1-50
				SM-DD45M_S160_E1-50
				SM-DD45M_S164_E1-50
				SM-DD45M_S165_E1-50
				SM-DD45R_S145_E1-50
				SM-DD45R_S148_E1-50
				SM-DD45R_S149_E1-50
				SM-DD45R_S150_E1-50
				SM-DD45R_S151_E1-50
				SM-DD45R_S154_E1-50
				SM-DD45R_S156_E1-50
				SM-DD45R_S157_E1-50
				SM-DD45R_S161_E1-50
				SM-DD45R_S164_E1-50
				SM-DD45R_S165_E1-50
				SM-DD45S_S137_E1-50
				SM-DD45S_S156_E1-50
				SM-DD45T_S002_E1-50
				SM-DD45T_S010_E1-50
				SM-DD45T_S011_E1-50
				SM-DD45T_S042_E1-50
				SM-DD45T_S044_E1-50
				SM-DD45T_S047_E1-50
				SM-DD45T_S101_E1-50
				SM-DD45T_S107_E1-50
				SM-DD45T_S114_E1-50
				SM-DD45T_S116_E1-50
				SM-DD45T_S177_E1-50
				SM-DD45T_S179_E1-50
				SM-DD45T_S183_E1-50
				SM-DD45T_S186_E1-50
				SM-DD45U_S006_E1-50
				SM-DD45U_S016_E1-50
				SM-DD45U_S027_E1-50
				SM-DD45U_S033_E1-50
				SM-DD45U_S036_E1-50
				SM-GE63W_S016_E1-50
				SM-GE63W_S102_E1-50
				SM-GE63W_S112_E1-50
				SM-GE63W_S268_E1-50
				SM-GE63J_S074_E1-50
				SM-GE63J_S091_E1-50
				SM-GE63J_S092_E1-50
				SM-GE63J_S095_E1-50
				SM-GE63J_S096_E1-50
				SM-GE63J_S171_E1-50
				SM-GE63J_S172_E1-50
				SM-GE63J_S177_E1-50
				SM-GE63J_S181_E1-50
				SM-GE63J_S183_E1-50
				SM-GE63J_S184_E1-50
				SM-GE63J_S274_E1-50
				SM-GE63J_S276_E1-50
				SM-GE63J_S277_E1-50
				SM-GE63J_S279_E1-50
				SM-GE63J_S282_E1-50
				SM-GE63J_S283_E1-50
				SM-GE63J_S284_E1-50
				SM-GE63J_S286_E1-50
				SM-GE63J_S364_E1-50
				SM-GE63J_S366_E1-50
				SM-GE63K_S004_E1-50
				SM-GE63K_S006_E1-50
				SM-GE63L_S027_E1-50
				SM-GE63L_S031_E1-50
				SM-GE63L_S045_E1-50
				SM-GE63L_S046_E1-50
				SM-GE63L_S122_E1-50
				SM-GE63L_S124_E1-50
				SM-GE63L_S126_E1-50
				SM-GE63L_S127_E1-50
				SM-GE63L_S129_E1-50
				SM-GE63L_S220_E1-50
				SM-GE63L_S221_E1-50
				SM-GE63L_S226_E1-50
				SM-GE63L_S230_E1-50
				SM-GE63L_S321_E1-50
				SM-GE63N_S056_E1-50
				SM-GE63N_S070_E1-50
				SM-GE63N_S071_E1-50
				SM-GE63N_S150_E1-50
				SM-GE63N_S159_E1-50
				SM-GE63N_S167_E1-50
				SM-GE63N_S257_E1-50
				SM-GE63N_S262_E1-50
				SM-GE63N_S350_E1-50
				SM-GE67Z_S295_E1-50
				SM-GE67Z_S299_E1-50
				SM-GE67Z_S302_E1-50
				SM-DD44D_S66_E1-50
				SM-DD44D_S67_E1-50
				SM-DD44D_S68_E1-50
				SM-DD44D_S69_E1-50
				SM-DD44D_S70_E1-50
				SM-DD44D_S71_E1-50
				SM-DD44D_S74_E1-50
				SM-DD44D_S75_E1-50
				SM-DD44D_S76_E1-50
				SM-DD44D_S78_E1-50
				SM-DD44D_S79_E1-50
				SM-DD44D_S80_E1-50
				SM-DD44D_S82_E1-50
				SM-DD44D_S83_E1-50
				SM-DD44D_S84_E1-50
				SM-DD44D_S85_E1-50
				SM-DD44D_S86_E1-50
				SM-DD44D_S87_E1-50
				SM-DD44N_S58_E1-50
				SM-DD44N_S61_E1-50
				SM-DD44N_S62_E1-50
				SM-DD44N_S63_E1-50
				SM-DD44N_S64_E1-50
				SM-DD44N_S74_E1-50
				SM-DD44N_S75_E1-50
				SM-DD44N_S76_E1-50
				SM-DD44N_S77_E1-50
				SM-DD44N_S78_E1-50
				SM-DD44N_S80_E1-50
				SM-DD44N_S81_E1-50
				SM-DD44N_S83_E1-50
				SM-DD44N_S87_E1-50
				SM-DD44N_S89_E1-50
				SM-DD44N_S90_E1-50
				SM-DD44N_S91_E1-50
				SM-DD44N_S92_E1-50
				SM-DD44N_S93_E1-50
				SM-DD44R_S03_E1-50
				SM-DD44R_S06_E1-50
				SM-DD44R_S07_E1-50
				SM-DD44R_S08_E1-50
				SM-DD44R_S10_E1-50
				SM-DD44R_S11_E1-50
				SM-DD44R_S15_E1-50
				SM-DD45C_S049_E1-50
				SM-DD45C_S050_E1-50
				SM-DD45C_S051_E1-50
				SM-DD45C_S052_E1-50
				SM-DD45C_S053_E1-50
				SM-DD45C_S054_E1-50
				SM-DD45C_S055_E1-50
				SM-DD45C_S056_E1-50
				SM-DD45C_S058_E1-50
				SM-DD45C_S059_E1-50
				SM-DD45C_S060_E1-50
				SM-DD45C_S061_E1-50
				SM-DD45C_S062_E1-50
				SM-DD45C_S063_E1-50
				SM-DD45C_S064_E1-50
				SM-DD45C_S145_E1-50
				SM-DD45C_S146_E1-50
				SM-DD45C_S147_E1-50
				SM-DD45C_S148_E1-50
				SM-DD45C_S149_E1-50
				SM-DD45C_S150_E1-50
				SM-DD45C_S151_E1-50
				SM-DD45C_S153_E1-50
				SM-DD45C_S154_E1-50
				SM-DD45C_S156_E1-50
				SM-DD45C_S157_E1-50
				SM-DD45C_S158_E1-50
				SM-DD45C_S160_E1-50
				SM-DD45C_S161_E1-50
				SM-DD45C_S163_E1-50
				SM-DD45C_S165_E1-50
				SM-DD45C_S167_E1-50
				SM-DD45C_S168_E1-50
				SM-DD45C_S169_E1-50
				SM-DD45C_S171_E1-50
				SM-DD45C_S172_E1-50
				SM-DD45C_S173_E1-50
				SM-DD45C_S174_E1-50
				SM-DD45C_S176_E1-50
				SM-DD45D_S051_E1-50
				SM-DD45D_S052_E1-50
				SM-DD45D_S055_E1-50
				SM-DD45D_S056_E1-50
				SM-DD45D_S058_E1-50
				SM-DD45D_S059_E1-50
				SM-DD45D_S061_E1-50
				SM-DD45D_S062_E1-50
				SM-DD45D_S063_E1-50
				SM-DD45D_S064_E1-50
				SM-DD45D_S137_E1-50
				SM-DD45D_S138_E1-50
				SM-DD45D_S140_E1-50
				SM-DD45D_S141_E1-50
				SM-DD45D_S142_E1-50
				SM-DD45D_S143_E1-50
				SM-DD45D_S144_E1-50
				SM-DD45D_S145_E1-50
				SM-DD45D_S146_E1-50
				SM-DD45D_S148_E1-50
				SM-DD45D_S149_E1-50
				SM-DD45D_S150_E1-50
				SM-DD45D_S151_E1-50
				SM-DD45L_S034_E1-50
				SM-DD45L_S036_E1-50
				SM-DD45L_S037_E1-50
				SM-DD45L_S039_E1-50
				SM-DD45L_S040_E1-50
				SM-DD45L_S041_E1-50
				SM-DD45L_S042_E1-50
				SM-DD45L_S046_E1-50
				SM-DD45L_S047_E1-50
				SM-DD45M_S081_E1-50
				SM-DD45M_S083_E1-50
				SM-DD45M_S084_E1-50
				SM-DD45M_S086_E1-50
				SM-DD45M_S087_E1-50
				SM-DD45M_S088_E1-50
				SM-DD45M_S089_E1-50
				SM-DD45M_S091_E1-50
				SM-DD45M_S092_E1-50
				SM-DD45M_S093_E1-50
				SM-DD45M_S094_E1-50
				SM-DD45M_S096_E1-50
				SM-DD45M_S169_E1-50
				SM-DD45M_S171_E1-50
				SM-DD45M_S172_E1-50
				SM-DD45M_S173_E1-50
				SM-DD45M_S174_E1-50
				SM-DD45M_S175_E1-50
				SM-DD45M_S178_E1-50
				SM-DD45M_S179_E1-50
				SM-DD45M_S182_E1-50
				SM-DD45M_S183_E1-50
				SM-DD45M_S184_E1-50
				SM-DD45M_S185_E1-50
				SM-DD45M_S186_E1-50
				SM-DD45M_S188_E1-50
				SM-DD45M_S190_E1-50
				SM-DD45R_S058_E1-50
				SM-DD45R_S059_E1-50
				SM-DD45R_S060_E1-50
				SM-DD45R_S062_E1-50
				SM-DD45R_S064_E1-50
				SM-DD45R_S066_E1-50
				SM-DD45R_S067_E1-50
				SM-DD45R_S068_E1-50
				SM-DD45R_S069_E1-50
				SM-DD45R_S070_E1-50
				SM-DD45R_S071_E1-50
				SM-DD45R_S072_E1-50
				SM-DD45R_S074_E1-50
				SM-DD45R_S075_E1-50
				SM-DD45R_S076_E1-50
				SM-DD45R_S077_E1-50
				SM-DD45R_S078_E1-50
				SM-DD45R_S080_E1-50
				SM-DD45R_S097_E1-50
				SM-DD45R_S099_E1-50
				SM-DD45R_S101_E1-50
				SM-DD45R_S102_E1-50
				SM-DD45R_S104_E1-50
				SM-DD45R_S113_E1-50
				SM-DD45R_S114_E1-50
				SM-DD45R_S117_E1-50
				SM-DD45R_S118_E1-50
				SM-DD45R_S119_E1-50
				SM-DD45R_S120_E1-50
				SM-DD45R_S121_E1-50
				SM-DD45R_S122_E1-50
				SM-DD45R_S123_E1-50
				SM-DD45R_S125_E1-50
				SM-DD45R_S126_E1-50
				SM-DD45R_S127_E1-50
				SM-DD45R_S128_E1-50
				SM-DD45R_S129_E1-50
				SM-DD45R_S130_E1-50
				SM-DD45R_S131_E1-50
				SM-DD45R_S133_E1-50
				SM-DD45R_S134_E1-50
				SM-DD45R_S135_E1-50
				SM-DD45R_S136_E1-50
				SM-DD45R_S137_E1-50
				SM-DD45R_S139_E1-50
				SM-DD45R_S140_E1-50
				SM-DD45R_S143_E1-50
				SM-DD45R_S144_E1-50
				SM-DD45S_S002_E1-50
				SM-DD45S_S004_E1-50
				SM-DD45S_S005_E1-50
				SM-DD45S_S007_E1-50
				SM-DD45S_S008_E1-50
				SM-DD45S_S009_E1-50
				SM-DD45S_S010_E1-50
				SM-DD45S_S011_E1-50
				SM-DD45S_S012_E1-50
				SM-DD45S_S013_E1-50
				SM-DD45S_S014_E1-50
				SM-DD45S_S015_E1-50
				SM-DD45S_S016_E1-50
				SM-DD45S_S050_E1-50
				SM-DD45S_S053_E1-50
				SM-DD45S_S054_E1-50
				SM-DD45S_S055_E1-50
				SM-DD45S_S056_E1-50
				SM-DD45S_S058_E1-50
				SM-DD45S_S060_E1-50
				SM-DD45S_S061_E1-50
				SM-DD45S_S062_E1-50
				SM-DD45S_S063_E1-50
				SM-DD45S_S065_E1-50
				SM-DD45S_S068_E1-50
				SM-DD45S_S070_E1-50
				SM-DD45S_S071_E1-50
				SM-DD45S_S170_E1-50
				SM-DD45S_S171_E1-50
				SM-DD45S_S172_E1-50
				SM-DD45S_S173_E1-50
				SM-DD45S_S174_E1-50
				SM-DD45S_S175_E1-50
				SM-DD45S_S176_E1-50
				SM-DD45S_S177_E1-50
				SM-DD45S_S178_E1-50
				SM-DD45S_S180_E1-50
				SM-DD45S_S181_E1-50
				SM-DD45S_S182_E1-50
				SM-DD45S_S183_E1-50
				SM-DD45S_S184_E1-50
				SM-DD45S_S185_E1-50
				SM-DD45S_S186_E1-50
				SM-DD45S_S187_E1-50
				SM-DD45S_S188_E1-50
				SM-DD45S_S189_E1-50
				SM-DD45S_S191_E1-50
				SM-DD45T_S052_E1-50
				SM-DD45T_S053_E1-50
				SM-DD45T_S054_E1-50
				SM-DD45T_S055_E1-50
				SM-DD45T_S056_E1-50
				SM-DD45T_S058_E1-50
				SM-DD45T_S062_E1-50
				SM-DD45T_S063_E1-50
				SM-DD45T_S064_E1-50
				SM-DD45T_S065_E1-50
				SM-DD45T_S066_E1-50
				SM-DD45T_S067_E1-50
				SM-DD45T_S068_E1-50
				SM-DD45T_S069_E1-50
				SM-DD45T_S071_E1-50
				SM-DD45T_S072_E1-50
				SM-DD45T_S121_E1-50
				SM-DD45T_S123_E1-50
				SM-DD45T_S124_E1-50
				SM-DD45T_S126_E1-50
				SM-DD45T_S127_E1-50
				SM-DD45T_S128_E1-50
				SM-DD45U_S041_E1-50
				SM-DD45U_S042_E1-50
				SM-DD45U_S043_E1-50
				SM-DD45U_S044_E1-50
				SM-DD45U_S045_E1-50
				SM-DD45U_S047_E1-50
				SM-DD45U_S058_E1-50
				SM-DD45U_S059_E1-50
				SM-DD45U_S060_E1-50
				SM-DD45U_S061_E1-50
				SM-DD45U_S063_E1-50
				SM-DD45U_S064_E1-50
				SM-DD45U_S066_E1-50
				SM-DD45U_S067_E1-50
				SM-DD45U_S068_E1-50
				SM-DD45U_S069_E1-50
				SM-DD45U_S071_E1-50
				SM-DD45U_S133_E1-50
				SM-DD45U_S134_E1-50
				SM-DD45U_S171_E1-50
				SM-DD45U_S175_E1-50
				SM-DD45U_S177_E1-50
				SM-DD45U_S178_E1-50
				SM-DD45U_S179_E1-50
				SM-DD45U_S180_E1-50
				SM-DD45U_S181_E1-50
				SM-DD45U_S182_E1-50
				SM-DD45U_S183_E1-50
				SM-DD45U_S184_E1-50
				SM-DD45U_S188_E1-50
				SM-DD45U_S189_E1-50
				SM-DD45U_S191_E1-50
				SM-DD45U_S192_E1-50
				SM-DD45Z_S145_E1-50
				SM-DD45Z_S146_E1-50
				SM-DD45Z_S148_E1-50
				SM-DD45Z_S149_E1-50
				SM-DD45Z_S150_E1-50
				SM-DD45Z_S151_E1-50
				SM-DD45Z_S152_E1-50
				SM-DD45Z_S153_E1-50
				SM-DD45Z_S154_E1-50
				SM-DD45Z_S155_E1-50
				SM-DD45Z_S156_E1-50
				SM-DD45Z_S158_E1-50
				SM-DD45Z_S159_E1-50
				SM-DD45Z_S160_E1-50
				SM-DD45Z_S161_E1-50
				SM-DD45Z_S162_E1-50
				SM-DD45Z_S163_E1-50
				SM-DD45Z_S164_E1-50
				SM-DD45Z_S166_E1-50
				SM-DD45Z_S167_E1-50
				SM-DD45Z_S168_E1-50
				SM-DD45Z_S170_E1-50
				SM-DD45Z_S171_E1-50
				SM-DD45Z_S172_E1-50
				SM-DD45Z_S173_E1-50
				SM-DD45Z_S174_E1-50
				SM-DD45Z_S175_E1-50
				SM-DD45Z_S176_E1-50
				SM-GE63V_S010_E1-50
				SM-GE63V_S011_E1-50
				SM-GE63V_S012_E1-50
				SM-GE63V_S013_E1-50
				SM-GE63V_S014_E1-50
				SM-GE63V_S015_E1-50
				SM-GE63V_S016_E1-50
				SM-GE63V_S017_E1-50
				SM-GE63V_S019_E1-50
				SM-GE63V_S022_E1-50
				SM-GE63V_S023_E1-50
				SM-GE63V_S024_E1-50
				SM-GE63W_S033_E1-50
				SM-GE63W_S034_E1-50
				SM-GE63W_S035_E1-50
				SM-GE63W_S039_E1-50
				SM-GE63W_S040_E1-50
				SM-GE63W_S041_E1-50
				SM-GE63W_S042_E1-50
				SM-GE63W_S043_E1-50
				SM-GE63W_S045_E1-50
				SM-GE63W_S046_E1-50
				SM-GE63W_S047_E1-50
				SM-GE63W_S053_E1-50
				SM-GE63W_S054_E1-50
				SM-GE63W_S056_E1-50
				SM-GE63W_S289_E1-50
				SM-GE63W_S291_E1-50
				SM-GE63W_S292_E1-50
				SM-GE63W_S293_E1-50
				SM-GE63W_S294_E1-50
				SM-GE63W_S296_E1-50
				SM-GE63J_S001_E1-50
				SM-GE63J_S002_E1-50
				SM-GE63J_S004_E1-50
				SM-GE63J_S005_E1-50
				SM-GE63J_S006_E1-50
				SM-GE63J_S008_E1-50
				SM-GE63J_S009_E1-50
				SM-GE63J_S012_E1-50
				SM-GE63J_S013_E1-50
				SM-GE63J_S014_E1-50
				SM-GE63J_S015_E1-50
				SM-GE63J_S016_E1-50
				SM-GE63J_S017_E1-50
				SM-GE63J_S020_E1-50
				SM-GE63J_S022_E1-50
				SM-GE63J_S024_E1-50
				SM-GE63J_S099_E1-50
				SM-GE63J_S101_E1-50
				SM-GE63J_S105_E1-50
				SM-GE63J_S108_E1-50
				SM-GE63J_S113_E1-50
				SM-GE63J_S115_E1-50
				SM-GE63J_S116_E1-50
				SM-GE63J_S120_E1-50
				SM-GE63J_S201_E1-50
				SM-GE63J_S202_E1-50
				SM-GE63J_S204_E1-50
				SM-GE63J_S205_E1-50
				SM-GE63J_S208_E1-50
				SM-GE63J_S209_E1-50
				SM-GE63J_S211_E1-50
				SM-GE63J_S212_E1-50
				SM-GE63J_S213_E1-50
				SM-GE63J_S214_E1-50
				SM-GE63J_S215_E1-50
				SM-GE63J_S216_E1-50
				SM-GE63J_S217_E1-50
				SM-GE63J_S218_E1-50
				SM-GE63J_S219_E1-50
				SM-GE63J_S220_E1-50
				SM-GE63J_S221_E1-50
				SM-GE63J_S223_E1-50
				SM-GE63J_S224_E1-50
				SM-GE63J_S225_E1-50
				SM-GE63J_S226_E1-50
				SM-GE63J_S227_E1-50
				SM-GE63J_S230_E1-50
				SM-GE63J_S231_E1-50
				SM-GE63J_S233_E1-50
				SM-GE63J_S234_E1-50
				SM-GE63J_S235_E1-50
				SM-GE63J_S237_E1-50
				SM-GE63J_S238_E1-50
				SM-GE63J_S239_E1-50
				SM-GE63J_S240_E1-50
				SM-GE63J_S289_E1-50
				SM-GE63J_S290_E1-50
				SM-GE63J_S291_E1-50
				SM-GE63J_S292_E1-50
				SM-GE63J_S293_E1-50
				SM-GE63J_S295_E1-50
				SM-GE63J_S296_E1-50
				SM-GE63J_S305_E1-50
				SM-GE63J_S306_E1-50
				SM-GE63J_S308_E1-50
				SM-GE63J_S309_E1-50
				SM-GE63J_S310_E1-50
				SM-GE63J_S311_E1-50
				SM-GE63J_S312_E1-50
				SM-GE63J_S313_E1-50
				SM-GE63J_S315_E1-50
				SM-GE63J_S316_E1-50
				SM-GE63J_S318_E1-50
				SM-GE63J_S319_E1-50
				SM-GE63J_S320_E1-50
				SM-GE63J_S321_E1-50
				SM-GE63J_S323_E1-50
				SM-GE63J_S324_E1-50
				SM-GE63J_S327_E1-50
				SM-GE63J_S328_E1-50
				SM-GE63K_S033_E1-50
				SM-GE63K_S034_E1-50
				SM-GE63K_S036_E1-50
				SM-GE63K_S037_E1-50
				SM-GE63K_S038_E1-50
				SM-GE63K_S039_E1-50
				SM-GE63K_S040_E1-50
				SM-GE63K_S041_E1-50
				SM-GE63K_S043_E1-50
				SM-GE63K_S045_E1-50
				SM-GE63K_S047_E1-50
				SM-GE63K_S049_E1-50
				SM-GE63K_S050_E1-50
				SM-GE63K_S051_E1-50
				SM-GE63K_S053_E1-50
				SM-GE63K_S054_E1-50
				SM-GE63K_S055_E1-50
				SM-GE63K_S056_E1-50
				SM-GE63L_S051_E1-50
				SM-GE63L_S052_E1-50
				SM-GE63L_S053_E1-50
				SM-GE63L_S054_E1-50
				SM-GE63L_S055_E1-50
				SM-GE63L_S057_E1-50
				SM-GE63L_S058_E1-50
				SM-GE63L_S059_E1-50
				SM-GE63L_S060_E1-50
				SM-GE63L_S067_E1-50
				SM-GE63L_S068_E1-50
				SM-GE63L_S069_E1-50
				SM-GE63L_S070_E1-50
				SM-GE63L_S071_E1-50
				SM-GE63L_S072_E1-50
				SM-GE63L_S146_E1-50
				SM-GE63L_S147_E1-50
				SM-GE63L_S148_E1-50
				SM-GE63L_S149_E1-50
				SM-GE63L_S150_E1-50
				SM-GE63L_S153_E1-50
				SM-GE63L_S157_E1-50
				SM-GE63L_S159_E1-50
				SM-GE63L_S160_E1-50
				SM-GE63L_S161_E1-50
				SM-GE63L_S162_E1-50
				SM-GE63L_S166_E1-50
				SM-GE63L_S167_E1-50
				SM-GE63L_S168_E1-50
				SM-GE63L_S193_E1-50
				SM-GE63L_S194_E1-50
				SM-GE63L_S195_E1-50
				SM-GE63L_S197_E1-50
				SM-GE63L_S202_E1-50
				SM-GE63L_S203_E1-50
				SM-GE63L_S204_E1-50
				SM-GE63L_S205_E1-50
				SM-GE63L_S206_E1-50
				SM-GE63L_S207_E1-50
				SM-GE63L_S208_E1-50
				SM-GE63L_S211_E1-50
				SM-GE63L_S213_E1-50
				SM-GE63L_S214_E1-50
				SM-GE63L_S215_E1-50
				SM-GE63L_S216_E1-50
				SM-GE63L_S290_E1-50
				SM-GE63L_S291_E1-50
				SM-GE63L_S292_E1-50
				SM-GE63L_S296_E1-50
				SM-GE63L_S297_E1-50
				SM-GE63L_S298_E1-50
				SM-GE63L_S299_E1-50
				SM-GE63L_S300_E1-50
				SM-GE63L_S301_E1-50
				SM-GE63L_S304_E1-50
				SM-GE63L_S306_E1-50
				SM-GE63L_S307_E1-50
				SM-GE63L_S309_E1-50
				SM-GE63L_S311_E1-50
				SM-GE63L_S312_E1-50
				SM-GE63N_S025_E1-50
				SM-GE63N_S026_E1-50
				SM-GE63N_S027_E1-50
				SM-GE63N_S028_E1-50
				SM-GE63N_S030_E1-50
				SM-GE63N_S031_E1-50
				SM-GE63N_S032_E1-50
				SM-GE63N_S033_E1-50
				SM-GE63N_S035_E1-50
				SM-GE63N_S036_E1-50
				SM-GE63N_S038_E1-50
				SM-GE63N_S039_E1-50
				SM-GE63N_S041_E1-50
				SM-GE63N_S042_E1-50
				SM-GE63N_S043_E1-50
				SM-GE63N_S044_E1-50
				SM-GE63N_S045_E1-50
				SM-GE63N_S046_E1-50
				SM-GE63N_S048_E1-50
				SM-GE63N_S101_E1-50
				SM-GE63N_S102_E1-50
				SM-GE63N_S104_E1-50
				SM-GE63N_S106_E1-50
				SM-GE63N_S108_E1-50
				SM-GE63N_S109_E1-50
				SM-GE63N_S111_E1-50
				SM-GE63N_S113_E1-50
				SM-GE63N_S114_E1-50
				SM-GE63N_S115_E1-50
				SM-GE63N_S116_E1-50
				SM-GE63N_S118_E1-50
				SM-GE63N_S119_E1-50
				SM-GE63N_S120_E1-50
				SM-GE63N_S201_E1-50
				SM-GE63N_S202_E1-50
				SM-GE63N_S205_E1-50
				SM-GE63N_S206_E1-50
				SM-GE63N_S207_E1-50
				SM-GE63N_S208_E1-50
				SM-GE63N_S209_E1-50
				SM-GE63N_S210_E1-50
				SM-GE63N_S211_E1-50
				SM-GE63N_S212_E1-50
				SM-GE63N_S213_E1-50
				SM-GE63N_S214_E1-50
				SM-GE63N_S215_E1-50
				SM-GE63N_S216_E1-50
				SM-GE63N_S217_E1-50
				SM-GE63N_S218_E1-50
				SM-GE63N_S219_E1-50
				SM-GE63N_S220_E1-50
				SM-GE63N_S221_E1-50
				SM-GE63N_S222_E1-50
				SM-GE63N_S223_E1-50
				SM-GE63N_S224_E1-50
				SM-GE63N_S323_E1-50
				SM-GE63N_S324_E1-50
				SM-GE63N_S327_E1-50
				SM-GE63N_S328_E1-50
				SM-GE63N_S329_E1-50
				SM-GE63N_S330_E1-50
				SM-GE63N_S331_E1-50
				SM-GE63N_S333_E1-50
				SM-GE63N_S334_E1-50
				SM-GE63N_S335_E1-50
				SM-GE63N_S337_E1-50
				SM-GE63N_S338_E1-50
				SM-GE63N_S339_E1-50
				SM-GE63N_S340_E1-50
				SM-GE63N_S343_E1-50
				SM-GE63N_S344_E1-50
				SM-GE65A_S003_E1-50
				SM-GE65A_S004_E1-50
				SM-GE65A_S005_E1-50
				SM-GE65A_S006_E1-50
				SM-GE65A_S007_E1-50
				SM-GE65A_S009_E1-50
				SM-GE65A_S010_E1-50
				SM-GE65A_S012_E1-50
				SM-GE65A_S013_E1-50
				SM-GE65A_S014_E1-50
				SM-GE65A_S015_E1-50
				SM-GE65A_S019_E1-50
				SM-GE65A_S021_E1-50
				SM-GE65A_S022_E1-50
				SM-GE65A_S023_E1-50
				SM-GE65A_S024_E1-50
				SM-GE65A_S098_E1-50
				SM-GE65A_S101_E1-50
				SM-GE65A_S103_E1-50
				SM-GE65A_S105_E1-50
				SM-GE65A_S107_E1-50
				SM-GE65A_S108_E1-50
				SM-GE65A_S109_E1-50
				SM-GE65A_S110_E1-50
				SM-GE65A_S113_E1-50
				SM-GE65A_S114_E1-50
				SM-GE65A_S116_E1-50
				SM-GE65A_S117_E1-50
				SM-GE65A_S118_E1-50
				SM-GE65A_S120_E1-50
				SM-GE64P_S029_E1-50
				SM-GE64P_S030_E1-50
				SM-GE64P_S031_E1-50
				SM-GE64P_S032_E1-50
				SM-GE64P_S113_E1-50
				SM-GE64P_S114_E1-50
				SM-GE64P_S115_E1-50
				SM-GE64P_S116_E1-50
				SM-GE64P_S119_E1-50
				SM-GE64P_S121_E1-50
				SM-GE64P_S122_E1-50
				SM-GE64P_S123_E1-50
				SM-GE64P_S124_E1-50
				SM-GE64P_S125_E1-50
				SM-GE64P_S126_E1-50
				SM-GE64P_S127_E1-50
				SM-GE64P_S128_E1-50
				SM-GE64P_S129_E1-50
				SM-GE64P_S130_E1-50
				SM-GE64P_S131_E1-50
				SM-GE64P_S132_E1-50
				SM-GE64P_S134_E1-50
				SM-GE64P_S135_E1-50
				SM-GE64P_S136_E1-50
				SM-GE64P_S233_E1-50
				SM-GE64P_S234_E1-50
				SM-GE64P_S235_E1-50
				SM-GE64P_S236_E1-50
				SM-GE64P_S237_E1-50
				SM-GE64P_S238_E1-50
				SM-GE64P_S239_E1-50
				SM-GE64P_S240_E1-50
				SM-GE64P_S241_E1-50
				SM-GE64P_S242_E1-50
				SM-GE64P_S243_E1-50
				SM-GE64P_S244_E1-50
				SM-GE64P_S245_E1-50
				SM-GE64P_S246_E1-50
				SM-GE64P_S247_E1-50
				SM-GE64P_S248_E1-50
				SM-GE64P_S250_E1-50
				SM-GE64P_S252_E1-50
				SM-GE64P_S253_E1-50
				SM-GE64P_S254_E1-50
				SM-GE64P_S255_E1-50
				SM-GE64P_S256_E1-50
				SM-GE64P_S281_E1-50
				SM-GE64P_S282_E1-50
[truncated: 1,517 more rows]

## Sheet: GPCRs
		pseudogenes in red
Gene Symbol mouse					Gene Symbol human
Mouse GPCR genes	N = 402				Human GPCR genes	N = 399
Ackr1					ACKR1
Ackr2					ACKR2
Ackr3					ACKR3
Ackr4					ACKR4
Adcyap1r1					ADCYAP1R
Adora1					ADGRA1
Adora2a					ADGRA2
Adora2b					ADGRA3
Adora3					ADGRB1
Adra1a					ADGRB2
Adra1b					ADGRB3
Adra1d					ADGRD1
Adra2a					ADGRD2
Adra2b					ADGRE1
Adra2c					ADGRE2
Adrb1					ADGRE3
Adrb2					ADGRE4P
Adrb3					ADGRE5
Adrbk1					ADGRF1
Adrbk2					ADGRF2
Agtr1a					ADGRF3
Agtr1b					ADGRF4
Agtr2					ADGRF5
Aplnr					ADGRG1
Avpr1a					ADGRG2
Avpr1b					ADGRG3
Avpr2					ADGRG4
Bai1					ADGRG5
Bai2					ADGRG6
Bai3					ADGRG7
Bdkrb1					ADGRL1
Bdkrb2					ADGRL2
C3ar1					ADGRL3
C5ar1					ADGRL4
C5ar2					ADGRV1
Calcr					ADORA1
Calcrl					ADORA2A
Casr					ADORA2B
Cckar					ADORA3
Cckbr					ADRA1A
Ccr1					ADRA1B
Ccr10					ADRA1D
Ccr2					ADRA2A
Ccr3					ADRA2B
Ccr4					ADRA2C
Ccr5					ADRB1
Ccr6					ADRB2
Ccr7					ADRB3
Ccr8					ADRBK1
Ccr9					ADRBK2
Ccrl2					AGTR1
Cd97					AGTR2
Celsr1					APLNR
Celsr2					AVPR1A
Celsr3					AVPR1B
Chrm1					AVPR2
Chrm2					BDKRB1
Chrm3					BDKRB2
Chrm4					C3AR1
Chrm5					C5AR1
Cmklr1					C5AR2
Cnr1					CALCR
Cnr2					CALCRL
Crcp					CASR
Crhr1					CCKAR
Crhr2					CCKBR
Cx3cr1					CCR1
Cxcr1					CCR10
Cxcr2					CCR12P
Cxcr3					CCR2
Cxcr4					CCR3
Cxcr5					CCR4
Cxcr6					CCR5
Cysltr1					CCR6
Cysltr2					CCR7
Drd1					CCR8
Drd2					CCR9
Drd3					CCRL2
Drd4					CELSR1
Drd5					CELSR2
Ednra					CELSR3
Ednrb					CHRM1
Eltd1					CHRM2
Emr1					CHRM3
Emr4					CHRM4
F2r					CHRM5
F2rl1					CMKLR1
F2rl2					CNR1
F2rl3					CNR2
Ffar1					CRCP
Ffar2					CRHR1
Ffar3					CRHR2
Ffar4					CX3CR1
Fpr1					CXCR1
Fpr2					CXCR2
Fpr3					CXCR3
Fpr-rs3					CXCR4
Fpr-rs4					CXCR5
Fpr-rs6					CXCR6
Fpr-rs7					CYSLTR1
Frzb					CYSLTR2
Fshr					DRD1
Fzd1					DRD2
Fzd10					DRD3
Fzd2					DRD4
Fzd3					DRD5
Fzd4					DRD5P1
Fzd5					DRD5P2
Fzd6					EDNRA
Fzd7					EDNRB
Fzd8					F2R
Fzd9					F2RL1
Gabbr1					F2RL2
Gabbr2					F2RL3
Galr1					FFAR1
Galr2					FFAR2
Galr3					FFAR3
Gcgr					FFAR4
Ghrhr					FPR1
Ghsr					FPR2
Gipr					FPR3
Glp1r					FRZB
Glp2r					FSHR
Gnrhr					FZD1
Gpbar1					FZD10
Gper1					FZD2
Gpr1					FZD3
Gpr101					FZD4
Gpr107					FZD5
Gpr108					FZD6
Gpr110					FZD7
Gpr111					FZD8
Gpr112					FZD9
Gpr113					GABBR1
Gpr114					GABBR2
Gpr115					GALR1
Gpr116					GALR2
Gpr119					GALR3
Gpr12					GCGR
Gpr123					GHRHR
Gpr124					GHSR
Gpr125					GIPR
Gpr126					GLP1R
Gpr128					GLP2R
Gpr132					GNRHR
Gpr133					GNRHR2
Gpr135					GNRHR2P1
Gpr137					GPBAR1
Gpr137b					GPER1
Gpr137b-ps					GPR1
Gpr137c					GPR101
Gpr139					GPR107
Gpr141					GPR108
Gpr142					GPR119
Gpr143					GPR12
Gpr144-ps					GPR132
Gpr146					GPR135
Gpr149					GPR137
Gpr15					GPR137B
Gpr150					GPR137C
Gpr151					GPR139
Gpr152					GPR141
Gpr153					GPR142
Gpr155					GPR143
Gpr156					GPR143P
Gpr157					GPR146
Gpr158					GPR148
Gpr160					GPR149
Gpr161					GPR15
Gpr162					GPR150
Gpr165					GPR151
Gpr17					GPR152
Gpr171					GPR153
Gpr173					GPR155
Gpr174					GPR156
Gpr176					GPR157
Gpr179					GPR158
Gpr18					GPR160
Gpr180					GPR161
Gpr182					GPR162
Gpr183					GPR165P
Gpr19					GPR166P
Gpr20					GPR17
Gpr21					GPR171
Gpr22					GPR173
Gpr25					GPR174
Gpr26					GPR176
Gpr27					GPR179
Gpr3					GPR18
Gpr31a					GPR180
Gpr31b					GPR182
Gpr31c					GPR183
Gpr33					GPR19
Gpr34					GPR20
Gpr35					GPR21
Gpr37					GPR22
Gpr37l1					GPR25
Gpr39					GPR26
Gpr4					GPR27
Gpr45					GPR3
Gpr50					GPR31
Gpr52					GPR32
Gpr55					GPR32P1
Gpr56					GPR33
Gpr6					GPR34
Gpr61					GPR35
Gpr62					GPR37
Gpr63					GPR37L1
Gpr64					GPR39
Gpr65					GPR4
Gpr68					GPR42
Gpr75					GPR45
Gpr82					GPR50
Gpr83					GPR52
Gpr84					GPR53P
Gpr85					GPR55
Gpr87					GPR6
Gpr88					GPR61
Gpr89					GPR62
Gpr97					GPR63
Gpr98					GPR65
Gprc5a					GPR68
Gprc5b					GPR75
Gprc5c					GPR78
Gprc5d					GPR79
Gprc6a					GPR82
Grm1					GPR83
Grm2					GPR84
Grm3					GPR85
Grm4					GPR87
Grm5					GPR88
Grm6					GPR89A
Grm7					GPR89B
Grm8					GPR89P
Hcar1					GPRC5A
Hcar2					GPRC5B
Hcrtr1					GPRC5C
Hcrtr2					GPRC5D
Hrh1					GPRC6A
Hrh2					GRM1
Hrh3					GRM2
Hrh4					GRM3
Htr1a					GRM4
Htr1b					GRM5
Htr1d					GRM6
Htr1f					GRM7
Htr2a					GRM8
Htr2b					HCAR1
Htr2c					HCAR2
Htr4					HCAR3
Htr5a					HCRTR1
Htr5b					HCRTR2
Htr6					HRH1
Htr7					HRH2
Kiss1r					HRH3
Lgr4					HRH4
Lgr5					HTR1A
Lgr6					HTR1B
Lhcgr					HTR1D
Lpar1					HTR1DP1
Lpar2					HTR1E
Lpar3					HTR1F
Lpar4					HTR2A
Lpar5					HTR2B
Lpar6					HTR2C
Lphn1					HTR4
Lphn2					HTR5A
Lphn3					HTR5BP
Ltb4r1					HTR6
Ltb4r2					HTR7
Mas1					HTR7P1
Mc1r					KISS1R
Mc2r					LGR4
Mc3r					LGR5
Mc4r					LGR6
Mc5r					LHCGR
Mchr1					LPAR1
Mlnr-ps					LPAR2
Mrgpra1					LPAR3
Mrgpra18-ps					LPAR4
Mrgpra2a					LPAR5
Mrgpra2b					LPAR6
Mrgpra3					LTB4R
Mrgpra4					LTB4R2
Mrgpra6					MAS1
Mrgpra9					MAS1L
Mrgprb1					MAS1LP1
Mrgprb12-ps					MC1R
Mrgprb13					MC2R
Mrgprb2					MC3R
Mrgprb3					MC4R
Mrgprb4					MC5R
Mrgprb5					MCHR1
Mrgprb7-ps					MCHR2
Mrgprb8					MLNR
Mrgprb9-ps					MRGPRD
Mrgprc1-ps					MRGPRE
Mrgprc2-ps					MRGPRF
Mrgprc3-ps					MRGPRG
Mrgprc4-ps					MRGPRX1
Mrgprc7-ps					MRGPRX2
Mrgprd					MRGPRX3
Mrgpre					MRGPRX4
Mrgprf					MTNR1A
Mrgprg					MTNR1B
Mrgprx1					NMBR
Mrgprx2					NMUR1
Mrgprx3-ps					NMUR2
Mtnr1a					NPBWR1
Mtnr1b					NPBWR2
Nmbr					NPFFR1
Nmur1					NPFFR2
Nmur2					NPSR1
Npbwr1					NPY1R
Npffr1					NPY2R
Npffr2					NPY4R
Npsr1					NPY5R
Npy1r					NPY6R
Npy2r					NTSR1
Npy4r					NTSR2
Npy5r					OPN5
Npy6r					OPRD1
Ntsr1					OPRK1
Ntsr2					OPRL1
Opn5					OPRM1
Oprd1					OXER1
Oprk1					OXGR1
Oprl1					OXTR
Oprm1					P2RY1
Oxgr1					P2RY10
Oxtr					P2RY10P2
P2ry1					P2RY11
P2ry10					P2RY12
P2ry12					P2RY13
P2ry13					P2RY14
P2ry14					P2RY2
P2ry2					P2RY4
P2ry4					P2RY6
P2ry6					P2RY8
Pitpnm3					PITPNM3
Prlhr					PRLHR
Prokr1					PROKR1
Prokr2					PROKR2
Ptafr					PTAFR
Ptgdr					PTGDR
Ptgdr2					PTGDR2
Ptger1					PTGER1
Ptger2					PTGER2
Ptger3					PTGER3
Ptger4					PTGER4
Ptgfr					PTGER4P1
Ptgir					PTGER4P2-CDK
Pth1r					PTGER4P3
Pth2r					PTGFR
Qrfpr					PTGIR
Rgr					PTH1R
Rho					PTH2R
Rrh					QRFPR
Rxfp1					RGR
Rxfp2					RHO
Rxfp3					RRH
Rxfp4					RXFP1
S1pr1					RXFP2
S1pr2					RXFP3
S1pr3					RXFP4
S1pr4					S1PR1
S1pr5					S1PR2
Sctr					S1PR3
Smo					S1PR4
Sstr1					S1PR5
Sstr2					SCTR
Sstr3					SMO
Sstr4					SSTR1
Sstr5					SSTR2
Sucnr1					SSTR3
Taar1					SSTR4
Taar2					SSTR5
Taar3					SUCNR1
Taar4					TAAR1
Taar5					TAAR2
Taar6					TAAR3
Taar7a					TAAR4P
Taar7b					TAAR5
Taar7c-ps					TAAR6
Taar7d					TAAR7P
Taar8a					TAAR8
Taar8b					TAAR9
Taar8c					TACR1
Taar9					TACR2
Tacr1					TACR3
Tacr2					TBXA2R
Tacr3					TFRC
Tbxa2r					TM7SF3
Tfrc					TPRA1
Tm7sf3					TRHR
Tpra1					TSHR
Trhr					VIPR1
Trhr2					VIPR2
Tshr					XCR1
Vipr1
Vipr2
Xcr1

## Sheet: Rbp4vGABA_L23_L6
					Mean expression (log2)
order	GPCR	DiffMean	BetaW	CorrPVal	Set-T	Set-C			Set-T		Rbp4-Cre::tdTomato+
0	Ackr1	0.889	0.148	0.0313228	2.807	1.918					676
1	Ackr2	-0.081	-0.019	1	0.046	0.128					All Glutamatergic Rbp4
2	Ackr3	-0.88	-0.174	1	1.013	1.893
3	Ackr4	0.029	0.006	1	0.073	0.045			Set-C		ACA Gabaergic + L2_3 + L6 CT + L6 IT + L6b + Non-neuronal (N = 691 + 524 + 1469 + 369 + 447 + 14)
4	Adcyap1r1	-0.18	-0.012	0.00419049	2.501	2.681					691		524		1469		369		447		14
5	Adora1	0.771	0.19	4.58436e-10	5.266	4.495					GABAergic		L2/3		L6 CT		L6 IT		L6b		Non-neuronal
6	Adora2a	0	0	1	0.001	0.046
7	Adora2b	0	0.002	1	0.016	0.016
8	Adora3	0	0	1	0	0
9	Adra1a	-0.694	-0.13	1	1.172	1.866											GPCRs with >= 3fold change in positive set vs. negative set
10	Adra1b	0.134	0.029	1	1.941	1.807
11	Adra1d	2.218	0.669	1.04197e-25	2.416	0.198											GPCR	DiffMean	BetaW	CorrPVal	Mean expression (negative set)
12	Adra2a	-0.882	-0.181	0.0179844	0.152	1.034											Npsr1	1.71	0.225	2.63188e-16	0.245
13	Adra2b	0	0	1	0	0.009											Grm3	1.719	0.154	1.7163e-30	5.226
14	Adra2c	-0.55	-0.097	0.0165995	0.691	1.242											Grm7	1.719	0.04	4.73762e-114	7.072
15	Adrb1	1.434	0.344	1	2.782	1.347											Adra1d	2.218	0.669	1.04197e-25	0.198
16	Adrb2	0.421	0.083	1	0.46	0.039											Grm2	3.219	0.534	6.62997e-25	1.547
17	Adrb3	0.168	0.044	1	0.443	0.275
18	Adrbk1	-0.154	-0.008	1	3.455	3.609
19	Adrbk2	-1.011	-0.168	0.00208177	2.361	3.372											GPCRs with >= 10fold change in positive set vs. negative set
20	Agtr1a	-0.3	-0.083	1	0.022	0.322											-
21	Agtr1b	0.058	0.015	1	0.184	0.126
22	Agtr2	0.269	0.042	1	0.335	0.066
23	Aplnr	0	0	1	0.013	0.005
24	Avpr1a	0.067	0.008	1	0.117	0.049
25	Avpr1b	0	0	1	0.007	0																			0.0165995
26	Avpr2	0	0	1	0.009	0.003
27	Bai1	0.317	0.035	1	4.793	4.476
28	Bai2	0.5	0.084	1	4.726	4.226
29	Bai3	0.398	0.002	7.49045e-11	8.783	8.385
30	Bdkrb1	0	0	1	0.009	0.003
31	Bdkrb2	0.099	0.012	1	0.138	0.039
32	C3ar1	0.008	0.001	1	0.064	0.055
33	C5ar1	0.024	0.033	0.182327	0.608	0.584
34	C5ar2	0	0	1	0.001	0.002
35	Calcr	0.003	0	1	0.019	0.016
36	Calcrl	-0.031	-0.007	1	0.036	0.066
37	Casr	-0.008	-0.012	0.0194933	0.026	0.033
38	Cckar	0	0	1	0	0
39	Cckbr	-0.318	-0.011	1.65326e-06	4.289	4.607
40	Ccr1	0	0	1	0	0.001
41	Ccr10	-0.009	-0.003	1	0.101	0.109
42	Ccr2	0	0	1	0.001	0.004
43	Ccr3	0	0	1	0.005	0.051
44	Ccr4	0.002	0.014	0.0715331	0.088	0.086
45	Ccr5	0	0	1	0	0.017
46	Ccr6	0	0	1	0.001	0.001
47	Ccr7	0	0	1	0.007	0.017
48	Ccr8	0	0	1	0.002	0
49	Ccr9	0	0	1	0.009	0.015
50	Ccrl2	0	0	1	0	0.01
51	Cd97	0.002	0	1	0.03	0.028
52	Celsr1	-0.051	-0.035	1	0.278	0.328
53	Celsr2	0.786	0.068	3.44674e-11	5.986	5.2
54	Celsr3	0.38	0.087	1	1.824	1.444
55	Chrm1	0.3	0.076	1	4.834	4.534
56	Chrm2	1.625	0.268	1	3.575	1.95
57	Chrm3	-1.995	-0.185	3.31651e-38	4.246	6.241
58	Chrm4	0.442	0.098	1	1.135	0.693
59	Chrm5	0.024	0.003	1	0.27	0.247
60	Cmklr1	-0.01	-0.006	1	0.011	0.021
61	Cnr1	0.831	0.163	1	4.442	3.611
62	Cnr2	0.019	0	1	0.071	0.053
63	Crcp	-0.342	-0.024	6.92539e-05	4.881	5.222
64	Crhr1	1.877	0.399	1	2.472	0.595
65	Crhr2	0	0	1	0.022	0.058
66	Cx3cr1	0.014	0.002	1	0.079	0.065
67	Cxcr1	0	0	1	0	0.001
68	Cxcr2	0	0	1	0.001	0.001
69	Cxcr3	0	0	1	0	0
70	Cxcr4	0	0	1	0.005	0.092
71	Cxcr5	-0.011	-0.022	1	0.131	0.142
72	Cxcr6	0	0	1	0	0.004
73	Cysltr1	0	0	1	0	0.002
74	Cysltr2	0	0	1	0.005	0.003
75	Drd1	-1.371	-0.255	1	0.838	2.209
76	Drd2	-0.103	-0.067	1.62183e-09	0.114	0.217
77	Drd3	0.007	0.001	1	0.022	0.015
78	Drd4	-0.047	-0.01	1	0.036	0.083
79	Drd5	-0.187	-0.046	1	0.288	0.474
80	Ednra	-0.151	-0.03	1	0.014	0.165
81	Ednrb	-0.009	-0.004	1	0.023	0.032
82	Eltd1	-0.029	-0.006	1	0.012	0.041
83	Emr1	0.028	0.006	1	0.077	0.049
84	Emr4	0.005	0.015	0.0110395	0.114	0.109
85	F2r	-0.227	-0.05	1	0.042	0.268
86	F2rl1	0	0	1	0	0.004
87	F2rl2	0.446	0.083	1	0.55	0.104
88	F2rl3	-0.004	-0.005	1	0.048	0.052
89	Ffar1	0	0	1	0	0.001
90	Ffar2	0	0	1	0	0.002
91	Ffar3	0	0	1	0.007	0
92	Ffar4	-0.045	-0.011	1	0.082	0.127
93	Fpr1	0	0	1	0.02	0.024
94	Fpr2	0	0	1	0.021	0.024
95	Fpr3	0	0	1	0	0
96	Fpr-rs3	0	0	1	0	0
97	Fpr-rs4	0	0	1	0	0
98	Fpr-rs6	0	0	1	0	0
99	Fpr-rs7	0	0	1	0	0
100	Frzb	-0.106	-0.021	1	0.353	0.459
101	Fshr	0.025	0.003	1	0.057	0.032
102	Fzd1	-0.179	-0.04	1	0.069	0.248
103	Fzd10	0.019	0.003	1	0.087	0.068
104	Fzd2	0	0	1	0.001	0
105	Fzd3	0.021	0.033	1	4.707	4.686
106	Fzd4	-0.02	-0.002	1	0.088	0.108
107	Fzd5	-0.001	-0.001	1	0.02	0.021
108	Fzd6	-0.051	-0.007	1	0.122	0.174
109	Fzd7	0	0	1	0.014	0.072
110	Fzd8	0.094	0.023	1	0.276	0.182
111	Fzd9	0.114	0.029	1	0.342	0.228
112	Gabbr1	0.118	0.004	1	7.654	7.536
113	Gabbr2	-0.227	-0.057	1	5.095	5.322
114	Galr1	-0.002	0	1	0.019	0.022
115	Galr2	-0.045	-0.016	1	0.307	0.352
116	Galr3	0.044	0.018	1	0.053	0.009
117	Gcgr	0	0	1	0.001	0.013
118	Ghrhr	0	0	1	0.01	0.005
119	Ghsr	0	0	1	0	0.003
120	Gipr	-0.049	-0.021	1	0.157	0.206
121	Glp1r	0	0	1	0.001	0.004
122	Glp2r	-0.07	-0.018	1	0.224	0.294
123	Gnrhr	0	0	1	0.007	0.016
124	Gpbar1	0	0	1	0	0.005
125	Gper1	0.035	0.007	1	0.04	0.005
126	Gpr1	0.33	0.074	1	0.625	0.294
127	Gpr101	0	0	1	0.009	0.018
128	Gpr107	0.144	0.03	1	2.45	2.306
129	Gpr108	0.068	0.037	1	2.64	2.572
130	Gpr110	0	0	1	0.001	0.004
131	Gpr111	0.112	0.025	1	0.259	0.147
132	Gpr112	0.014	0.002	1	0.063	0.049
133	Gpr113	0	0	1	0.007	0.008
134	Gpr114	-0.002	-0.007	1	0.01	0.012
135	Gpr115	0.187	0.041	1	0.334	0.147
136	Gpr116	-0.011	-0.001	1	0.007	0.018
137	Gpr119	0.005	0.001	1	0.028	0.023
138	Gpr12	-0.794	-0.113	1.16098e-05	2.158	2.952
139	Gpr123	0.172	0.064	0.000204624	6.426	6.254
140	Gpr124	0.56	0.119	1	1.781	1.221
141	Gpr125	0.101	0.023	1	0.599	0.499
142	Gpr126	0.349	0.09	1	0.917	0.568
143	Gpr128	0.008	0.001	1	0.021	0.013
144	Gpr132	0	0	1	0	0
145	Gpr133	0.042	0.005	1	1.217	1.175
146	Gpr135	-0.073	-0.016	1	1.105	1.177
147	Gpr137	0.08	0.041	1	3.77	3.69
148	Gpr137b	0.051	0.009	1	1.742	1.692
149	Gpr137b-ps	0.051	0.009	1	1.742	1.692
150	Gpr137c	0.835	0.136	1	4.11	3.275
151	Gpr139	0	0	1	0.002	0.176
152	Gpr141	0.01	0.001	1	0.028	0.019
153	Gpr142	0.01	0.005	1	0.021	0.011
154	Gpr143	-0.006	-0.003	1	0.01	0.016
155	Gpr144-ps	0	0	1	0.003	0.006
156	Gpr146	0.071	0.022	1	0.405	0.333
157	Gpr149	-0.054	-0.015	1	0.037	0.091
158	Gpr15	0	0	1	0.004	0.005
159	Gpr150	0.466	0.108	1	2.453	1.987
160	Gpr151	-0.011	-0.001	1	0.117	0.129
161	Gpr152	0	0	1	0	0.002
162	Gpr153	0.579	0.139	1	0.825	0.246
163	Gpr155	-0.749	-0.103	0.000542094	2.843	3.592
164	Gpr156	0.016	0.006	1	0.17	0.154
165	Gpr157	-0.095	-0.04	1	0.07	0.164
166	Gpr158	1.318	0.037	8.61202e-62	7.634	6.317
167	Gpr160	-0.008	-0.005	1	0.083	0.091
168	Gpr161	-0.088	-0.031	1	0.278	0.366
169	Gpr162	0.009	0.017	1	3.9	3.892
170	Gpr165	-0.036	-0.01	1	0.168	0.205
171	Gpr17	0	0	1	0.014	0.014
172	Gpr171	0.008	0.011	1	0.288	0.28
173	Gpr173	0.085	0.022	1	1.002	0.917
174	Gpr174	0	0	1	0.002	0.005
175	Gpr176	-0.77	-0.145	0.256321	0.676	1.446
176	Gpr179	0.028	0.001	1	0.179	0.15
177	Gpr18	0.013	0.003	1	0.025	0.012
178	Gpr180	0.611	0.084	1	4.434	3.823
179	Gpr182	-0.016	-0.003	1	0.051	0.067
180	Gpr183	0.045	0.01	1	0.092	0.047
181	Gpr19	-0.157	-0.029	1	3.364	3.521
182	Gpr20	-0.009	-0.006	1	0.006	0.015
183	Gpr21	-0.61	-0.121	1	0.341	0.951
184	Gpr22	-0.145	-0.027	1.32258e-07	6.334	6.479
185	Gpr25	-0.058	-0.037	1	1.886	1.943
186	Gpr26	1.303	0.286	1	2.589	1.286
187	Gpr27	-0.409	-0.08	0.000410949	1.295	1.705
188	Gpr3	0.133	0.039	1	1.363	1.23
189	Gpr31a	0	0	1	0	0
190	Gpr31b	0	0	1	0.004	0.001
191	Gpr31c	0	0	1	0	0
192	Gpr33	0	0	1	0	0
193	Gpr34	0.071	0.017	1	0.13	0.059
194	Gpr35	0.025	0.001	0.109782	0.29	0.265
195	Gpr37	-0.302	-0.058	1	0.149	0.452
196	Gpr37l1	0.04	0.011	1	0.081	0.041
197	Gpr39	0.431	0.121	1	0.538	0.106
198	Gpr4	-0.095	-0.015	1	0.258	0.353
199	Gpr45	0.324	0.029	1	3.04	2.715
200	Gpr50	0	0	1	0	0.007
201	Gpr52	-0.225	-0.051	1	0.152	0.378
202	Gpr55	-0.13	-0.037	1	0.153	0.284
203	Gpr56	-0.303	-0.079	1	0.52	0.822
204	Gpr6	0.147	0.037	1	0.218	0.071
205	Gpr61	0.136	0.05	1	2.704	2.567
206	Gpr62	0.293	0.057	1	2.558	2.265
207	Gpr63	0.504	0.106	1	1.039	0.535
208	Gpr64	0.029	0.003	1	0.081	0.052
209	Gpr65	0	0	1	0.002	0.002
210	Gpr68	0.35	0.094	1	1.626	1.276
211	Gpr75	0.125	0.033	1	1.65	1.525
212	Gpr82	0.052	0.013	1	0.162	0.11
213	Gpr83	1.113	0.208	1	2.659	1.546
214	Gpr84	0	0	1	0.01	0.009
215	Gpr85	-0.203	-0.016	0.00381729	4.436	4.639
216	Gpr87	0.001	0.001	1	0.025	0.024
217	Gpr88	2.047	0.357	1	2.63	0.583
218	Gpr89	-0.077	-0.004	1	3.68	3.757
219	Gpr97	0.138	0.021	1	0.221	0.082
220	Gpr98	0.034	0.011	0.0031766	0.229	0.195
221	Gprc5a	0.014	0.005	1	0.023	0.008
222	Gprc5b	-0.191	-0.042	1	0.101	0.291
223	Gprc5c	-0.016	-0.001	1	0.107	0.123
224	Gprc5d	-0.011	-0.006	1	0.044	0.056
225	Gprc6a	0	0	1	0.001	0.008
226	Grm1	-2.231	-0.371	1.80248e-17	1.465	3.695
227	Grm2	3.219	0.534	6.62997e-25	4.766	1.547
228	Grm3	1.719	0.154	1.7163e-30	6.945	5.226
229	Grm4	0.548	0.121	1	1.573	1.025
230	Grm5	0.936	0.011	5.12508e-53	8.559	7.623
231	Grm6	0	0	1	0.016	0.007
232	Grm7	1.719	0.04	4.73762e-114	8.791	7.072
233	Grm8	1.135	0.115	1	6.945	5.809
234	Hcar1	0	0	1	0	0
235	Hcar2	0	0	1	0	0.001
236	Hcrtr1	-1.312	-0.23	0.00905881	0.285	1.597
237	Hcrtr2	-0.832	-0.148	1	0.301	1.134
238	Hrh1	0.306	0.076	1	1.425	1.119
239	Hrh2	-0.086	-0.024	1	0.71	0.796
240	Hrh3	1.785	0.421	0.0687158	3.174	1.389
241	Hrh4	0.003	0.018	0.585033	0.157	0.154
242	Htr1a	-0.081	-0.009	1	0.688	0.769
243	Htr1b	0.071	0.025	1	0.188	0.116
244	Htr1d	-0.178	-0.038	1	0.06	0.237
245	Htr1f	-1.601	-0.219	2.48631e-26	1.933	3.534
246	Htr2a	0.905	0.157	1	2.001	1.096
247	Htr2b	-0.013	-0.005	1	0.079	0.092
248	Htr2c	1.473	0.228	1	2.339	0.866
249	Htr4	0.223	0.045	1	0.578	0.355
250	Htr5a	0.359	0.09	1	1.337	0.979
251	Htr5b	1.124	0.222	1	1.277	0.153
252	Htr6	0.095	0.054	1	0.9	0.805
253	Htr7	0.283	0.068	1	1.015	0.732
254	Kiss1r	0.123	0.021	1	0.733	0.61
255	Lgr4	0.699	0.146	1	1.942	1.243
256	Lgr5	-0.267	-0.081	1.78634e-15	0.122	0.39
257	Lgr6	-0.036	-0.007	1	0.248	0.284
258	Lhcgr	0	0.005	1	0.021	0.021
259	Lpar1	-0.935	-0.172	1.03237e-12	0.439	1.374
260	Lpar2	0.01	0.003	1	0.023	0.013
261	Lpar3	0.017	0.005	1	0.022	0.005
262	Lpar4	0	0	1	0	0.001
263	Lpar5	-0.03	-0.006	1	0.036	0.066
264	Lpar6	0.012	0.01	1	0.092	0.08
265	Lphn1	0.539	0.02	3.11525e-18	6.739	6.2
266	Lphn2	1.046	0.125	1	6.16	5.113
267	Lphn3	0.437	0.008	3.47653e-11	8.136	7.699
268	Ltb4r1	-0.038	-0.049	0.000154456	0.188	0.226
269	Ltb4r2	0.012	0.001	1	0.065	0.054
270	Mas1	-1.347	-0.236	0.00011763	0.921	2.268
271	Mc1r	0.002	0.003	1	0.021	0.018
272	Mc2r	0	0	1	0.001	0.001
273	Mc3r	0	0	1	0.02	0
274	Mc4r	0.013	0.002	1	0.172	0.159
275	Mc5r	0	0	1	0.002	0.035
276	Mchr1	0.107	0.042	1	1.863	1.755
277	Mlnr-ps	0	0	1	0.025	0.019
278	Mrgpra1	-0.004	-0.002	1	0.009	0.012
279	Mrgpra18-ps	0	0	1	0	0
280	Mrgpra2a	0	0	1	0.011	0.001
281	Mrgpra2b	0	0	1	0.007	0
282	Mrgpra3	0	0	1	0	0
283	Mrgpra4	0	0	1	0	0
284	Mrgpra6	0.148	0.026	1	0.914	0.766
285	Mrgpra9	0.015	0.001	1	0.047	0.032
286	Mrgprb1	0	0	1	0.001	0.001
287	Mrgprb12-ps	0	0	1	0	0
288	Mrgprb13	0	0	1	0	0
289	Mrgprb2	0.024	0.003	0.675245	0.064	0.04
290	Mrgprb3	0	0	1	0	0
291	Mrgprb4	0	0	1	0	0
292	Mrgprb5	0	0	1	0	0
293	Mrgprb7-ps	0	0	1	0	0
294	Mrgprb8	0	0	1	0	0
295	Mrgprb9-ps	0	0	1	0	0
296	Mrgprc1-ps	0	0	1	0	0
297	Mrgprc2-ps	0	0	1	0	0
298	Mrgprc3-ps	0	0	1	0	0
299	Mrgprc4-ps	0	0	1	0	0
300	Mrgprc7-ps	0	0	1	0	0
301	Mrgprd	0	0	1	0	0.001
302	Mrgpre	-0.197	-0.042	1	0.57	0.767
303	Mrgprf	0	0	1	0	0.004
304	Mrgprg	0	0	1	0	0
305	Mrgprx1	0	0	1	0	0.002
306	Mrgprx2	0.001	0.002	1	0.009	0.008
307	Mrgprx3-ps	0	0	1	0	0
308	Mtnr1a	0	0	1	0.006	0.006
309	Mtnr1b	0	0	1	0	0
310	Nmbr	-0.596	-0.105	1	0.176	0.772
311	Nmur1	0	0	1	0.009	0.01
312	Nmur2	0	0	1	0.001	0.001
313	Npbwr1	0	0	1	0.01	0.029
314	Npffr1	-0.017	-0.004	1	0.195	0.211
315	Npffr2	0.003	0.008	1	0.065	0.062
316	Npsr1	1.71	0.225	2.63188e-16	1.955	0.245
317	Npy1r	0.735	0.152	1	3.115	2.38
318	Npy2r	-0.505	-0.072	1	0.014	0.519
319	Npy4r	0	0	1	0	0
320	Npy5r	0.214	0.061	1	1.599	1.385
321	Npy6r	0	0	1	0	0
322	Ntsr1	-0.514	-0.13	1	0.153	0.667
323	Ntsr2	0.038	0.017	1	0.725	0.687
324	Opn5	-0.002	-0.004	1	0.046	0.048
325	Oprd1	-0.262	-0.061	1	0.409	0.67
326	Oprk1	-0.568	-0.105	1	0.041	0.61
327	Oprl1	0.2	0.059	1	2.567	2.367
328	Oprm1	-0.646	-0.078	0.000683147	2.279	2.925
329	Oxgr1	0	0	1	0.009	0.003
330	Oxtr	0	0	1	0.012	0.21
331	P2ry1	0	0	1	0.003	0.051
332	P2ry10	0	0	1	0	0
333	P2ry12	-0.182	-0.032	1	0.078	0.261
334	P2ry13	0	0	1	0.018	0.005
335	P2ry14	0.04	0.007	1	0.202	0.162
336	P2ry2	0	0	1	0.014	0.007
337	P2ry4	0	0	1	0	0.002
338	P2ry6	0.112	0.027	1	0.155	0.043
339	Pitpnm3	0.564	0.099	1	2.985	2.421
340	Prlhr	0	0	1	0	0.002
341	Prokr1	0	0	1	0	0.002
342	Prokr2	0.082	0.016	1	0.214	0.131
343	Ptafr	-0.001	-0.009	1	0.153	0.153
344	Ptgdr	0	0	1	0.005	0.014
345	Ptgdr2	0.017	0.002	1	0.024	0.007
346	Ptger1	0.309	0.075	1	0.828	0.52
347	Ptger2	0	0	1	0.005	0.205
348	Ptger3	1.326	0.198	5.13986e-06	2.447	1.122
349	Ptger4	-0.056	-0.012	1	0.074	0.13
350	Ptgfr	0	0	1	0.028	0.003
351	Ptgir	0	0	1	0	0
352	Pth1r	0.509	0.104	1	1.175	0.666
353	Pth2r	-0.625	-0.099	0.00302155	0.354	0.979
354	Qrfpr	-0.134	-0.022	1	0.206	0.34
355	Rgr	0	0	1	0.007	0.001
356	Rho	0	0	1	0.006	0.017
357	Rrh	0.013	0.002	1	0.033	0.02
358	Rxfp1	-2.094	-0.314	1.31789e-05	0.609	2.703
359	Rxfp2	0.017	0.007	1	0.321	0.304
360	Rxfp3	0	0	1	0	0.098
361	Rxfp4	0	0	1	0	0.001
362	S1pr1	0	0	1	0.013	0.03
363	S1pr2	-0.016	-0.001	1	0.026	0.041
364	S1pr3	-0.035	-0.01	1	0.291	0.326
365	S1pr4	0	0	1	0.006	0.008
366	S1pr5	0.345	0.08	1	0.928	0.583
367	Sctr	0.006	0.001	1	0.024	0.018
368	Smo	-0.007	-0.008	1	0.034	0.041
369	Sstr1	-1.042	-0.218	1	0.805	1.848
370	Sstr2	1.528	0.222	0.000127038	4.402	2.874
371	Sstr3	0.271	0.064	1	1.035	0.764
372	Sstr4	-0.186	-0.037	1	1.332	1.519
373	Sstr5	0	0	1	0.016	0.008
374	Sucnr1	0	0	1	0	0
375	Taar1	0	0	1	0	0.003
376	Taar2	0	0	1	0.008	0.013
377	Taar3	0	0	1	0	0.006
378	Taar4	0	0	1	0	0.003
379	Taar5	0	0	1	0	0
380	Taar6	0	0	1	0	0
381	Taar7a	0	0	1	0	0
382	Taar7b	0	0	1	0	0
383	Taar7c-ps	0	0	1	0	0
384	Taar7d	0	0	1	0	0
385	Taar8a	0	0	1	0	0
386	Taar8b	0	0	1	0	0
387	Taar8c	0	0	1	0	0
388	Taar9	0	0	1	0	0
389	Tacr1	-0.045	-0.02	9.0397e-05	0.118	0.163
390	Tacr2	0	0	1	0.011	0.02
391	Tacr3	0.08	0.015	1	0.179	0.1
392	Tbxa2r	0.038	0.008	1	0.053	0.014
393	Tfrc	0.434	0.051	1	4.361	3.927
394	Tm7sf3	-0.325	-0.052	1	2.052	2.378
395	Tpra1	-0.006	-0.002	1	4.03	4.036
396	Trhr	1.576	0.251	3.89756e-27	1.682	0.106
397	Trhr2	-0.097	-0.033	1	0.249	0.345
398	Tshr	-0.052	-0.011	1	0.021	0.072
399	Vipr1	0.493	0.118	1	1.618	1.126
400	Vipr2	0	0	1	0.002	0.015
401	Xcr1	0.032	0.007	1	0.055	0.024

## Sheet: L45ITvGABA_L23_L6
					Mean expression (log2)
order	GPCR	DiffMean	BetaW	CorrPVal	Set-T	Set-C				Set-T		L4/5 IT
0	Ackr1	1.361	0.249	5.30487e-09	3.279	1.918						231		168		839
1	Ackr2	-0.037	-0.008	1	0.09	0.128						RSP/ACA L4/5 IT		L5 IT		L4/5 IT
2	Ackr3	-0.735	-0.15	1	1.158	1.893
3	Ackr4	0.029	0.006	1	0.074	0.045				Set-C		ACA Gabaergic + L2_3 + L6 CT + L6 IT + L6b + Non-neuronal (N = 691 + 524 + 1469 + 369 + 447 + 14)
4	Adcyap1r1	-0.281	-0.025	1.61359e-14	2.4	2.681						691		524		1469		369		447		14
5	Adora1	0.631	0.191	1.57899e-30	5.126	4.495						GABAergic		L2/3		L6 CT		L6 IT		L6b		Non-neuronal
6	Adora2a	0	0	1	0.002	0.046
7	Adora2b	0.001	0.002	1	0.017	0.016
8	Adora3	0	0	1	0	0														GPCRs with >= 3fold change in positive set vs. negative set
9	Adra1a	-0.904	-0.164	6.73416e-06	0.962	1.866
10	Adra1b	1.046	0.222	1	2.853	1.807														GPCR	DiffMean	BetaW	CorrPVal	Mean expression (negative set)
11	Adra1d	2.606	0.757	1.5275e-42	2.804	0.198														Grm7	1.77	0.04	2.55007e-188	7.072
12	Adra2a	-0.805	-0.164	0.000237698	0.229	1.034														Gpr158	1.86	0.06	4.25026e-184	6.317
13	Adra2b	0	0	1	0	0.009														Adrb1	1.905	0.436	2.895e-08	1.347
14	Adra2c	-0.132	-0.01	0.0510402	1.109	1.242														Htr2a	1.912	0.348	0.00381938	1.096
15	Adrb1	1.905	0.436	2.895e-08	3.252	1.347														Grm3	1.946	0.167	4.74021e-69	5.226
16	Adrb2	0.256	0.052	1	0.295	0.039														Adra1d	2.606	0.757	1.5275e-42	0.198
17	Adrb3	0.517	0.117	1	0.793	0.275														Crhr1	2.894	0.578	1.78371e-09	0.595
18	Adrbk1	0.151	0.045	1	3.759	3.609														Grm2	4.109	0.624	1.29571e-87	1.547
19	Adrbk2	-1.351	-0.216	2.17654e-19	2.021	3.372
20	Agtr1a	-0.312	-0.086	0.0457572	0.01	0.322
21	Agtr1b	0.049	0.003	0.00251232	0.175	0.126
22	Agtr2	0.179	0.028	1	0.245	0.066														GPCRs with >= 10fold change in positive set vs. negative set
23	Aplnr	0	0	1	0.005	0.005														Grm2 , logFC: 4.109 , CorrPVal: 1.29571e-87
24	Avpr1a	0	0	1	0.008	0.049
25	Avpr1b	0	0	1	0.004	0
26	Avpr2	0	0	1	0.008	0.003
27	Bai1	0.77	0.067	4.42558e-22	5.247	4.476
28	Bai2	1.147	0.149	1.13924e-09	5.373	4.226
29	Bai3	0.387	0.002	6.2382e-13	8.772	8.385
30	Bdkrb1	0	0	1	0.005	0.003
31	Bdkrb2	0.007	0.002	1	0.046	0.039
32	C3ar1	0.022	0.001	1	0.077	0.055
33	C5ar1	0.013	0.011	0.000167513	0.596	0.584
34	C5ar2	0	0	1	0.001	0.002
35	Calcr	0.001	0.002	1	0.017	0.016
36	Calcrl	-0.041	-0.012	0.011884	0.025	0.066
37	Casr	-0.013	-0.011	0.037587	0.02	0.033
38	Cckar	0	0	1	0	0
39	Cckbr	0.784	0.161	1.21281e-05	5.391	4.607
40	Ccr1	0	0	1	0	0.001
41	Ccr10	-0.021	-0.005	1	0.089	0.109
42	Ccr2	0	0	1	0	0.004
43	Ccr3	0	0	1	0.004	0.051
44	Ccr4	-0.02	-0.018	0.254929	0.066	0.086
45	Ccr5	0	0	1	0.001	0.017
46	Ccr6	0	0	1	0.002	0.001
47	Ccr7	0	0	1	0.005	0.017
48	Ccr8	0	0	1	0.001	0
49	Ccr9	0.001	0.002	1	0.017	0.015
50	Ccrl2	0	0	1	0.001	0.01
51	Cd97	-0.016	-0.003	1	0.012	0.028
52	Celsr1	-0.063	-0.035	8.90984e-05	0.265	0.328
53	Celsr2	0.981	0.081	3.08392e-33	6.181	5.2
54	Celsr3	0.353	0.076	1	1.797	1.444
55	Chrm1	0.687	0.12	1	5.221	4.534
56	Chrm2	1.12	0.229	0.766525	3.07	1.95
57	Chrm3	-1.188	-0.05	1.34591e-74	5.053	6.241
58	Chrm4	0.832	0.196	1	1.525	0.693
59	Chrm5	0.026	0.007	1	0.273	0.247
60	Cmklr1	-0.004	-0.002	1	0.017	0.021
61	Cnr1	1.895	0.313	1	5.506	3.611
62	Cnr2	-0.002	-0.008	0.81988	0.051	0.053
63	Crcp	-0.407	-0.016	1.75701e-18	4.815	5.222
64	Crhr1	2.894	0.578	1.78371e-09	3.489	0.595
65	Crhr2	-0.036	-0.006	1	0.022	0.058
66	Cx3cr1	0.005	0	1	0.069	0.065
67	Cxcr1	0	0	1	0	0.001
68	Cxcr2	0	0	1	0.002	0.001
69	Cxcr3	0	0	1	0	0
70	Cxcr4	0	0	1	0.001	0.092
71	Cxcr5	-0.013	-0.017	1	0.129	0.142
72	Cxcr6	0	0	1	0.006	0.004
73	Cysltr1	0	0	1	0	0.002
74	Cysltr2	0	0	1	0.002	0.003
75	Drd1	-1.862	-0.352	1.05575e-06	0.348	2.209
76	Drd2	-0.118	-0.057	3.86188e-09	0.099	0.217
77	Drd3	0.006	0.001	1	0.021	0.015
78	Drd4	0.005	0.003	1	0.088	0.083
79	Drd5	-0.338	-0.082	1	0.137	0.474
80	Ednra	-0.161	-0.033	1	0.004	0.165
81	Ednrb	-0.008	0	1	0.024	0.032
82	Eltd1	-0.024	-0.003	1	0.017	0.041
83	Emr1	0.02	0.003	1	0.068	0.049
84	Emr4	0.038	0.001	1	0.147	0.109
85	F2r	-0.245	-0.054	1	0.024	0.268
86	F2rl1	0	0	1	0	0.004
87	F2rl2	0.716	0.128	1	0.82	0.104
88	F2rl3	0.003	0.002	1	0.056	0.052
89	Ffar1	0	0	1	0	0.001
90	Ffar2	0	0	1	0	0.002
91	Ffar3	0	0	1	0	0
92	Ffar4	-0.052	-0.013	0.121061	0.075	0.127
93	Fpr1	-0.002	-0.001	1	0.023	0.024
94	Fpr2	0.016	0.005	1	0.041	0.024
95	Fpr3	0	0	1	0	0
96	Fpr-rs3	0	0	1	0	0
97	Fpr-rs4	0	0	1	0	0
98	Fpr-rs6	0	0	1	0	0
99	Fpr-rs7	0	0	1	0	0
100	Frzb	-0.005	-0.002	1	0.454	0.459
101	Fshr	0.036	0.013	1	0.068	0.032
102	Fzd1	-0.124	-0.024	1	0.124	0.248
103	Fzd10	0.146	0.04	1	0.214	0.068
104	Fzd2	0	0	1	0.001	0
105	Fzd3	0.418	0.072	1	5.103	4.686
106	Fzd4	-0.022	-0.003	1	0.086	0.108
107	Fzd5	0	0	1	0.021	0.021
108	Fzd6	-0.062	-0.01	1	0.111	0.174
109	Fzd7	-0.061	-0.015	1	0.011	0.072
110	Fzd8	0.015	0.007	1	0.197	0.182
111	Fzd9	0.188	0.05	1	0.416	0.228
112	Gabbr1	0.234	0.004	8.19727e-15	7.771	7.536
113	Gabbr2	0.488	0.048	1	5.809	5.322
114	Galr1	-0.011	-0.002	1	0.011	0.022
115	Galr2	0.031	0.012	1	0.384	0.352
116	Galr3	0.042	0.016	1	0.051	0.009
117	Gcgr	0	0	1	0	0.013
118	Ghrhr	0.002	0.002	1	0.007	0.005
119	Ghsr	0	0	1	0.002	0.003
120	Gipr	-0.096	-0.029	1	0.109	0.206
121	Glp1r	0	0	1	0.002	0.004
122	Glp2r	0.078	0.018	1	0.372	0.294
123	Gnrhr	0	0	1	0.007	0.016
124	Gpbar1	0.011	0.003	1	0.016	0.005
125	Gper1	0.028	0.007	1	0.033	0.005
126	Gpr1	0.32	0.079	1	0.615	0.294
127	Gpr101	0	0	1	0.007	0.018
128	Gpr107	0.221	0.062	1	2.528	2.306
129	Gpr108	0.113	0.057	0.00573046	2.685	2.572
130	Gpr110	0	0	1	0.003	0.004
131	Gpr111	0.085	0.019	1	0.233	0.147
132	Gpr112	0.009	0.003	1	0.058	0.049
133	Gpr113	0	0	1	0.006	0.008
134	Gpr114	0	0.004	1	0.012	0.012
135	Gpr115	0.285	0.062	1	0.432	0.147
136	Gpr116	-0.012	-0.001	1	0.006	0.018
137	Gpr119	0	0.001	1	0.023	0.023
138	Gpr12	-0.648	-0.07	2.32577e-18	2.304	2.952
139	Gpr123	-0.41	-0.017	5.57543e-34	5.843	6.254
140	Gpr124	1.212	0.274	1	2.433	1.221
141	Gpr125	0.12	0.028	1	0.619	0.499
142	Gpr126	0.103	0.047	0.0456699	0.671	0.568
143	Gpr128	0.016	0.003	1	0.029	0.013
144	Gpr132	0	0	1	0	0
145	Gpr133	-0.051	-0.003	1	1.123	1.175
146	Gpr135	-0.001	-0.016	1	1.176	1.177
147	Gpr137	0.117	0.056	1	3.807	3.69
148	Gpr137b	-0.026	-0.003	1	1.449	1.476
149	Gpr137b-ps	-0.037	-0.004	1	1.655	1.692
150	Gpr137c	0.832	0.145	1	4.108	3.275
151	Gpr139	0	0	1	0.003	0.176
152	Gpr141	0.012	0.003	1	0.031	0.019
153	Gpr142	0.012	0.005	1	0.023	0.011
154	Gpr143	-0.006	-0.002	1	0.01	0.016
155	Gpr144-ps	0.001	0.001	1	0.007	0.006
156	Gpr146	-0.029	-0.001	1	0.304	0.333
157	Gpr149	-0.062	-0.014	1	0.029	0.091
158	Gpr15	0	0	1	0.005	0.005
159	Gpr150	0.809	0.201	1	2.797	1.987
160	Gpr151	-0.001	-0.004	1	0.128	0.129
161	Gpr152	0	0	1	0.001	0.002
162	Gpr153	1.056	0.25	1	1.302	0.246
163	Gpr155	-0.814	-0.105	1.51013e-12	2.778	3.592
164	Gpr156	-0.064	-0.015	1	0.09	0.154
165	Gpr157	-0.107	-0.042	1	0.058	0.164
166	Gpr158	1.86	0.06	4.25026e-184	8.177	6.317
167	Gpr160	0.004	0.001	1	0.095	0.091
168	Gpr161	-0.175	-0.049	1	0.191	0.366
169	Gpr162	0.246	0.04	1	4.137	3.892
170	Gpr165	-0.053	-0.009	1	0.151	0.205
171	Gpr17	0	0	1	0.007	0.014
172	Gpr171	0.122	0.03	1	0.402	0.28
173	Gpr173	0.149	0.045	1	1.065	0.917
174	Gpr174	-0.002	-0.001	1	0.003	0.005
175	Gpr176	-0.923	-0.175	0.00159847	0.523	1.446
176	Gpr179	0.014	0.006	0.0317309	0.164	0.15
177	Gpr18	0.005	0.001	1	0.017	0.012
178	Gpr180	0.997	0.144	8.10221e-07	4.82	3.823
179	Gpr182	-0.025	-0.004	1	0.043	0.067
180	Gpr183	0.014	0.003	1	0.06	0.047
181	Gpr19	-0.222	-0.021	0.340491	3.299	3.521
182	Gpr20	-0.011	-0.006	1	0.004	0.015
183	Gpr21	-0.788	-0.156	1	0.163	0.951
184	Gpr22	-0.233	-0.03	1.29329e-30	6.246	6.479
185	Gpr25	-0.213	-0.051	1	1.73	1.943
186	Gpr26	1.572	0.326	0.0244001	2.858	1.286
187	Gpr27	-0.265	-0.043	6.96363e-05	1.44	1.705
188	Gpr3	0.478	0.108	1	1.708	1.23
189	Gpr31a	0	0	1	0	0
190	Gpr31b	0	0	1	0.002	0.001
191	Gpr31c	0	0	1	0	0
192	Gpr33	0	0	1	0	0
193	Gpr34	0.032	0.008	1	0.091	0.059
194	Gpr35	0.06	0.021	1	0.326	0.265
195	Gpr37	-0.258	-0.045	0.12365	0.194	0.452
196	Gpr37l1	0.01	0.004	1	0.051	0.041
197	Gpr39	0.087	0.022	1	0.194	0.106
198	Gpr4	-0.223	-0.043	0.000348313	0.13	0.353
199	Gpr45	-0.03	-0.017	1	2.686	2.715
200	Gpr50	0	0	1	0	0.007
201	Gpr52	-0.218	-0.043	0.0416949	0.16	0.378
202	Gpr55	-0.139	-0.038	1	0.145	0.284
203	Gpr56	-0.575	-0.132	0.203939	0.247	0.822
204	Gpr6	0.142	0.035	1	0.213	0.071
205	Gpr61	0.199	0.068	1	2.767	2.567
206	Gpr62	0.248	0.06	1	2.513	2.265
207	Gpr63	0.321	0.075	1	0.857	0.535
208	Gpr64	0.029	0.007	1	0.081	0.052
209	Gpr65	0	0	1	0	0.002
210	Gpr68	0.713	0.172	1	1.989	1.276
211	Gpr75	0.04	0.028	1	1.565	1.525
212	Gpr82	0.08	0.021	1	0.191	0.11
213	Gpr83	2.768	0.441	1	4.314	1.546
214	Gpr84	0.012	0.004	1	0.021	0.009
215	Gpr85	-0.273	-0.008	1.62138e-10	4.366	4.639
216	Gpr87	0.01	0.003	1	0.034	0.024
217	Gpr88	2.373	0.437	1	2.956	0.583
218	Gpr89	0.153	0.049	1	3.91	3.757
219	Gpr97	-0.026	-0.015	0.0209288	0.057	0.082
220	Gpr98	0.01	0.011	0.000566968	0.205	0.195
221	Gprc5a	0.014	0.003	1	0.023	0.008
222	Gprc5b	0	0	1	0.013	0.291
223	Gprc5c	-0.022	-0.005	1	0.101	0.123
224	Gprc5d	-0.001	-0.001	1	0.054	0.056
225	Gprc6a	0	0	1	0.002	0.008
226	Grm1	-2.15	-0.34	2.16448e-33	1.545	3.695
227	Grm2	4.109	0.624	1.29571e-87	5.656	1.547
228	Grm3	1.946	0.167	4.74021e-69	7.172	5.226
229	Grm4	0.454	0.117	1	1.479	1.025
230	Grm5	0.683	0.011	2.77272e-41	8.305	7.623
231	Grm6	0	0	1	0.009	0.007
232	Grm7	1.77	0.04	2.55007e-188	8.842	7.072
233	Grm8	0.698	0.112	1	6.508	5.809
234	Hcar1	0	0	1	0	0
235	Hcar2	0	0	1	0	0.001
236	Hcrtr1	-1.241	-0.212	1.87596e-11	0.356	1.597
237	Hcrtr2	-0.926	-0.159	0.0146814	0.208	1.134
238	Hrh1	1.324	0.281	1	2.443	1.119
239	Hrh2	-0.273	-0.052	1	0.523	0.796
240	Hrh3	2.008	0.454	1	3.396	1.389
241	Hrh4	0.003	0.022	0.00479086	0.157	0.154
242	Htr1a	0.256	0.067	1	1.025	0.769
243	Htr1b	0.054	0.023	1	0.171	0.116
244	Htr1d	-0.208	-0.045	1	0.029	0.237
245	Htr1f	-2.214	-0.303	1.22019e-74	1.32	3.534
246	Htr2a	1.912	0.348	0.00381938	3.008	1.096
247	Htr2b	0.001	0.003	1	0.092	0.092
248	Htr2c	0.245	0.092	2.05991e-08	1.11	0.866
249	Htr4	-0.322	-0.063	0.0139493	0.033	0.355
250	Htr5a	0.573	0.144	1	1.551	0.979
251	Htr5b	1.467	0.296	1	1.621	0.153
252	Htr6	0.315	0.114	0.531881	1.12	0.805
253	Htr7	1.037	0.229	1	1.769	0.732
254	Kiss1r	0.339	0.074	1	0.949	0.61
255	Lgr4	0.711	0.157	1	1.954	1.243
256	Lgr5	-0.25	-0.07	7.85844e-20	0.139	0.39
257	Lgr6	-0.038	-0.004	1	0.246	0.284
258	Lhcgr	0	-0.003	1	0.02	0.021
259	Lpar1	-0.817	-0.138	4.91099e-23	0.556	1.374
260	Lpar2	0.012	0.002	1	0.025	0.013
261	Lpar3	0	0	1	0.007	0.005
262	Lpar4	0	0	1	0	0.001
263	Lpar5	-0.028	-0.006	1	0.038	0.066
264	Lpar6	0.001	0.007	1	0.081	0.08
265	Lphn1	0.629	0.02	1.20912e-51	6.829	6.2
266	Lphn2	1.335	0.143	5.79169e-13	6.449	5.113
267	Lphn3	0.28	0.008	0.00022059	7.979	7.699
268	Ltb4r1	-0.036	-0.046	9.54754e-07	0.19	0.226
269	Ltb4r2	0.017	0.002	1	0.071	0.054
270	Mas1	-1.227	-0.218	0.00219217	1.041	2.268
271	Mc1r	-0.005	0	1	0.013	0.018
272	Mc2r	0	0	1	0.001	0.001
273	Mc3r	0	0	1	0	0
274	Mc4r	0	0	1	0.012	0.159
275	Mc5r	-0.018	-0.004	1	0.017	0.035
276	Mchr1	0.184	0.061	0.0243004	1.939	1.755
277	Mlnr-ps	0.023	0.005	1	0.042	0.019
278	Mrgpra1	-0.001	-0.001	1	0.012	0.012
279	Mrgpra18-ps	0	0	1	0	0
280	Mrgpra2a	0	0	1	0.006	0.001
281	Mrgpra2b	0	0	1	0.005	0
282	Mrgpra3	0	0	1	0	0
283	Mrgpra4	0	0	1	0	0
284	Mrgpra6	0.119	0.015	1	0.885	0.766
285	Mrgpra9	0.012	0.001	1	0.044	0.032
286	Mrgprb1	0	0	1	0.001	0.001
287	Mrgprb12-ps	0	0	1	0	0
288	Mrgprb13	0	0	1	0	0
289	Mrgprb2	0.015	0.002	1	0.055	0.04
290	Mrgprb3	0	0	1	0	0
291	Mrgprb4	0	0	1	0	0
292	Mrgprb5	0	0	1	0	0
293	Mrgprb7-ps	0	0	1	0	0
294	Mrgprb8	0	0	1	0	0
295	Mrgprb9-ps	0	0	1	0	0
296	Mrgprc1-ps	0	0	1	0	0
297	Mrgprc2-ps	0	0	1	0	0
298	Mrgprc3-ps	0	0	1	0	0
299	Mrgprc4-ps	0	0	1	0	0
300	Mrgprc7-ps	0	0	1	0	0
301	Mrgprd	0	0	1	0	0.001
302	Mrgpre	-0.251	-0.051	1	0.515	0.767
303	Mrgprf	0	0	1	0	0.004
304	Mrgprg	0	0	1	0	0
305	Mrgprx1	0	0	1	0.001	0.002
306	Mrgprx2	0	0	1	0.003	0.008
307	Mrgprx3-ps	0	0	1	0	0
308	Mtnr1a	0	0	1	0.005	0.006
309	Mtnr1b	0	0	1	0	0
310	Nmbr	-0.605	-0.102	0.000642483	0.167	0.772
311	Nmur1	0	0	1	0.001	0.01
312	Nmur2	0	0	1	0.001	0.001
313	Npbwr1	-0.01	-0.004	1	0.018	0.029
314	Npffr1	0.012	0.011	1	0.223	0.211
315	Npffr2	-0.008	-0.01	1	0.054	0.062
316	Npsr1	0.412	0.081	1	0.657	0.245
317	Npy1r	1.7	0.317	1	4.08	2.38
318	Npy2r	-0.515	-0.076	1	0.004	0.519
319	Npy4r	0	0	1	0	0
320	Npy5r	0.71	0.157	1	2.095	1.385
321	Npy6r	0	0	1	0	0
322	Ntsr1	-0.485	-0.123	1	0.182	0.667
323	Ntsr2	0.185	0.052	1	0.872	0.687
324	Opn5	0.013	0	1	0.061	0.048
325	Oprd1	-0.158	-0.035	1	0.512	0.67
326	Oprk1	-0.49	-0.085	1	0.12	0.61
327	Oprl1	0.095	0.039	0.663743	2.462	2.367
328	Oprm1	-1.193	-0.144	2.33486e-33	1.732	2.925
329	Oprk1	-0.49	-0.085	1	0.12	0.61
330	Oxtr	-0.188	-0.034	1	0.022	0.21
331	P2ry1	0	0	1	0.001	0.051
332	P2ry10	0	0	1	0	0
333	P2ry12	-0.217	-0.037	0.0208996	0.044	0.261
334	P2ry13	0.018	0.005	1	0.023	0.005
335	P2ry14	0.056	0.012	1	0.218	0.162
336	P2ry2	0	0	1	0.005	0.007
337	P2ry4	0	0	1	0.005	0.002
338	P2ry6	0.19	0.05	1	0.233	0.043
339	Pitpnm3	0.895	0.161	0.0294742	3.316	2.421
340	Prlhr	0	0	1	0.002	0.002
341	Prokr1	0	0	1	0	0.002
342	Prokr2	-0.108	-0.02	1	0.023	0.131
343	Ptafr	0.019	0.004	1	0.172	0.153
344	Ptgdr	0	0	1	0	0.014
345	Ptgdr2	0.024	0.008	1	0.031	0.007
346	Ptger1	0.383	0.1	1	0.903	0.52
347	Ptger2	0	0	1	0	0.205
348	Ptger3	0.691	0.126	1	1.813	1.122
349	Ptger4	-0.067	-0.012	1	0.063	0.13
350	Ptgfr	0	0	1	0.008	0.003
351	Ptgir	0	0	1	0	0
352	Pth1r	0.051	0.021	1	0.717	0.666
353	Pth2r	-0.577	-0.084	6.87622e-12	0.401	0.979
354	Qrfpr	-0.217	-0.035	0.0282001	0.123	0.34
355	Rgr	0	0	1	0.005	0.001
356	Rho	0	0	1	0.007	0.017
357	Rrh	0.005	0	1	0.024	0.02
358	Rxfp1	-2.343	-0.356	8.81183e-12	0.36	2.703
359	Rxfp2	-0.117	-0.017	0.0990772	0.187	0.304
360	Rxfp3	0	0	1	0.005	0.098
361	Rxfp4	0	0	1	0	0.001
362	S1pr1	-0.02	-0.002	1	0.01	0.03
363	S1pr2	-0.015	-0.005	1	0.027	0.041
364	S1pr3	-0.067	-0.01	1	0.259	0.326
365	S1pr4	0	0	1	0.002	0.008
366	S1pr5	0.815	0.188	1	1.398	0.583
367	Sctr	-0.001	-0.001	1	0.017	0.018
368	Smo	-0.01	-0.006	1	0.03	0.041
369	Sstr1	-1.137	-0.238	2.87761e-05	0.711	1.848
370	Sstr2	1.507	0.241	1	4.381	2.874
371	Sstr3	0.597	0.143	1	1.361	0.764
372	Sstr4	-0.358	-0.078	1	1.161	1.519
373	Sstr5	0	0	1	0.008	0.008
374	Sucnr1	0	0	1	0	0
375	Taar1	0	0	1	0.004	0.003
376	Taar2	-0.006	0	1	0.006	0.013
377	Taar3	0	0	1	0.01	0.006
378	Taar4	0	0	1	0.003	0.003
379	Taar5	0	0	1	0	0
380	Taar6	0	0	1	0	0
381	Taar7a	0	0	1	0	0
382	Taar7b	0	0	1	0	0
383	Taar7c-ps	0	0	1	0	0
384	Taar7d	0	0	1	0	0
385	Taar8a	0	0	1	0	0
386	Taar8b	0	0	1	0	0
387	Taar8c	0	0	1	0	0
388	Taar9	0	0	1	0	0
389	Tacr1	-0.049	-0.016	6.85832e-07	0.114	0.163
390	Tacr2	0	0	1	0.006	0.02
391	Tacr3	0.1	0.023	1	0.199	0.1
392	Tbxa2r	0.045	0.011	1	0.059	0.014
393	Tfrc	0.745	0.112	1	4.672	3.927
394	Tm7sf3	-0.212	-0.016	0.000395808	2.165	2.378
395	Tpra1	-0.146	0	0.0825976	3.89	4.036
396	Trhr	0.601	0.095	1.71464e-10	0.708	0.106
397	Trhr2	-0.125	-0.043	0.0480352	0.221	0.345
398	Tshr	-0.037	-0.007	1	0.035	0.072
399	Vipr1	0.803	0.203	1	1.929	1.126
400	Vipr2	0	0	1	0	0.015
401	Xcr1	0.01	0.002	1	0.034	0.024

## Sheet: Rbp4vGABA_L6
					Mean expression (log2)
order	GPCR	DiffMean	BetaW	CorrPVal	Set-T	Set-C		Set-T		Rbp4-Cre::tdTomato+
0	Ackr1	0.939	0.158	0.019812	2.807	1.868				676
1	Ackr2	0.018	0.004	1	0.046	0.028				All Glutamatergic Rbp4
2	Ackr3	-1.064	-0.207	1	1.013	2.077
3	Ackr4	0.027	0.005	1	0.073	0.047		Set-C		ACA Gabaergic + L6 CT + L6 IT + L6b + Non-neuronal (N = 691 + 1469 + 369 + 447 + 14)
4	Adcyap1r1	-0.046	-0.032	0.662182	2.501	2.547				691	1469	369	447	14
5	Adora1	0.537	0.17	3.34556e-19	5.266	4.729				GABAergic	L6 CT	L6 IT	L6b	Non-neuronal
6	Adora2a	0	0	1	0.001	0.053
7	Adora2b	-0.001	-0.002	1	0.016	0.017									GPCRs with >= 3fold change in positive set vs. negative set
8	Adora3	0	0	1	0	0
9	Adra1a	-0.828	-0.152	1	1.172	2									GPCR	DiffMean	BetaW	CorrPVal	Mean expression (negative set)
10	Adra1b	0.008	0.006	1	1.941	1.933									Hrh3	1.627	0.392	0.00203225	1.547
11	Adra1d	2.333	0.714	5.2939e-22	2.416	0.084									Grm3	1.647	0.157	2.49132e-23	5.298
12	Adra2a	-1.003	-0.205	0.00669074	0.152	1.155									Htr2c	1.696	0.256	0.000891459	0.642
13	Adra2b	0	0	1	0	0.011									Npsr1	1.709	0.224	2.58609e-15	0.246
14	Adra2c	-0.184	-0.028	1	0.691	0.875									Adrb1	1.728	0.409	3.2796e-05	1.054
15	Adrb1	1.728	0.409	3.2796e-05	2.782	1.054									Grm7	1.982	0.047	9.633e-149	6.809
16	Adrb2	0.451	0.089	1	0.46	0.01									Crhr1	2.144	0.456	0.00267103	0.328
17	Adrb3	0.311	0.078	1	0.443	0.133									Adra1d	2.333	0.714	5.2939e-22	0.084
18	Adrbk1	-0.175	-0.014	1	3.455	3.63									Gpr88	2.519	0.438	1.28817e-12	0.11
19	Adrbk2	-1.212	-0.201	3.81768e-05	2.361	3.573									Grm2	3.641	0.606	4.93626e-44	1.125
20	Agtr1a	-0.352	-0.097	1	0.022	0.375
21	Agtr1b	0.054	0.013	1	0.184	0.13
22	Agtr2	0.263	0.041	1	0.335	0.073									GPCRs with >= 10fold change in positive set vs. negative set
23	Aplnr	0	0	1	0.013	0.005									Grm2 , logFC: 3.641 , CorrPVal: 4.93626e-44
24	Avpr1a	0.059	0.006	1	0.117	0.058
25	Avpr1b	0	0	1	0.007	0
26	Avpr2	0	0	1	0.009	0.002
27	Bai1	0.451	0.044	0.410339	4.793	4.342
28	Bai2	0.629	0.101	1	4.726	4.097
29	Bai3	0.407	0.002	9.81494e-11	8.783	8.376
30	Bdkrb1	0	0	1	0.009	0.003
31	Bdkrb2	0.096	0.012	1	0.138	0.042
32	C3ar1	0.009	0	1	0.064	0.055
33	C5ar1	0.009	0.03	0.0799926	0.608	0.598
34	C5ar2	0	0	1	0.001	0.002
35	Calcr	0.004	0	1	0.019	0.016
36	Calcrl	-0.039	-0.009	1	0.036	0.075
37	Casr	-0.011	-0.013	0.0378758	0.026	0.036
38	Cckar	0	0	1	0	0
39	Cckbr	-0.135	-0.012	0.00101277	4.289	4.424
40	Ccr1	0	0	1	0	0.001
41	Ccr10	-0.019	-0.006	1	0.101	0.12
42	Ccr2	0	0	1	0.001	0.004
43	Ccr3	0	0	1	0.005	0.059
44	Ccr4	0	0.014	0.045619	0.088	0.088
45	Ccr5	0	0	1	0	0.02
46	Ccr6	0	0	1	0.001	0
47	Ccr7	0	0	1	0.007	0.017
48	Ccr8	0	0	1	0.002	0
49	Ccr9	0	0	1	0.009	0.014
50	Ccrl2	0	0	1	0	0.012
51	Cd97	0.002	0	1	0.03	0.028
52	Celsr1	-0.058	-0.039	1	0.278	0.335
53	Celsr2	0.72	0.063	9.91883e-08	5.986	5.266
54	Celsr3	0.371	0.084	1	1.824	1.453
55	Chrm1	0.496	0.093	1	4.834	4.338
56	Chrm2	1.808	0.294	1	3.575	1.767
57	Chrm3	-1.963	-0.188	1.1279e-33	4.246	6.209
58	Chrm4	0.556	0.125	1	1.135	0.579
59	Chrm5	0.031	0.001	1	0.27	0.239
60	Cmklr1	-0.013	-0.007	1	0.011	0.024
61	Cnr1	1.052	0.199	1	4.442	3.39
62	Cnr2	0.016	0.001	1	0.071	0.055
63	Crcp	-0.408	-0.035	5.06981e-05	4.881	5.289
64	Crhr1	2.144	0.456	0.00267103	2.472	0.328
65	Crhr2	0	0	1	0.022	0.068
66	Cx3cr1	0.014	0.002	1	0.079	0.065
67	Cxcr1	0	0	1	0	0.002
68	Cxcr2	0	0	1	0.001	0.001
69	Cxcr3	0	0	1	0	0
70	Cxcr4	0	0	1	0.005	0.108
71	Cxcr5	-0.015	-0.024	1	0.131	0.146
72	Cxcr6	0	0	1	0	0.004
73	Cysltr1	0	0	1	0	0.002
74	Cysltr2	0	0	1	0.005	0.003
75	Drd1	-1.743	-0.328	1	0.838	2.581
76	Drd2	-0.125	-0.075	7.20606e-10	0.114	0.239
77	Drd3	0.008	0	1	0.022	0.014
78	Drd4	-0.017	-0.002	1	0.036	0.053
79	Drd5	-0.27	-0.066	1	0.288	0.558
80	Ednra	-0.164	-0.032	1	0.014	0.178
81	Ednrb	-0.013	-0.003	1	0.023	0.036
82	Eltd1	-0.033	-0.007	1	0.012	0.045
83	Emr1	0.031	0.008	1	0.077	0.045
84	Emr4	0.012	0.011	0.0188299	0.114	0.102
85	F2r	-0.269	-0.059	1	0.042	0.311
86	F2rl1	0	0	1	0	0.004
87	F2rl2	0.511	0.095	1	0.55	0.039
88	F2rl3	0.003	0.003	1	0.048	0.045
89	Ffar1	0	0	1	0	0.001
90	Ffar2	0	0	1	0	0.002
91	Ffar3	0	0	1	0.007	0
92	Ffar4	-0.063	-0.014	0.528956	0.082	0.145
93	Fpr1	0	0	1	0.02	0.024
94	Fpr2	0	0	1	0.021	0.029
95	Fpr3	0	0	1	0	0
96	Fpr-rs3	0	0	1	0	0
97	Fpr-rs4	0	0	1	0	0
98	Fpr-rs6	0	0	1	0	0
99	Fpr-rs7	0	0	1	0	0
100	Frzb	-0.054	-0.011	1	0.353	0.407
101	Fshr	0.026	0.003	1	0.057	0.031
102	Fzd1	-0.075	-0.015	1	0.069	0.143
103	Fzd10	0.026	0.005	1	0.087	0.061
104	Fzd2	0	0	1	0.001	0
105	Fzd3	0.065	0.035	1	4.707	4.641
106	Fzd4	-0.001	-0.003	1	0.088	0.09
107	Fzd5	-0.004	0	1	0.02	0.025
108	Fzd6	-0.071	-0.012	1	0.122	0.193
109	Fzd7	0	0	1	0.014	0.081
110	Fzd8	0.116	0.029	1	0.276	0.161
111	Fzd9	0.109	0.028	1	0.342	0.233
112	Gabbr1	0.117	0.002	1	7.654	7.537
113	Gabbr2	-0.179	-0.055	1	5.095	5.274
114	Galr1	-0.006	0	1	0.019	0.026
115	Galr2	-0.056	-0.019	1	0.307	0.363
116	Galr3	0.043	0.018	1	0.053	0.01
117	Gcgr	0	0	1	0.001	0.015
118	Ghrhr	0	0	1	0.01	0.005
119	Ghsr	0	0	1	0	0
120	Gipr	-0.06	-0.023	1	0.157	0.217
121	Glp1r	0	0	1	0.001	0.004
122	Glp2r	-0.001	-0.005	1	0.224	0.225
123	Gnrhr	0	0	1	0.007	0.015
124	Gpbar1	0	0	1	0	0.006
125	Gper1	0	0	1	0.04	0.003
126	Gpr1	0.35	0.078	1	0.625	0.274
127	Gpr101	0	0	1	0.009	0.019
128	Gpr107	0.119	0.025	1	2.45	2.331
129	Gpr108	0.072	0.037	1	2.64	2.568
130	Gpr110	0	0	1	0.001	0.004
131	Gpr111	0.106	0.024	1	0.259	0.154
132	Gpr112	0.015	0.001	1	0.063	0.049
133	Gpr113	0	0	1	0.007	0.008
134	Gpr114	-0.001	-0.006	1	0.01	0.011
135	Gpr115	0.189	0.04	1	0.334	0.146
136	Gpr116	-0.014	-0.002	1	0.007	0.021
137	Gpr119	0.006	0.001	1	0.028	0.022
138	Gpr12	-0.687	-0.095	0.000168676	2.158	2.845
139	Gpr123	-0.225	-0.033	2.34059e-16	6.426	6.651
140	Gpr124	0.768	0.166	1	1.781	1.014
141	Gpr125	0.069	0.016	1	0.599	0.53
142	Gpr126	0.266	0.077	1	0.917	0.651
143	Gpr128	0.007	0.001	1	0.021	0.014
144	Gpr132	0	0	1	0	0
145	Gpr133	0.082	0.014	1	1.217	1.135
146	Gpr135	0.007	0.002	1	1.105	1.098
147	Gpr137	0.088	0.039	1	3.77	3.682
148	Gpr137b	0.023	0.005	1	1.742	1.719
149	Gpr137b-ps	0.023	0.005	1	1.742	1.719
150	Gpr137c	1.071	0.165	0.00382115	4.11	3.039
151	Gpr139	0	0	1	0.002	0.207
152	Gpr141	0.013	0.002	1	0.028	0.015
153	Gpr142	0.014	0.006	1	0.021	0.006
154	Gpr143	-0.008	-0.004	1	0.01	0.017
155	Gpr144-ps	0	0	1	0.003	0.003
156	Gpr146	0.067	0.021	1	0.405	0.338
157	Gpr149	-0.06	-0.015	1	0.037	0.097
158	Gpr15	0	0	1	0.004	0.006
159	Gpr150	0.506	0.118	1	2.453	1.948
160	Gpr151	-0.02	-0.003	1	0.117	0.138
161	Gpr152	0	0	1	0	0.002
162	Gpr153	0.677	0.163	1	0.825	0.147
163	Gpr155	-0.821	-0.116	0.000698861	2.843	3.665
164	Gpr156	-0.004	-0.001	1	0.17	0.175
165	Gpr157	-0.116	-0.048	1	0.07	0.185
166	Gpr158	1.502	0.046	4.84172e-75	7.634	6.132
167	Gpr160	-0.011	-0.006	1	0.083	0.094
168	Gpr161	-0.041	-0.02	1	0.278	0.319
169	Gpr162	0.048	0.017	1	3.9	3.853
170	Gpr165	-0.025	-0.009	1	0.168	0.193
171	Gpr17	0	0	1	0.014	0.017
172	Gpr171	0.007	0.011	1	0.288	0.281
173	Gpr173	0.046	0.015	1	1.002	0.955
174	Gpr174	0	0	1	0.002	0.006
175	Gpr176	-0.967	-0.185	0.105968	0.676	1.643
176	Gpr179	0.032	0.004	1	0.179	0.147
177	Gpr18	0.012	0.003	1	0.025	0.013
178	Gpr180	0.649	0.087	0.940367	4.434	3.785
179	Gpr182	-0.024	-0.005	1	0.051	0.075
180	Gpr183	0.045	0.009	1	0.092	0.047
181	Gpr19	-0.177	-0.033	1	3.364	3.541
182	Gpr20	-0.008	-0.005	1	0.006	0.014
183	Gpr21	-0.766	-0.152	1	0.341	1.107
184	Gpr22	-0.201	-0.014	4.21872e-05	6.334	6.535
185	Gpr25	-0.015	-0.025	1	1.886	1.901
186	Gpr26	1.46	0.32	1	2.589	1.129
187	Gpr27	-0.323	-0.064	0.106385	1.295	1.618
188	Gpr3	0.087	0.027	1	1.363	1.277
189	Gpr31a	0	0	1	0	0
190	Gpr31b	0	0	1	0.004	0.001
191	Gpr31c	0	0	1	0	0
192	Gpr33	0	0	1	0	0
193	Gpr34	0.072	0.017	1	0.13	0.058
194	Gpr35	0.017	0.007	0.0612343	0.29	0.273
195	Gpr37	-0.365	-0.07	1	0.149	0.514
196	Gpr37l1	0.04	0.011	1	0.081	0.041
197	Gpr39	0.43	0.121	1	0.538	0.108
198	Gpr4	-0.143	-0.025	1	0.258	0.401
199	Gpr45	0.184	0.003	1	3.04	2.856
200	Gpr50	0	0	1	0	0.006
201	Gpr52	-0.171	-0.037	1	0.152	0.323
202	Gpr55	-0.122	-0.034	1	0.153	0.275
203	Gpr56	-0.436	-0.11	1	0.52	0.956
204	Gpr6	0.146	0.037	1	0.218	0.072
205	Gpr61	0.174	0.053	1	2.704	2.529
206	Gpr62	0.313	0.061	1	2.558	2.245
207	Gpr63	0.469	0.097	1	1.039	0.57
208	Gpr64	0.03	0.004	1	0.081	0.051
209	Gpr65	0	0	1	0.002	0
210	Gpr68	0.496	0.123	1	1.626	1.13
211	Gpr75	0.211	0.049	1	1.65	1.438
212	Gpr82	0.051	0.012	1	0.162	0.112
213	Gpr83	1.666	0.294	1	2.659	0.993
214	Gpr84	0	0	1	0.01	0.008
215	Gpr85	-0.137	-0.017	1	4.436	4.573
216	Gpr87	0.002	0.001	1	0.025	0.023
217	Gpr88	2.519	0.438	1.28817e-12	2.63	0.11
218	Gpr89	-0.089	-0.009	1	3.68	3.769
219	Gpr97	0.129	0.018	1	0.221	0.092
220	Gpr98	0.035	0.01	0.00134912	0.229	0.194
221	Gprc5a	0.015	0.005	1	0.023	0.008
222	Gprc5b	-0.238	-0.053	1	0.101	0.339
223	Gprc5c	0.009	0.002	1	0.107	0.097
224	Gprc5d	-0.006	-0.004	1	0.044	0.05
225	Gprc6a	0	0	1	0.001	0.009
226	Grm1	-2.127	-0.362	1.19625e-14	1.465	3.592
227	Grm2	3.641	0.606	4.93626e-44	4.766	1.125
228	Grm3	1.647	0.157	2.49132e-23	6.945	5.298
229	Grm4	0.497	0.106	1	1.573	1.076
230	Grm5	1.055	0.012	5.51637e-66	8.559	7.503
231	Grm6	0	0	1	0.016	0.003
232	Grm7	1.982	0.047	9.633e-149	8.791	6.809
233	Grm8	1.124	0.126	1	6.945	5.821
234	Hcar1	0	0	1	0	0
235	Hcar2	0	0	1	0	0
236	Hcrtr1	-1.555	-0.272	0.00365857	0.285	1.841
237	Hcrtr2	-0.988	-0.175	1	0.301	1.289
238	Hrh1	0.507	0.114	1	1.425	0.918
239	Hrh2	0.043	0.001	1	0.71	0.668
240	Hrh3	1.627	0.392	0.00203225	3.174	1.547
241	Hrh4	-0.012	-0.026	0.232848	0.157	0.168
242	Htr1a	-0.042	-0.001	1	0.688	0.73
243	Htr1b	0.08	0.029	1	0.188	0.107
244	Htr1d	-0.219	-0.048	1	0.06	0.279
245	Htr1f	-2.203	-0.318	2.03896e-29	1.933	4.136
246	Htr2a	0.869	0.15	1	2.001	1.132
247	Htr2b	-0.016	-0.005	1	0.079	0.095
248	Htr2c	1.696	0.256	0.000891459	2.339	0.642
249	Htr4	0.277	0.05	1	0.578	0.301
250	Htr5a	0.384	0.101	1	1.337	0.953
251	Htr5b	1.236	0.244	9.0876e-05	1.277	0.041
252	Htr6	0.105	0.058	1	0.9	0.795
253	Htr7	0.57	0.123	1	1.015	0.445
254	Kiss1r	0.227	0.043	1	0.733	0.506
255	Lgr4	0.728	0.155	1	1.942	1.215
256	Lgr5	-0.314	-0.091	3.53009e-16	0.122	0.436
257	Lgr6	-0.041	-0.007	1	0.248	0.289
258	Lhcgr	0.008	0.003	1	0.021	0.013
259	Lpar1	-1.022	-0.185	5.95333e-14	0.439	1.461
260	Lpar2	0.007	0.002	1	0.023	0.015
261	Lpar3	0.016	0.005	1	0.022	0.006
262	Lpar4	0	0	1	0	0
263	Lpar5	-0.023	-0.004	1	0.036	0.059
264	Lpar6	0.007	0.01	1	0.092	0.085
265	Lphn1	0.524	0.019	4.04682e-17	6.739	6.216
266	Lphn2	1.413	0.152	7.43379e-11	6.16	4.747
267	Lphn3	0.543	0.008	5.67242e-20	8.136	7.593
268	Ltb4r1	-0.029	-0.044	0.000250709	0.188	0.217
269	Ltb4r2	0.01	0	1	0.065	0.055
270	Mas1	-1.346	-0.236	7.21946e-05	0.921	2.267
271	Mc1r	0.001	0.002	1	0.021	0.02
272	Mc2r	0	0	1	0.001	0.001
273	Mc3r	0	0	1	0.02	0
274	Mc4r	0.017	0.003	1	0.172	0.155
275	Mc5r	0	0	1	0.002	0.038
276	Mchr1	0.178	0.054	1	1.863	1.685
277	Mlnr-ps	0	0	1	0.025	0.02
278	Mrgpra1	-0.005	-0.002	1	0.009	0.013
279	Mrgpra18-ps	0	0	1	0	0
280	Mrgpra2a	0	0	1	0.011	0
281	Mrgpra2b	0	0	1	0.007	0.001
282	Mrgpra3	0	0	1	0	0
283	Mrgpra4	0	0	1	0	0
284	Mrgpra6	0.129	0.017	1	0.914	0.785
285	Mrgpra9	0.013	0	1	0.047	0.034
286	Mrgprb1	0	0	1	0.001	0.001
287	Mrgprb12-ps	0	0	1	0	0
288	Mrgprb13	0	0	1	0	0
289	Mrgprb2	0.026	0.001	0.784222	0.064	0.038
290	Mrgprb3	0	0	1	0	0
291	Mrgprb4	0	0	1	0	0
292	Mrgprb5	0	0	1	0	0
293	Mrgprb7-ps	0	0	1	0	0
294	Mrgprb8	0	0	1	0	0
295	Mrgprb9-ps	0	0	1	0	0
296	Mrgprc1-ps	0	0	1	0	0
297	Mrgprc2-ps	0	0	1	0	0
298	Mrgprc3-ps	0	0	1	0	0
299	Mrgprc4-ps	0	0	1	0	0
300	Mrgprc7-ps	0	0	1	0	0
301	Mrgprd	0	0	1	0	0.001
302	Mrgpre	-0.24	-0.053	1	0.57	0.81
303	Mrgprf	0	0	1	0	0.004
304	Mrgprg	0	0	1	0	0
305	Mrgprx1	0	0	1	0	0.002
306	Mrgprx2	0.001	0.003	1	0.009	0.007
307	Mrgprx3-ps	0	0	1	0	0
308	Mtnr1a	0	0	1	0.006	0.006
309	Mtnr1b	0	0	1	0	0
310	Nmbr	-0.712	-0.124	1	0.176	0.888
311	Nmur1	0	0	1	0.009	0.005
312	Nmur2	0	0	1	0.001	0.002
313	Npbwr1	0	0	1	0.01	0.029
314	Npffr1	-0.022	-0.003	1	0.195	0.217
315	Npffr2	0.002	0.008	0.436067	0.065	0.063
316	Npsr1	1.709	0.224	2.58609e-15	1.955	0.246
317	Npy1r	0.969	0.192	1	3.115	2.146
318	Npy2r	-0.589	-0.084	1	0.014	0.603
319	Npy4r	0	0	1	0	0
320	Npy5r	0.432	0.103	1	1.599	1.167
321	Npy6r	0	0	1	0	0
322	Ntsr1	-0.518	-0.134	1	0.153	0.672
323	Ntsr2	0.085	0.027	1	0.725	0.64
324	Opn5	-0.002	-0.005	1	0.046	0.048
325	Oprd1	-0.274	-0.063	1	0.409	0.682
326	Oprk1	-0.673	-0.124	1	0.041	0.714
327	Oprl1	0.219	0.061	1	2.567	2.348
328	Oprm1	-1.105	-0.154	9.02071e-06	2.279	3.384
329	Oxgr1	0	0	1	0.009	0.002
330	Oxtr	0	0	1	0.012	0.231
331	P2ry1	0	0	1	0.003	0.06
332	P2ry10	0	0	1	0	0
333	P2ry12	-0.222	-0.039	1	0.078	0.3
334	P2ry13	0	0	1	0.018	0.006
335	P2ry14	0.053	0.012	1	0.202	0.149
336	P2ry2	0	0	1	0.014	0.004
337	P2ry4	0	0	1	0	0.002
338	P2ry6	0.131	0.033	1	0.155	0.024
339	Pitpnm3	0.604	0.107	1	2.985	2.381
340	Prlhr	0	0	1	0	0.003
341	Prokr1	0	0	1	0	0.003
342	Prokr2	0.06	0.011	1	0.214	0.153
343	Ptafr	-0.004	-0.011	1	0.153	0.157
344	Ptgdr	0	0	1	0.005	0.011
345	Ptgdr2	0.017	0.002	1	0.024	0.007
346	Ptger1	0.319	0.078	1	0.828	0.509
347	Ptger2	0	0	1	0.005	0.237
348	Ptger3	1.221	0.18	0.00196444	2.447	1.226
349	Ptger4	-0.065	-0.013	1	0.074	0.139
350	Ptgfr	0	0	1	0.028	0.004
351	Ptgir	0	0	1	0	0
352	Pth1r	0.418	0.083	1	1.175	0.757
353	Pth2r	-0.757	-0.12	0.000644495	0.354	1.111
354	Qrfpr	-0.031	-0.001	1	0.206	0.238
355	Rgr	0	0	1	0.007	0
356	Rho	0	0	1	0.006	0.018
357	Rrh	0.013	0.002	1	0.033	0.02
358	Rxfp1	-2.559	-0.387	5.79751e-06	0.609	3.168
359	Rxfp2	-0.006	-0.011	1	0.321	0.327
360	Rxfp3	0	0	1	0	0.108
361	Rxfp4	0	0	1	0	0.002
362	S1pr1	0	0	1	0.013	0.034
363	S1pr2	-0.01	-0.001	1	0.026	0.035
364	S1pr3	-0.016	-0.006	1	0.291	0.307
365	S1pr4	0	0	1	0.006	0.008
366	S1pr5	0.538	0.121	1	0.928	0.39
367	Sctr	0.008	0.003	1	0.024	0.016
368	Smo	-0.004	-0.007	1	0.034	0.038
369	Sstr1	-1.078	-0.219	0.600213	0.805	1.884
370	Sstr2	1.087	0.149	0.00104053	4.402	3.314
371	Sstr3	0.352	0.081	1	1.035	0.683
372	Sstr4	-0.347	-0.072	1	1.332	1.68
373	Sstr5	0	0	1	0.016	0.009
374	Sucnr1	0	0	1	0	0
375	Taar1	0	0	1	0	0.003
376	Taar2	0	0	1	0.008	0.014
377	Taar3	0	0	1	0	0.006
378	Taar4	0	0	1	0	0.003
379	Taar5	0	0	1	0	0
380	Taar6	0	0	1	0	0
381	Taar7a	0	0	1	0	0
382	Taar7b	0	0	1	0	0
383	Taar7c-ps	0	0	1	0	0
384	Taar7d	0	0	1	0	0
385	Taar8a	0	0	1	0	0
386	Taar8b	0	0	1	0	0
387	Taar8c	0	0	1	0	0
388	Taar9	0	0	1	0	0
389	Tacr1	-0.059	-0.022	4.53646e-06	0.118	0.177
390	Tacr2	0	0	1	0.011	0.018
391	Tacr3	0.068	0.013	1	0.179	0.112
392	Tbxa2r	0.039	0.008	1	0.053	0.014
393	Tfrc	0.381	0.042	1	4.361	3.98
394	Tm7sf3	-0.19	-0.033	1	2.052	2.242
395	Tpra1	-0.074	-0.007	1	4.03	4.104
396	Trhr	1.562	0.247	5.0207e-25	1.682	0.12
397	Trhr2	-0.112	-0.037	1	0.249	0.36
398	Tshr	-0.056	-0.012	1	0.021	0.077
399	Vipr1	0.569	0.137	1	1.618	1.049
400	Vipr2	0	0	1	0.002	0.016
401	Xcr1	0.03	0.006	1	0.055	0.025

## Sheet: L45ITvGABA_L6
					Mean expression (log2)
order	GPCR	DiffMean	BetaW	CorrPVal	Set-T	Set-C		Set-T		L4/5 IT
0	Ackr1	1.41	0.259	4.83538e-09	3.279	1.868				231		168		839
1	Ackr2	0.063	0.014	1	0.09	0.028				RSP/ACA L4/5 IT		L5 IT		L4/5 IT
2	Ackr3	-0.919	-0.184	1	1.158	2.077
3	Ackr4	0.027	0.005	1	0.074	0.047		Set-C		691	1469	369	447	14
4	Adcyap1r1	-0.147	-0.045	7.43596e-09	2.4	2.547				GABAergic	L6 CT	L6 IT	L6b	Non-neuronal
5	Adora1	0.397	0.171	1.77898e-47	5.126	4.729
6	Adora2a	0	0	1	0.002	0.053
7	Adora2b	0	-0.003	1	0.017	0.017
8	Adora3	0	0	1	0	0										GPCRs with >= 3fold change in positive set vs. negative set
9	Adra1a	-1.038	-0.185	4.29242e-08	0.962	2
10	Adra1b	0.92	0.199	1	2.853	1.933										GPCR	DiffMean	BetaW	CorrPVal	Mean expression (negative set)
11	Adra1d	2.72	0.802	1.41445e-29	2.804	0.084										Htr5b	1.58	0.319	4.50626e-05	0.041
12	Adra2a	-0.926	-0.188	2.85927e-05	0.229	1.155										Lphn2	1.702	0.17	1.81466e-35	4.747
13	Adra2b	0	0	1	0	0.011										Gpr26	1.729	0.36	0.000618341	1.129
14	Adra2c	0.234	0.059	1	1.109	0.875										Hrh3	1.849	0.424	0.0468641	1.547
15	Adrb1	2.199	0.501	2.29657e-18	3.252	1.054										Grm3	1.874	0.169	3.88439e-54	5.298
16	Adrb2	0.286	0.059	1	0.295	0.01										Htr2a	1.876	0.341	0.0479738	1.132
17	Adrb3	0.66	0.151	1	0.793	0.133										Grm7	2.032	0.047	6.93304e-239	6.809
18	Adrbk1	0.129	0.039	1	3.759	3.63										Gpr158	2.045	0.069	1.29823e-206	6.132
19	Adrbk2	-1.552	-0.249	5.70088e-23	2.021	3.573										Adrb1	2.199	0.501	2.29657e-18	1.054
20	Agtr1a	-0.365	-0.1	0.0332782	0.01	0.375										Adra1d	2.72	0.802	1.41445e-29	0.084
21	Agtr1b	0.045	0.001	0.000401176	0.175	0.13										Gpr88	2.845	0.517	3.25564e-10	0.11
22	Agtr2	0.172	0.027	1	0.245	0.073										Crhr1	3.162	0.636	7.0706e-13	0.328
23	Aplnr	0	0	1	0.005	0.005										Grm2	4.531	0.696	2.10107e-110	1.125
24	Avpr1a	0	0	1	0.008	0.058
25	Avpr1b	0	0	1	0.004	0
26	Avpr2	0	0	1	0.008	0.002
27	Bai1	0.904	0.075	6.66394e-36	5.247	4.342										GPCRs with >= 10fold change in positive set vs. negative set
28	Bai2	1.276	0.166	1.95219e-13	5.373	4.097										Grm2 , logFC: 4.531 , CorrPVal: 2.10107e-110
29	Bai3	0.396	0.002	1.73518e-12	8.772	8.376
30	Bdkrb1	0	0	1	0.005	0.003
31	Bdkrb2	0.004	0.003	1	0.046	0.042
32	C3ar1	0.022	0.001	1	0.077	0.055
33	C5ar1	-0.002	-0.008	5.32445e-05	0.596	0.598
34	C5ar2	0	0	1	0.001	0.002
35	Calcr	0.001	0.002	1	0.017	0.016
36	Calcrl	-0.049	-0.014	0.00242142	0.025	0.075
37	Casr	-0.016	-0.012	0.0840251	0.02	0.036
38	Cckar	0	0	1	0	0
39	Cckbr	0.966	0.184	0.0362427	5.391	4.424
40	Ccr1	0	0	1	0	0.001
41	Ccr10	-0.031	-0.009	1	0.089	0.12
42	Ccr2	0	0	1	0	0.004
43	Ccr3	0	0	1	0.004	0.059
44	Ccr4	-0.022	-0.018	0.180947	0.066	0.088
45	Ccr5	0	0	1	0.001	0.02
46	Ccr6	0	0	1	0.002	0
47	Ccr7	0	0	1	0.005	0.017
48	Ccr8	0	0	1	0.001	0
49	Ccr9	0.002	0.002	1	0.017	0.014
50	Ccrl2	0	0	1	0.001	0.012
51	Cd97	-0.017	-0.003	1	0.012	0.028
52	Celsr1	-0.07	-0.038	0.000183716	0.265	0.335
53	Celsr2	0.915	0.076	1.23108e-25	6.181	5.266
54	Celsr3	0.344	0.074	1	1.797	1.453
55	Chrm1	0.883	0.136	1	5.221	4.338
56	Chrm2	1.303	0.255	1	3.07	1.767
57	Chrm3	-1.156	-0.053	1.01571e-64	5.053	6.209
58	Chrm4	0.946	0.223	1	1.525	0.579
59	Chrm5	0.033	0.009	1	0.273	0.239
60	Cmklr1	-0.006	-0.003	1	0.017	0.024
61	Cnr1	2.116	0.349	1	5.506	3.39
62	Cnr2	-0.004	-0.009	0.656814	0.051	0.055
63	Crcp	-0.473	-0.026	3.01511e-18	4.815	5.289
64	Crhr1	3.162	0.636	7.0706e-13	3.489	0.328
65	Crhr2	-0.046	-0.008	1	0.022	0.068
66	Cx3cr1	0.004	0.001	1	0.069	0.065
67	Cxcr1	0	0	1	0	0.002
68	Cxcr2	0	0	1	0.002	0.001
69	Cxcr3	0	0	1	0	0
70	Cxcr4	0	0	1	0.001	0.108
71	Cxcr5	-0.017	-0.019	1	0.129	0.146
72	Cxcr6	0	0	1	0.006	0.004
73	Cysltr1	0	0	1	0	0.002
74	Cysltr2	0	0	1	0.002	0.003
75	Drd1	-2.234	-0.425	9.63018e-07	0.348	2.581
76	Drd2	-0.14	-0.066	1.10557e-09	0.099	0.239
77	Drd3	0.007	0	1	0.021	0.014
78	Drd4	0.035	0.011	1	0.088	0.053
79	Drd5	-0.421	-0.103	1	0.137	0.558
80	Ednra	-0.174	-0.036	1	0.004	0.178
81	Ednrb	-0.013	0	1	0.024	0.036
82	Eltd1	-0.028	-0.004	1	0.017	0.045
83	Emr1	0.023	0.005	1	0.068	0.045
84	Emr4	0.045	0.004	1	0.147	0.102
85	F2r	-0.287	-0.063	1	0.024	0.311
86	F2rl1	0	0	1	0	0.004
87	F2rl2	0.781	0.141	0.0898186	0.82	0.039
88	F2rl3	0.011	0	1	0.056	0.045
89	Ffar1	0	0	1	0	0.001
90	Ffar2	0	0	1	0	0.002
91	Ffar3	0	0	1	0	0
92	Ffar4	-0.07	-0.016	0.0427364	0.075	0.145
93	Fpr1	-0.001	0	1	0.023	0.024
94	Fpr2	0.012	0.004	1	0.041	0.029
95	Fpr3	0	0	1	0	0
96	Fpr-rs3	0	0	1	0	0
97	Fpr-rs4	0	0	1	0	0
98	Fpr-rs6	0	0	1	0	0
99	Fpr-rs7	0	0	1	0	0
100	Frzb	0.047	0.007	1	0.454	0.407
101	Fshr	0.037	0.013	1	0.068	0.031
102	Fzd1	-0.019	-0.001	1	0.124	0.143
103	Fzd10	0.153	0.042	1	0.214	0.061
104	Fzd2	0	0	1	0.001	0
105	Fzd3	0.462	0.074	1	5.103	4.641
106	Fzd4	-0.003	-0.002	1	0.086	0.09
107	Fzd5	-0.004	-0.001	1	0.021	0.025
108	Fzd6	-0.082	-0.015	1	0.111	0.193
109	Fzd7	-0.069	-0.018	1	0.011	0.081
110	Fzd8	0.036	0.014	1	0.197	0.161
111	Fzd9	0.182	0.049	1	0.416	0.233
112	Gabbr1	0.234	0.001	7.83828e-18	7.771	7.537
113	Gabbr2	0.535	0.051	0.279252	5.809	5.274
114	Galr1	-0.014	-0.002	1	0.011	0.026
115	Galr2	0.021	0.009	1	0.384	0.363
116	Galr3	0.042	0.016	1	0.051	0.01
117	Gcgr	0	0	1	0	0.015
118	Ghrhr	0.002	0.001	1	0.007	0.005
119	Ghsr	0	0	1	0.002	0
120	Gipr	-0.107	-0.031	1	0.109	0.217
121	Glp1r	0	0	1	0.002	0.004
122	Glp2r	0.147	0.03	1	0.372	0.225
123	Gnrhr	0	0	1	0.007	0.015
124	Gpbar1	0.01	0.003	1	0.016	0.006
125	Gper1	0	0	1	0.033	0.003
126	Gpr1	0.34	0.082	1	0.615	0.274
127	Gpr101	0	0	1	0.007	0.019
128	Gpr107	0.197	0.057	1	2.528	2.331
129	Gpr108	0.117	0.056	0.0229479	2.685	2.568
130	Gpr110	0	0	1	0.003	0.004
131	Gpr111	0.079	0.018	1	0.233	0.154
132	Gpr112	0.01	0.003	1	0.058	0.049
133	Gpr113	0	0	1	0.006	0.008
134	Gpr114	0.001	0.003	1	0.012	0.011
135	Gpr115	0.287	0.061	1	0.432	0.146
136	Gpr116	-0.015	-0.001	1	0.006	0.021
137	Gpr119	0.001	0.001	1	0.023	0.022
138	Gpr12	-0.541	-0.053	1.40851e-15	2.304	2.845
139	Gpr123	-0.808	-0.013	7.00126e-62	5.843	6.651
140	Gpr124	1.42	0.321	1	2.433	1.014
141	Gpr125	0.088	0.021	1	0.619	0.53
142	Gpr126	0.02	0.033	9.10905e-05	0.671	0.651
143	Gpr128	0.015	0.003	1	0.029	0.014
144	Gpr132	0	0	1	0	0
145	Gpr133	-0.011	-0.005	1	1.123	1.135
146	Gpr135	0.078	0.035	1	1.176	1.098
147	Gpr137	0.125	0.054	1	3.807	3.682
148	Gpr137b	-0.029	-0.002	1	1.449	1.479
149	Gpr137b-ps	-0.064	0	1	1.655	1.719
150	Gpr137c	1.069	0.175	0.00778546	4.108	3.039
151	Gpr139	0	0	1	0.003	0.207
152	Gpr141	0.016	0.005	1	0.031	0.015
153	Gpr142	0.017	0.006	1	0.023	0.006
154	Gpr143	-0.007	-0.003	1	0.01	0.017
155	Gpr144-ps	0.004	0.002	1	0.007	0.003
156	Gpr146	-0.034	-0.002	1	0.304	0.338
157	Gpr149	-0.068	-0.014	1	0.029	0.097
158	Gpr15	0	0	1	0.005	0.006
159	Gpr150	0.849	0.211	1	2.797	1.948
160	Gpr151	-0.01	-0.003	1	0.128	0.138
161	Gpr152	0	0	1	0.001	0.002
162	Gpr153	1.155	0.274	0.0372788	1.302	0.147
163	Gpr155	-0.887	-0.119	4.11823e-12	2.778	3.665
164	Gpr156	-0.084	-0.02	1	0.09	0.175
165	Gpr157	-0.128	-0.051	1	0.058	0.185
166	Gpr158	2.045	0.069	1.29823e-206	8.177	6.132
167	Gpr160	0.001	0.001	1	0.095	0.094
168	Gpr161	-0.128	-0.038	1	0.191	0.319
169	Gpr162	0.285	0.04	1	4.137	3.853
170	Gpr165	-0.042	-0.008	1	0.151	0.193
171	Gpr17	0	0	1	0.007	0.017
172	Gpr171	0.122	0.03	1	0.402	0.281
173	Gpr173	0.11	0.037	1	1.065	0.955
174	Gpr174	-0.003	-0.002	1	0.003	0.006
175	Gpr176	-1.121	-0.214	0.000433523	0.523	1.643
176	Gpr179	0.018	0.002	0.0431936	0.164	0.147
177	Gpr18	0.004	0	1	0.017	0.013
178	Gpr180	1.035	0.148	2.00535e-08	4.82	3.785
179	Gpr182	-0.033	-0.006	1	0.043	0.075
180	Gpr183	0.013	0.002	1	0.06	0.047
181	Gpr19	-0.242	-0.024	0.33651	3.299	3.541
182	Gpr20	-0.01	-0.005	1	0.004	0.014
183	Gpr21	-0.944	-0.187	1	0.163	1.107
184	Gpr22	-0.289	-0.017	5.07169e-24	6.246	6.535
185	Gpr25	-0.17	-0.039	1	1.73	1.901
186	Gpr26	1.729	0.36	0.000618341	2.858	1.129
187	Gpr27	-0.178	-0.027	0.163904	1.44	1.618
188	Gpr3	0.432	0.097	1	1.708	1.277
189	Gpr31a	0	0	1	0	0
190	Gpr31b	0	0	1	0.002	0.001
191	Gpr31c	0	0	1	0	0
192	Gpr33	0	0	1	0	0
193	Gpr34	0.033	0.008	1	0.091	0.058
194	Gpr35	0.052	0.015	1	0.326	0.273
195	Gpr37	-0.321	-0.057	0.0463604	0.194	0.514
196	Gpr37l1	0.011	0.003	1	0.051	0.041
197	Gpr39	0.086	0.022	1	0.194	0.108
198	Gpr4	-0.271	-0.053	0.000113938	0.13	0.401
199	Gpr45	-0.17	-0.043	1	2.686	2.856
200	Gpr50	0	0	1	0	0.006
201	Gpr52	-0.163	-0.028	0.0114268	0.16	0.323
202	Gpr55	-0.13	-0.035	0.771184	0.145	0.275
203	Gpr56	-0.709	-0.164	0.142949	0.247	0.956
204	Gpr6	0.142	0.035	1	0.213	0.072
205	Gpr61	0.237	0.072	1	2.767	2.529
206	Gpr62	0.268	0.064	1	2.513	2.245
207	Gpr63	0.286	0.066	1	0.857	0.57
208	Gpr64	0.03	0.007	1	0.081	0.051
209	Gpr65	0	0	1	0	0
210	Gpr68	0.859	0.201	1	1.989	1.13
211	Gpr75	0.127	0.044	1	1.565	1.438
212	Gpr82	0.079	0.021	1	0.191	0.112
213	Gpr83	3.322	0.527	0.052359	4.314	0.993
214	Gpr84	0.013	0.004	1	0.021	0.008
215	Gpr85	-0.207	-0.01	1.01889e-05	4.366	4.573
216	Gpr87	0.012	0.003	1	0.034	0.023
217	Gpr88	2.845	0.517	3.25564e-10	2.956	0.11
218	Gpr89	0.14	0.043	1	3.91	3.769
219	Gpr97	-0.035	-0.018	0.0107345	0.057	0.092
220	Gpr98	0.011	0.01	0.000272332	0.205	0.194
221	Gprc5a	0.014	0.004	1	0.023	0.008
222	Gprc5b	0	0	1	0.013	0.339
223	Gprc5c	0.003	0.002	1	0.101	0.097
224	Gprc5d	0.004	0	1	0.054	0.05
225	Gprc6a	0	0	1	0.002	0.009
226	Grm1	-2.046	-0.332	7.21581e-28	1.545	3.592
227	Grm2	4.531	0.696	2.10107e-110	5.656	1.125
228	Grm3	1.874	0.169	3.88439e-54	7.172	5.298
229	Grm4	0.403	0.101	1	1.479	1.076
230	Grm5	0.802	0.012	2.13035e-58	8.305	7.503
231	Grm6	0	0	1	0.009	0.003
232	Grm7	2.032	0.047	6.93304e-239	8.842	6.809
233	Grm8	0.687	0.122	0.129148	6.508	5.821
234	Hcar1	0	0	1	0	0
235	Hcar2	0	0	1	0	0
236	Hcrtr1	-1.485	-0.255	2.47646e-12	0.356	1.841
237	Hcrtr2	-1.081	-0.186	0.00887997	0.208	1.289
238	Hrh1	1.525	0.32	1	2.443	0.918
239	Hrh2	-0.144	-0.027	1	0.523	0.668
240	Hrh3	1.849	0.424	0.0468641	3.396	1.547
241	Hrh4	-0.011	-0.029	0.00133506	0.157	0.168
242	Htr1a	0.294	0.075	1	1.025	0.73
243	Htr1b	0.063	0.026	1	0.171	0.107
244	Htr1d	-0.25	-0.054	1	0.029	0.279
245	Htr1f	-2.816	-0.403	6.74472e-81	1.32	4.136
246	Htr2a	1.876	0.341	0.0479738	3.008	1.132
247	Htr2b	-0.002	-0.003	1	0.092	0.095
248	Htr2c	0.468	0.12	1	1.11	0.642
249	Htr4	-0.268	-0.057	0.120069	0.033	0.301
250	Htr5a	0.598	0.154	1	1.551	0.953
251	Htr5b	1.58	0.319	4.50626e-05	1.621	0.041
252	Htr6	0.325	0.118	0.209788	1.12	0.795
253	Htr7	1.324	0.284	1	1.769	0.445
254	Kiss1r	0.442	0.097	1	0.949	0.506
255	Lgr4	0.739	0.167	1	1.954	1.215
256	Lgr5	-0.296	-0.081	6.61175e-21	0.139	0.436
257	Lgr6	-0.043	-0.005	1	0.246	0.289
258	Lhcgr	0.007	0.001	1	0.02	0.013
259	Lpar1	-0.905	-0.151	3.22789e-25	0.556	1.461
260	Lpar2	0.01	0.001	1	0.025	0.015
261	Lpar3	0	0	1	0.007	0.006
262	Lpar4	0	0	1	0	0
263	Lpar5	-0.021	-0.003	1	0.038	0.059
264	Lpar6	-0.004	-0.007	1	0.081	0.085
265	Lphn1	0.614	0.019	4.17406e-48	6.829	6.216
266	Lphn2	1.702	0.17	1.81466e-35	6.449	4.747
267	Lphn3	0.385	0.008	5.58965e-13	7.979	7.593
268	Ltb4r1	-0.027	-0.04	2.76185e-06	0.19	0.217
269	Ltb4r2	0.015	0.001	1	0.071	0.055
270	Mas1	-1.226	-0.217	0.00129763	1.041	2.267
271	Mc1r	-0.007	0	1	0.013	0.02
272	Mc2r	0	0	1	0.001	0.001
273	Mc3r	0	0	1	0	0
274	Mc4r	0	0	1	0.012	0.155
275	Mc5r	-0.02	-0.005	1	0.017	0.038
276	Mchr1	0.254	0.074	0.287775	1.939	1.685
277	Mlnr-ps	0.022	0.005	1	0.042	0.02
278	Mrgpra1	-0.002	-0.001	1	0.012	0.013
279	Mrgpra18-ps	0	0	1	0	0
280	Mrgpra2a	0	0	1	0.006	0
281	Mrgpra2b	0	0	1	0.005	0.001
282	Mrgpra3	0	0	1	0	0
283	Mrgpra4	0	0	1	0	0
284	Mrgpra6	0.1	0.006	1	0.885	0.785
285	Mrgpra9	0.01	0	1	0.044	0.034
286	Mrgprb1	0	0	1	0.001	0.001
287	Mrgprb12-ps	0	0	1	0	0
288	Mrgprb13	0	0	1	0	0
289	Mrgprb2	0.017	0.004	1	0.055	0.038
290	Mrgprb3	0	0	1	0	0
291	Mrgprb4	0	0	1	0	0
292	Mrgprb5	0	0	1	0	0
293	Mrgprb7-ps	0	0	1	0	0
294	Mrgprb8	0	0	1	0	0
295	Mrgprb9-ps	0	0	1	0	0
296	Mrgprc1-ps	0	0	1	0	0
297	Mrgprc2-ps	0	0	1	0	0
298	Mrgprc3-ps	0	0	1	0	0
299	Mrgprc4-ps	0	0	1	0	0
300	Mrgprc7-ps	0	0	1	0	0
301	Mrgprd	0	0	1	0	0.001
302	Mrgpre	-0.295	-0.062	1	0.515	0.81
303	Mrgprf	0	0	1	0	0.004
304	Mrgprg	0	0	1	0	0
305	Mrgprx1	0	0	1	0.001	0.002
306	Mrgprx2	0	0	1	0.003	0.007
307	Mrgprx3-ps	0	0	1	0	0
308	Mtnr1a	0	0	1	0.005	0.006
309	Mtnr1b	0	0	1	0	0
310	Nmbr	-0.721	-0.122	0.000113459	0.167	0.888
311	Nmur1	0	0	1	0.001	0.005
312	Nmur2	0	0	1	0.001	0.002
313	Npbwr1	-0.011	-0.003	1	0.018	0.029
314	Npffr1	0.007	0.011	1	0.223	0.217
315	Npffr2	-0.009	-0.01	1	0.054	0.063
316	Npsr1	0.411	0.08	1	0.657	0.246
317	Npy1r	1.934	0.357	1	4.08	2.146
318	Npy2r	-0.599	-0.088	1	0.004	0.603
319	Npy4r	0	0	1	0	0
320	Npy5r	0.927	0.199	1	2.095	1.167
321	Npy6r	0	0	1	0	0
322	Ntsr1	-0.49	-0.127	1	0.182	0.672
323	Ntsr2	0.232	0.062	1	0.872	0.64
324	Opn5	0.013	0.001	1	0.061	0.048
325	Oprd1	-0.17	-0.037	1	0.512	0.682
326	Oprk1	-0.594	-0.104	1	0.12	0.714
327	Oprl1	0.114	0.041	1	2.462	2.348
328	Oprm1	-1.652	-0.221	1.21658e-38	1.732	3.384
329	Oxgr1	0	0	1	0.002	0.002
330	Oxtr	-0.21	-0.037	1	0.022	0.231
331	P2ry1	0	0	1	0.001	0.06
332	P2ry10	0	0	1	0	0
333	P2ry12	-0.256	-0.044	0.0118696	0.044	0.3
334	P2ry13	0.017	0.004	1	0.023	0.006
335	P2ry14	0.069	0.017	1	0.218	0.149
336	P2ry2	0	0	1	0.005	0.004
337	P2ry4	0	0	1	0.005	0.002
338	P2ry6	0.209	0.056	1	0.233	0.024
339	Pitpnm3	0.935	0.169	0.0226687	3.316	2.381
340	Prlhr	0	0	1	0.002	0.003
341	Prokr1	0	0	1	0	0.003
342	Prokr2	-0.13	-0.024	1	0.023	0.153
343	Ptafr	0.015	0.007	1	0.172	0.157
344	Ptgdr	0	0	1	0	0.011
345	Ptgdr2	0.023	0.008	1	0.031	0.007
346	Ptger1	0.394	0.103	1	0.903	0.509
347	Ptger2	0	0	1	0	0.237
348	Ptger3	0.587	0.108	1	1.813	1.226
349	Ptger4	-0.076	-0.014	1	0.063	0.139
350	Ptgfr	0	0	1	0.008	0.004
351	Ptgir	0	0	1	0	0
352	Pth1r	-0.04	0	1	0.717	0.757
353	Pth2r	-0.71	-0.106	3.13942e-13	0.401	1.111
354	Qrfpr	-0.114	-0.014	0.330827	0.123	0.238
355	Rgr	0	0	1	0.005	0
356	Rho	0	0	1	0.007	0.018
357	Rrh	0.004	0.001	1	0.024	0.02
358	Rxfp1	-2.808	-0.429	2.6567e-12	0.36	3.168
359	Rxfp2	-0.14	-0.02	0.0054989	0.187	0.327
360	Rxfp3	0	0	1	0.005	0.108
361	Rxfp4	0	0	1	0	0.002
362	S1pr1	-0.024	-0.003	1	0.01	0.034
363	S1pr2	-0.008	-0.003	1	0.027	0.035
364	S1pr3	-0.048	-0.005	1	0.259	0.307
365	S1pr4	0	0	1	0.002	0.008
366	S1pr5	1.008	0.229	1	1.398	0.39
367	Sctr	0.001	0	1	0.017	0.016
368	Smo	-0.007	-0.005	1	0.03	0.038
369	Sstr1	-1.173	-0.239	7.13594e-07	0.711	1.884
370	Sstr2	1.067	0.169	1	4.381	3.314
371	Sstr3	0.678	0.16	1	1.361	0.683
372	Sstr4	-0.519	-0.113	1	1.161	1.68
373	Sstr5	0	0	1	0.008	0.009
374	Sucnr1	0	0	1	0	0
375	Taar1	0	0	1	0.004	0.003
376	Taar2	-0.008	0	1	0.006	0.014
377	Taar3	0	0	1	0.01	0.006
378	Taar4	0	0	1	0.003	0.003
379	Taar5	0	0	1	0	0
380	Taar6	0	0	1	0	0
381	Taar7a	0	0	1	0	0
382	Taar7b	0	0	1	0	0
383	Taar7c-ps	0	0	1	0	0
384	Taar7d	0	0	1	0	0
385	Taar8a	0	0	1	0	0
386	Taar8b	0	0	1	0	0
387	Taar8c	0	0	1	0	0
388	Taar9	0	0	1	0	0
389	Tacr1	-0.063	-0.018	1.4252e-08	0.114	0.177
390	Tacr2	0	0	1	0.006	0.018
391	Tacr3	0.088	0.02	1	0.199	0.112
392	Tbxa2r	0.045	0.01	1	0.059	0.014
393	Tfrc	0.692	0.104	1	4.672	3.98
394	Tm7sf3	-0.077	-0.004	0.262779	2.165	2.242
395	Tpra1	-0.214	-0.01	0.00631718	3.89	4.104
396	Trhr	0.588	0.091	3.50391e-09	0.708	0.12
397	Trhr2	-0.14	-0.047	0.0231525	0.221	0.36
398	Tshr	-0.042	-0.008	1	0.035	0.077
399	Vipr1	0.879	0.222	1	1.929	1.049
400	Vipr2	0	0	1	0	0.016
401	Xcr1	0.009	0.001	1	0.034	0.025

## Sheet: Rbp4vGABA
					Mean expression (log2)
order	GPCR	DiffMean	BetaW	CorrPVal	Set-T	Set-C			Set-T		Rbp4-Cre::tdTomato+
0	Ackr1	1.365	0.256	1	2.807	1.442					676
1	Ackr2	0	0	1	0.046	0.001					All Glutamatergic Rbp4
2	Ackr3	0.168	0.057	1	1.013	0.844
3	Ackr4	0.046	0.012	1	0.073	0.028			Set-C		GABA
4	Adcyap1r1	-1.972	-0.144	3.63651e-53	2.501	4.472					691
5	Adora1	4.762	0.803	3.43013e-19	5.266	0.504					GABAergic
6	Adora2a	0	0	1	0.001	0.012
7	Adora2b	-0.011	0	1	0.016	0.027									GPCRs with >= 3fold change in positive set vs. negative set
8	Adora3	0	0	1	0	0
9	Adra1a	-2.301	-0.363	7.4517e-12	1.172	3.473									GPCR	DiffMean	BetaW	CorrPVal	Mean expression (negative set)
10	Adra1b	-0.968	-0.082	3.73871e-13	1.941	2.909									Ptger3	1.723	0.249	2.54517e-11	0.725
11	Adra1d	2.301	0.698	5.1265e-07	2.416	0.115									Npsr1	1.765	0.241	3.37395e-05	0.19
12	Adra2a	-0.176	-0.032	1	0.152	0.328									Bai1	2.076	0.26	1.60278e-46	2.717
13	Adra2b	0	0	1	0	0.007									Celsr2	2.259	0.24	4.33142e-41	3.727
14	Adra2c	0.143	0.049	1	0.691	0.549									Adra1d	2.301	0.698	5.1265e-07	0.115
15	Adrb1	1.22	0.303	1	2.782	1.562									Chrm1	2.325	0.372	2.56049e-05	2.509
16	Adrb2	0	0	1	0.46	0.016									Gpr158	2.456	0.14	6.03783e-59	5.178
17	Adrb3	0.226	0.059	1	0.443	0.217									Grm7	2.848	0.174	4.34384e-44	5.943
18	Adrbk1	1.125	0.229	1	3.455	2.33									Cckbr	3.297	0.529	7.69699e-05	0.992
19	Adrbk2	-1.403	-0.171	4.12156e-17	2.361	3.765									Bai2	3.41	0.574	1.86457e-27	1.316
20	Agtr1a	-0.101	-0.029	1	0.022	0.123									Lphn2	3.857	0.526	5.13348e-17	2.302
21	Agtr1b	0.094	0.032	1	0.184	0.09									Grm8	4.378	0.471	9.76862e-25	2.567
22	Agtr2	0.096	0.011	1	0.335	0.239									Adora1	4.762	0.803	3.43013e-19	0.504
23	Aplnr	0	0	1	0.013	0.005									Grm3	5.407	0.654	7.17577e-57	1.538
24	Avpr1a	0.064	0.008	1	0.117	0.053
25	Avpr1b	0	0	1	0.007	0
26	Avpr2	0	0	1	0.009	0
27	Bai1	2.076	0.26	1.60278e-46	4.793	2.717									GPCRs with >= 10fold change in positive set vs. negative set
28	Bai2	3.41	0.574	1.86457e-27	4.726	1.316									Adora1 , logFC: 4.762 , CorrPVal: 3.43013e-19
29	Bai3	0.744	0.004	4.2474e-13	8.783	8.039									Bai2 , logFC: 3.41 , CorrPVal: 1.86457e-27
30	Bdkrb1	0	0	1	0.009	0.007									Grm3 , logFC: 5.407 , CorrPVal: 7.17577e-57
31	Bdkrb2	0.1	0.009	1	0.138	0.038									Grm8 , logFC: 4.378 , CorrPVal: 9.76862e-25
32	C3ar1	0.025	0.005	1	0.064	0.038									Lphn2 , logFC: 3.857 , CorrPVal: 5.13348e-17
33	C5ar1	0.203	0.066	1	0.608	0.405
34	C5ar2	0	0	1	0.001	0.002
35	Calcr	0.002	0	1	0.019	0.017
36	Calcrl	-0.118	-0.027	1	0.036	0.154
37	Casr	0.004	0.01	1	0.026	0.022
38	Cckar	0	0	1	0	0
39	Cckbr	3.297	0.529	7.69699e-05	4.289	0.992
40	Ccr1	0	0	1	0	0.001
41	Ccr10	-0.05	-0.014	1	0.101	0.151
42	Ccr2	0	0	1	0.001	0
43	Ccr3	0	0	1	0.005	0.01
44	Ccr4	-0.021	-0.02	1	0.088	0.109
45	Ccr5	0	0	1	0	0
46	Ccr6	0	0	1	0.001	0
47	Ccr7	0	0	1	0.007	0.025
48	Ccr8	0	0	1	0.002	0
49	Ccr9	0	0	1	0.009	0.018
50	Ccrl2	0	0	1	0	0.018
51	Cd97	0.012	0.002	1	0.03	0.018
52	Celsr1	-0.05	-0.021	1	0.278	0.328
53	Celsr2	2.259	0.24	4.33142e-41	5.986	3.727
54	Celsr3	0.608	0.154	1	1.824	1.216
55	Chrm1	2.325	0.372	2.56049e-05	4.834	2.509
56	Chrm2	2.452	0.406	1	3.575	1.123
57	Chrm3	-1.176	-0.131	0.00036079	4.246	5.423
58	Chrm4	0.848	0.201	1	1.135	0.286
59	Chrm5	-0.009	-0.01	1	0.27	0.279
60	Cmklr1	-0.012	-0.004	1	0.011	0.023
61	Cnr1	-2.386	-0.105	2.25572e-56	4.442	6.828
62	Cnr2	0.023	0.001	1	0.071	0.048
63	Crcp	0.424	0.095	1	4.881	4.457
64	Crhr1	2.309	0.499	1	2.472	0.163
65	Crhr2	0	0	1	0.022	0.258
66	Cx3cr1	0.016	0.001	1	0.079	0.063
67	Cxcr1	0	0	1	0	0
68	Cxcr2	0	0	1	0.001	0
69	Cxcr3	0	0	1	0	0
70	Cxcr4	0	0	1	0.005	0.086
71	Cxcr5	0.036	0.001	1	0.131	0.095
72	Cxcr6	0	0	1	0	0.004
73	Cysltr1	0	0	1	0	0.008
74	Cysltr2	0	0	1	0.005	0.001
75	Drd1	-0.229	-0.045	1	0.838	1.067
76	Drd2	-0.282	-0.107	1.75467e-10	0.114	0.396
77	Drd3	0.007	0	1	0.022	0.015
78	Drd4	-0.091	-0.016	1	0.036	0.126
79	Drd5	0.241	0.059	1	0.288	0.046
80	Ednra	0	0	1	0.014	0.018
81	Ednrb	-0.109	-0.019	1	0.023	0.132
82	Eltd1	-0.012	-0.006	1	0.012	0.024
83	Emr1	0.02	0.001	1	0.077	0.057
84	Emr4	0.053	0.002	1	0.114	0.061
85	F2r	-0.646	-0.144	1	0.042	0.687
86	F2rl1	0	0	1	0	0.018
87	F2rl2	0.446	0.08	1	0.55	0.104
88	F2rl3	0.012	0	1	0.048	0.036
89	Ffar1	0	0	1	0	0.003
90	Ffar2	0	0	1	0	0
91	Ffar3	0	0	1	0.007	0
92	Ffar4	-0.426	-0.081	2.61741e-05	0.082	0.508
93	Fpr1	0	0	1	0.02	0.017
94	Fpr2	0	0	1	0.021	0.039
95	Fpr3	0	0	1	0	0
96	Fpr-rs3	0	0	1	0	0
97	Fpr-rs4	0	0	1	0	0
98	Fpr-rs6	0	0	1	0	0
99	Fpr-rs7	0	0	1	0	0
100	Frzb	0.18	0.035	1	0.353	0.173
101	Fshr	0.019	0.003	1	0.057	0.038
102	Fzd1	-0.429	-0.088	1	0.069	0.498
103	Fzd10	0	0	1	0.087	0
104	Fzd2	0	0	1	0.001	0
105	Fzd3	1.324	0.216	1	4.707	3.382
106	Fzd4	-0.035	-0.001	1	0.088	0.123
107	Fzd5	-0.036	-0.009	1	0.02	0.057
108	Fzd6	-0.149	-0.031	1	0.122	0.271
109	Fzd7	0	0	1	0.014	0
110	Fzd8	0.081	0.02	1	0.276	0.195
111	Fzd9	0.019	0.016	1	0.342	0.323
112	Gabbr1	0.21	0.001	1	7.654	7.444
113	Gabbr2	0.644	0.065	1	5.095	4.45
114	Galr1	-0.083	-0.013	1	0.019	0.102
115	Galr2	0.036	0.017	1	0.307	0.272
116	Galr3	0	0	1	0.053	0.006
117	Gcgr	0	0	1	0.001	0.062
118	Ghrhr	0	0	1	0.01	0
119	Ghsr	0	0	1	0	0
120	Gipr	0.07	0.01	1	0.157	0.087
121	Glp1r	0	0	1	0.001	0.014
122	Glp2r	0.126	0.032	1	0.224	0.098
123	Gnrhr	0	0	1	0.007	0.01
124	Gpbar1	0	0	1	0	0.011
125	Gper1	0	0	1	0.04	0.007
126	Gpr1	0.412	0.093	1	0.625	0.213
127	Gpr101	0	0	1	0.009	0.075
128	Gpr107	0.308	0.078	1	2.45	2.142
129	Gpr108	-0.033	-0.043	0.00180649	2.64	2.673
130	Gpr110	0	0	1	0.001	0.002
131	Gpr111	0.039	0.011	1	0.259	0.22
132	Gpr112	0.031	0.006	1	0.063	0.032
133	Gpr113	0	0	1	0.007	0.01
134	Gpr114	-0.002	-0.007	1	0.01	0.011
135	Gpr115	0.237	0.052	1	0.334	0.098
136	Gpr116	0	0	1	0.007	0.002
137	Gpr119	0	0	1	0.028	0.01
138	Gpr12	-1.553	-0.183	6.32601e-27	2.158	3.711
139	Gpr123	1.102	0.156	1	6.426	5.324
140	Gpr124	1.442	0.342	1	1.781	0.339
141	Gpr125	-0.601	-0.101	1	0.599	1.2
142	Gpr126	0.76	0.158	0.813538	0.917	0.157
143	Gpr128	0.012	0	1	0.021	0.009
144	Gpr132	0	0	1	0	0
145	Gpr133	0.861	0.164	2.39778e-05	1.217	0.355
146	Gpr135	0.023	0.026	1	1.105	1.081
147	Gpr137	0.757	0.162	1	3.77	3.013
148	Gpr137b	-0.587	-0.095	0.160317	1.408	1.996
149	Gpr137b-ps	-0.64	-0.084	3.28969e-05	1.742	2.382
150	Gpr137c	0.756	0.145	1	4.11	3.354
151	Gpr139	0	0	1	0.002	0.069
152	Gpr141	0.009	0.002	1	0.028	0.019
153	Gpr142	0	0	1	0.021	0
154	Gpr143	-0.022	-0.004	1	0.01	0.032
155	Gpr144-ps	0	0	1	0.003	0.001
156	Gpr146	0.113	0.034	1	0.405	0.291
157	Gpr149	-0.348	-0.077	1	0.037	0.385
158	Gpr15	0	0	1	0.004	0
159	Gpr150	1.842	0.447	1	2.453	0.612
160	Gpr151	-0.06	-0.005	1	0.117	0.178
161	Gpr152	0	0	1	0	0.001
162	Gpr153	0.459	0.114	1	0.825	0.366
163	Gpr155	0.356	0.085	1	2.843	2.487
164	Gpr156	-0.069	-0.011	1	0.17	0.239
165	Gpr157	-0.034	-0.012	1	0.07	0.104
166	Gpr158	2.456	0.14	6.03783e-59	7.634	5.178
167	Gpr160	-0.003	-0.004	1	0.083	0.086
168	Gpr161	-0.574	-0.137	0.0204041	0.278	0.852
169	Gpr162	0.384	0.11	1	3.9	3.516
170	Gpr165	-0.006	-0.002	1	0.168	0.175
171	Gpr17	0	0	1	0.014	0.012
172	Gpr171	0.071	0.034	1	0.288	0.217
173	Gpr173	0.214	0.071	1	1.002	0.788
174	Gpr174	0	0	1	0.002	0.015
175	Gpr176	-3.048	-0.48	4.60107e-17	0.676	3.724
176	Gpr179	0.046	0.02	1	0.179	0.133
177	Gpr18	0	0	1	0.025	0.015
178	Gpr180	1.815	0.295	1	4.434	2.619
179	Gpr182	-0.148	-0.03	1	0.051	0.199
180	Gpr183	0.055	0.012	1	0.092	0.037
181	Gpr19	0.296	0.072	1	3.364	3.068
182	Gpr20	-0.015	-0.006	1	0.006	0.021
183	Gpr21	0.242	0.052	1	0.341	0.099
184	Gpr22	1.373	0.181	1	6.334	4.961
185	Gpr25	0.529	0.18	1	1.886	1.356
186	Gpr26	2.456	0.572	1	2.589	0.133
187	Gpr27	0.185	0.076	1	1.295	1.111
188	Gpr3	-0.553	-0.097	1	1.363	1.916
189	Gpr31a	0	0	1	0	0
190	Gpr31b	0	0	1	0.004	0
191	Gpr31c	0	0	1	0	0
192	Gpr33	0	0	1	0	0
193	Gpr34	0.086	0.021	1	0.13	0.044
194	Gpr35	0.028	0.009	1	0.29	0.263
195	Gpr37	-0.189	-0.034	1	0.149	0.338
196	Gpr37l1	0.05	0.011	1	0.081	0.03
197	Gpr39	0.485	0.137	1	0.538	0.053
198	Gpr4	0.114	0.033	1	0.258	0.143
199	Gpr45	1.205	0.241	1	3.04	1.834
200	Gpr50	0	0	1	0	0.007
201	Gpr52	0	0	1	0.152	0.024
202	Gpr55	0.129	0.03	1	0.153	0.025
203	Gpr56	-0.579	-0.129	1	0.52	1.099
204	Gpr6	-0.053	-0.001	1	0.218	0.271
205	Gpr61	0.013	0.076	0.00292557	2.704	2.691
206	Gpr62	0.618	0.143	1	2.558	1.94
207	Gpr63	0.508	0.116	1	1.039	0.532
208	Gpr64	-0.005	-0.004	1	0.081	0.085
209	Gpr65	0	0	1	0.002	0
210	Gpr68	0.912	0.222	1	1.626	0.714
211	Gpr75	0.254	0.079	1	1.65	1.396
212	Gpr82	0.096	0.024	1	0.162	0.066
213	Gpr83	0.075	0.064	3.2057e-06	2.659	2.584
214	Gpr84	0	0	1	0.01	0.007
215	Gpr85	1.14	0.208	1	4.436	3.296
216	Gpr87	-0.006	0	1	0.025	0.031
217	Gpr88	2.515	0.438	1	2.63	0.115
218	Gpr89	0.425	0.109	1	3.68	3.255
219	Gpr97	0.177	0.039	1	0.221	0.043
220	Gpr98	-0.016	-0.017	0.00169914	0.229	0.244
221	Gprc5a	0	0	1	0.023	0.01
222	Gprc5b	-0.954	-0.209	0.197319	0.101	1.055
223	Gprc5c	0.073	0.027	1	0.107	0.034
224	Gprc5d	0.026	0.006	1	0.044	0.019
225	Gprc6a	0	0	1	0.001	0
226	Grm1	-2.223	-0.268	1.33259e-36	1.465	3.687
227	Grm2	4.406	0.787	1	4.766	0.361
228	Grm3	5.407	0.654	7.17577e-57	6.945	1.538
229	Grm4	0.788	0.191	1	1.573	0.784
230	Grm5	1.015	0.032	2.97818e-15	8.559	7.543
231	Grm6	0	0	1	0.016	0.006
232	Grm7	2.848	0.174	4.34384e-44	8.791	5.943
233	Grm8	4.378	0.471	9.76862e-25	6.945	2.567
234	Hcar1	0	0	1	0	0
235	Hcar2	0	0	1	0	0
236	Hcrtr1	0.156	0.036	1	0.285	0.13
237	Hcrtr2	-1.129	-0.175	0.682126	0.301	1.43
238	Hrh1	1.05	0.233	1	1.425	0.375
239	Hrh2	-0.86	-0.165	1	0.71	1.57
240	Hrh3	0.645	0.151	1	3.174	2.529
241	Hrh4	-0.062	-0.049	0.0355735	0.157	0.218
242	Htr1a	0.133	0.05	1	0.688	0.555
243	Htr1b	0.116	0.042	1	0.188	0.071
244	Htr1d	-0.098	-0.018	1	0.06	0.158
245	Htr1f	0.195	0.043	1	1.933	1.738
246	Htr2a	0.898	0.159	1	2.001	1.103
247	Htr2b	-0.025	-0.007	1	0.079	0.104
248	Htr2c	0.43	0.062	1	2.339	1.909
249	Htr4	-0.195	-0.035	1	0.578	0.773
250	Htr5a	0.372	0.117	1	1.337	0.966
251	Htr5b	1.262	0.25	1	1.277	0.016
252	Htr6	0.547	0.188	0.826798	0.9	0.353
253	Htr7	-0.072	-0.002	1	1.015	1.087
254	Kiss1r	0.3	0.078	1	0.733	0.433
255	Lgr4	0.586	0.127	1	1.942	1.356
256	Lgr5	-0.265	-0.089	3.53575e-10	0.122	0.387
257	Lgr6	0.062	0.023	1	0.248	0.186
258	Lhcgr	0.005	0.004	1	0.021	0.016
259	Lpar1	0.192	0.061	1	0.439	0.246
260	Lpar2	0.001	0.002	1	0.023	0.022
261	Lpar3	0	0	1	0.022	0.002
262	Lpar4	0	0	1	0	0
263	Lpar5	0.001	0.002	1	0.036	0.035
264	Lpar6	-0.089	-0.01	1	0.092	0.181
265	Lphn1	1.319	0.064	1.27635e-42	6.739	5.42
266	Lphn2	3.857	0.526	5.13348e-17	6.16	2.302
267	Lphn3	0.811	0.027	1.08557e-14	8.136	7.325
268	Ltb4r1	-0.118	-0.079	7.36517e-05	0.188	0.306
269	Ltb4r2	-0.078	-0.03	1	0.065	0.143
270	Mas1	0.647	0.091	1	0.921	0.274
271	Mc1r	-0.021	-0.004	1	0.021	0.042
272	Mc2r	0	0	1	0.001	0
273	Mc3r	0	0	1	0.02	0
274	Mc4r	-0.042	-0.004	1	0.172	0.214
275	Mc5r	0	0	1	0.002	0.1
276	Mchr1	0.801	0.192	1	1.863	1.061
277	Mlnr-ps	0	0	1	0.025	0.03
278	Mrgpra1	-0.011	-0.006	1	0.009	0.02
279	Mrgpra18-ps	0	0	1	0	0
280	Mrgpra2a	0	0	1	0.011	0
281	Mrgpra2b	0	0	1	0.007	0
282	Mrgpra3	0	0	1	0	0
283	Mrgpra4	0	0	1	0	0
284	Mrgpra6	0.001	0.047	0.608262	0.914	0.913
285	Mrgpra9	0.014	0.001	1	0.047	0.033
286	Mrgprb1	0	0	1	0.001	0
287	Mrgprb12-ps	0	0	1	0	0
288	Mrgprb13	0	0	1	0	0
289	Mrgprb2	0.027	0.003	1	0.064	0.037
290	Mrgprb3	0	0	1	0	0
291	Mrgprb4	0	0	1	0	0
292	Mrgprb5	0	0	1	0	0.002
293	Mrgprb7-ps	0	0	1	0	0
294	Mrgprb8	0	0	1	0	0.001
295	Mrgprb9-ps	0	0	1	0	0
296	Mrgprc1-ps	0	0	1	0	0
297	Mrgprc2-ps	0	0	1	0	0
298	Mrgprc3-ps	0	0	1	0	0
299	Mrgprc4-ps	0	0	1	0	0
300	Mrgprc7-ps	0	0	1	0	0
301	Mrgprd	0	0	1	0	0
302	Mrgpre	-0.281	-0.055	1	0.57	0.851
303	Mrgprf	0	0	1	0	0
304	Mrgprg	0	0	1	0	0
305	Mrgprx1	0	0	1	0	0.005
306	Mrgprx2	0	0	1	0.009	0.006
307	Mrgprx3-ps	0	0	1	0	0
308	Mtnr1a	0	0	1	0.006	0.012
309	Mtnr1b	0	0	1	0	0
310	Nmbr	-0.536	-0.079	0.448726	0.176	0.712
311	Nmur1	0	0	1	0.009	0
312	Nmur2	0	0	1	0.001	0
313	Npbwr1	0	0	1	0.01	0.049
314	Npffr1	-0.292	-0.039	0.000190422	0.195	0.487
315	Npffr2	-0.026	-0.015	0.54133	0.065	0.091
316	Npsr1	1.765	0.241	3.37395e-05	1.955	0.19
317	Npy1r	0.314	0.182	4.84842e-30	3.115	2.801
318	Npy2r	-1.662	-0.21	1	0.014	1.677
319	Npy4r	0	0	1	0	0
320	Npy5r	-0.156	-0.043	2.76184e-17	1.599	1.755
321	Npy6r	0	0	1	0	0
322	Ntsr1	0.117	0.033	1	0.153	0.036
323	Ntsr2	0.353	0.086	1	0.725	0.372
324	Opn5	-0.053	-0.01	1	0.046	0.099
325	Oprd1	-0.558	-0.113	0.0094196	0.409	0.966
326	Oprk1	-0.119	-0.026	1	0.041	0.16
327	Oprl1	1.153	0.242	1	2.567	1.414
328	Oprm1	-1.399	-0.132	3.85964e-21	2.279	3.678
329	Oxgr1	0	0	1	0.009	0.001
330	Oxtr	0	0	1	0.012	0.918
331	P2ry1	0	0	1	0.003	0.227
332	P2ry10	0	0	1	0	0
333	P2ry12	0.061	0.012	1	0.078	0.017
334	P2ry13	0	0	1	0.018	0.007
335	P2ry14	0.041	0.017	1	0.202	0.16
336	P2ry2	0	0	1	0.014	0.003
337	P2ry4	0	0	1	0	0.002
338	P2ry6	0	0	1	0.155	0.004
339	Pitpnm3	0.504	0.139	1	2.985	2.48
340	Prlhr	0	0	1	0	0
341	Prokr1	0	0	1	0	0
342	Prokr2	0.001	0.002	1	0.214	0.213
343	Ptafr	0.009	0.004	1	0.153	0.144
344	Ptgdr	0	0	1	0.005	0.047
345	Ptgdr2	0	0	1	0.024	0
346	Ptger1	0.604	0.154	1	0.828	0.224
347	Ptger2	0	0	1	0.005	0.283
348	Ptger3	1.723	0.249	2.54517e-11	2.447	0.725
349	Ptger4	-0.338	-0.069	1	0.074	0.412
350	Ptgfr	0	0	1	0.028	0.016
351	Ptgir	0	0	1	0	0.001
352	Pth1r	0.391	0.084	1	1.175	0.784
353	Pth2r	0.102	0.036	1	0.354	0.252
354	Qrfpr	-0.243	-0.025	1	0.206	0.449
355	Rgr	0	0	1	0.007	0
356	Rho	0	0	1	0.006	0.007
357	Rrh	0.013	0.002	1	0.033	0.02
358	Rxfp1	0.032	0.014	1	0.609	0.577
359	Rxfp2	0.29	0.045	1	0.321	0.03
360	Rxfp3	0	0	1	0	0.468
361	Rxfp4	0	0	1	0	0.007
362	S1pr1	0	0	1	0.013	0.023
363	S1pr2	-0.026	-0.004	1	0.026	0.052
364	S1pr3	-0.151	-0.032	1	0.291	0.441
365	S1pr4	0	0	1	0.006	0.001
366	S1pr5	0.062	0.025	1	0.928	0.866
367	Sctr	-0.006	0	1	0.024	0.03
368	Smo	0.003	0.001	1	0.034	0.032
369	Sstr1	-0.54	-0.065	8.64491e-05	0.805	1.346
370	Sstr2	3.168	0.503	1	4.402	1.233
371	Sstr3	0.991	0.252	1	1.035	0.044
372	Sstr4	0.985	0.237	1	1.332	0.347
373	Sstr5	0	0	1	0.016	0.033
374	Sucnr1	0	0	1	0	0
375	Taar1	0	0	1	0	0.008
376	Taar2	0	0	1	0.008	0
377	Taar3	0	0	1	0	0
378	Taar4	0	0	1	0	0
379	Taar5	0	0	1	0	0
380	Taar6	0	0	1	0	0
381	Taar7a	0	0	1	0	0
382	Taar7b	0	0	1	0	0
383	Taar7c-ps	0	0	1	0	0
384	Taar7d	0	0	1	0	0
385	Taar8a	0	0	1	0	0
386	Taar8b	0	0	1	0	0
387	Taar8c	0	0	1	0	0
388	Taar9	0	0	1	0	0
389	Tacr1	-0.228	-0.051	1.34164e-08	0.118	0.347
390	Tacr2	0	0	1	0.011	0.011
391	Tacr3	0.091	0.02	1	0.179	0.088
392	Tbxa2r	0	0	1	0.053	0.005
393	Tfrc	0.089	0.044	1	4.361	4.272
394	Tm7sf3	0.067	0.041	0.329707	2.052	1.986
395	Tpra1	0.21	0.075	0.138762	4.03	3.82
396	Trhr	1.575	0.249	7.18018e-10	1.682	0.107
397	Trhr2	0.117	0.023	1	0.249	0.131
398	Tshr	-0.275	-0.056	1	0.021	0.296
399	Vipr1	1.485	0.37	1	1.618	0.133
400	Vipr2	0	0	1	0.002	0.063
401	Xcr1	0	0	1	0.055	0.019

## Sheet: L45ITvGABA
					Mean expression (log2)
order	GPCR	DiffMean	BetaW	CorrPVal	Set-T	Set-C		Set-T		L4/5 IT
0	Ackr1	1.837	0.358	0.0733961	3.279	1.442				231		168		839
1	Ackr2	0	0	1	0.09	0.001				RSP/ACA L4/5 IT		L5 IT		L4/5 IT
2	Ackr3	0.313	0.08	1	1.158	0.844
3	Ackr4	0.046	0.012	1	0.074	0.028		Set-C		GABA
4	Adcyap1r1	-2.073	-0.132	1.53636e-92	2.4	4.472				691
5	Adora1	4.622	0.803	2.99868e-18	5.126	0.504				GABAergic
6	Adora2a	0	0	1	0.002	0.012
7	Adora2b	-0.01	-0.001	1	0.017	0.027
8	Adora3	0	0	1	0	0
9	Adra1a	-2.511	-0.396	3.28453e-26	0.962	3.473										GPCRs with >= 3fold change in positive set vs. negative set
10	Adra1b	-0.056	-0.111	2.4683e-15	2.853	2.909
11	Adra1d	2.688	0.786	4.08973e-09	2.804	0.115										GPCR	DiffMean	BetaW	CorrPVal	Mean expression (negative set)
12	Adra2a	-0.099	-0.015	1	0.229	0.328										Fzd3	1.721	0.255	0.00226905	3.382
13	Adra2b	0	0	1	0	0.007										Celsr2	2.454	0.253	6.58701e-62	3.727
14	Adra2c	0.561	0.135	1	1.109	0.549										Bai1	2.53	0.291	5.37253e-92	2.717
15	Adrb1	1.691	0.395	1	3.252	1.562										Adra1d	2.688	0.786	4.08973e-09	0.115
16	Adrb2	0	0	1	0.295	0.016										Chrm1	2.712	0.416	5.82384e-14	2.509
17	Adrb3	0.576	0.132	1	0.793	0.217										Grm7	2.898	0.173	1.9011e-58	5.943
18	Adrbk1	1.429	0.282	1	3.759	2.33										Gpr158	2.999	0.163	8.32995e-116	5.178
19	Adrbk2	-1.744	-0.219	5.85459e-35	2.021	3.765										Grm8	3.941	0.468	1.77819e-21	2.567
20	Agtr1a	-0.113	-0.032	1	0.01	0.123										Bai2	4.057	0.639	4.72947e-50	1.316
21	Agtr1b	0.085	0.02	1	0.175	0.09										Lphn2	4.146	0.544	7.36819e-28	2.302
22	Agtr2	0.006	0.002	1	0.245	0.239										Cckbr	4.398	0.701	2.86374e-08	0.992
23	Aplnr	0	0	1	0.005	0.005										Adora1	4.622	0.803	2.99868e-18	0.504
24	Avpr1a	0	0	1	0.008	0.053										Grm2	5.296	0.877	0.0136783	0.361
25	Avpr1b	0	0	1	0.004	0										Grm3	5.634	0.666	6.14849e-74	1.538
26	Avpr2	0	0	1	0.008	0
27	Bai1	2.53	0.291	5.37253e-92	5.247	2.717
28	Bai2	4.057	0.639	4.72947e-50	5.373	1.316
29	Bai3	0.733	0.004	8.81959e-15	8.772	8.039										GPCRs with >= 10fold change in positive set vs. negative set
30	Bdkrb1	0	0	1	0.005	0.007										Adora1 , logFC: 4.622 , CorrPVal: 2.99868e-18
31	Bdkrb2	0.008	0.005	1	0.046	0.038										Bai2 , logFC: 4.057 , CorrPVal: 4.72947e-50
32	C3ar1	0.039	0.006	1	0.077	0.038										Cckbr , logFC: 4.398 , CorrPVal: 2.86374e-08
33	C5ar1	0.192	0.087	1	0.596	0.405										Grm2 , logFC: 5.296 , CorrPVal: 0.0136783
34	C5ar2	0	0	1	0.001	0.002										Grm3 , logFC: 5.634 , CorrPVal: 6.14849e-74
35	Calcr	-0.001	-0.001	1	0.017	0.017										Grm8 , logFC: 3.941 , CorrPVal: 1.77819e-21
36	Calcrl	-0.129	-0.032	0.0103734	0.025	0.154										Lphn2 , logFC: 4.146 , CorrPVal: 7.36819e-28
37	Casr	-0.002	-0.009	1	0.02	0.022
38	Cckar	0	0	1	0	0
39	Cckbr	4.398	0.701	2.86374e-08	5.391	0.992
40	Ccr1	0	0	1	0	0.001
41	Ccr10	-0.062	-0.016	1	0.089	0.151
42	Ccr2	0	0	1	0	0
43	Ccr3	0	0	1	0.004	0.01
44	Ccr4	-0.043	-0.024	1	0.066	0.109
45	Ccr5	0	0	1	0.001	0
46	Ccr6	0	0	1	0.002	0
47	Ccr7	0	0	1	0.005	0.025
48	Ccr8	0	0	1	0.001	0
49	Ccr9	0	0	1	0.017	0.018
50	Ccrl2	0	0	1	0.001	0.018
51	Cd97	-0.006	-0.002	1	0.012	0.018
52	Celsr1	-0.063	-0.021	0.0672918	0.265	0.328
53	Celsr2	2.454	0.253	6.58701e-62	6.181	3.727
54	Celsr3	0.581	0.143	1	1.797	1.216
55	Chrm1	2.712	0.416	5.82384e-14	5.221	2.509
56	Chrm2	1.946	0.367	1	3.07	1.123
57	Chrm3	-0.37	-0.004	1.06369e-06	5.053	5.423
58	Chrm4	1.239	0.3	1	1.525	0.286
59	Chrm5	-0.006	0	1	0.273	0.279
60	Cmklr1	-0.006	-0.001	1	0.017	0.023
61	Cnr1	-1.322	-0.045	5.37543e-70	5.506	6.828
62	Cnr2	0.003	0.007	1	0.051	0.048
63	Crcp	0.358	0.103	0.00230518	4.815	4.457
64	Crhr1	3.327	0.679	1	3.489	0.163
65	Crhr2	-0.236	-0.045	1	0.022	0.258
66	Cx3cr1	0.006	0.002	1	0.069	0.063
67	Cxcr1	0	0	1	0	0
68	Cxcr2	0	0	1	0.002	0
69	Cxcr3	0	0	1	0	0
70	Cxcr4	0	0	1	0.001	0.086
71	Cxcr5	0.034	0.006	1	0.129	0.095
72	Cxcr6	0	0	1	0.006	0.004
73	Cysltr1	0	0	1	0	0.008
74	Cysltr2	0	0	1	0.002	0.001
75	Drd1	-0.719	-0.142	1	0.348	1.067
76	Drd2	-0.298	-0.097	8.02321e-11	0.099	0.396
77	Drd3	0.006	0	1	0.021	0.015
78	Drd4	-0.039	-0.003	1	0.088	0.126
79	Drd5	0.09	0.023	1	0.137	0.046
80	Ednra	0	0	1	0.004	0.018
81	Ednrb	-0.108	-0.022	1	0.024	0.132
82	Eltd1	-0.007	-0.003	1	0.017	0.024
83	Emr1	0.012	0.002	1	0.068	0.057
84	Emr4	0.086	0.018	1	0.147	0.061
85	F2r	-0.664	-0.148	1	0.024	0.687
86	F2rl1	0	0	1	0	0.018
87	F2rl2	0.716	0.126	1	0.82	0.104
88	F2rl3	0.02	0.003	1	0.056	0.036
89	Ffar1	0	0	1	0	0.003
90	Ffar2	0	0	1	0	0
91	Ffar3	0	0	1	0	0
92	Ffar4	-0.433	-0.082	1.27902e-07	0.075	0.508
93	Fpr1	0	0	1	0.023	0.017
94	Fpr2	0.002	0.002	1	0.041	0.039
95	Fpr3	0	0	1	0	0
96	Fpr-rs3	0	0	1	0	0
97	Fpr-rs4	0	0	1	0	0
98	Fpr-rs6	0	0	1	0	0
99	Fpr-rs7	0	0	1	0	0
100	Frzb	0.281	0.053	1	0.454	0.173
101	Fshr	0.03	0.013	1	0.068	0.038
102	Fzd1	-0.374	-0.072	1	0.124	0.498
103	Fzd10	0	0	1	0.214	0
104	Fzd2	0	0	1	0.001	0
105	Fzd3	1.721	0.255	0.00226905	5.103	3.382
106	Fzd4	-0.037	-0.002	1	0.086	0.123
107	Fzd5	-0.036	-0.009	1	0.021	0.057
108	Fzd6	-0.16	-0.034	1	0.111	0.271
109	Fzd7	0	0	1	0.011	0
110	Fzd8	0.002	0.005	1	0.197	0.195
111	Fzd9	0.092	0.038	0.171208	0.416	0.323
112	Gabbr1	0.326	0.001	8.28912e-11	7.771	7.444
113	Gabbr2	1.359	0.17	0.012338	5.809	4.45
114	Galr1	-0.091	-0.015	1	0.011	0.102
115	Galr2	0.112	0.045	1	0.384	0.272
116	Galr3	0	0	1	0.051	0.006
117	Gcgr	0	0	1	0	0.062
118	Ghrhr	0	0	1	0.007	0
119	Ghsr	0	0	1	0.002	0
120	Gipr	0.022	0.002	1	0.109	0.087
121	Glp1r	0	0	1	0.002	0.014
122	Glp2r	0.275	0.067	1	0.372	0.098
123	Gnrhr	0	0	1	0.007	0.01
124	Gpbar1	0	0	1	0.016	0.011
125	Gper1	0	0	1	0.033	0.007
126	Gpr1	0.402	0.097	1	0.615	0.213
127	Gpr101	0	0	1	0.007	0.075
128	Gpr107	0.386	0.11	1	2.528	2.142
129	Gpr108	0.013	0.062	2.29387e-06	2.685	2.673
130	Gpr110	0	0	1	0.003	0.002
131	Gpr111	0.012	0.006	1	0.233	0.22
132	Gpr112	0.026	0.005	1	0.058	0.032
133	Gpr113	0	0	1	0.006	0.01
134	Gpr114	0.001	0.004	1	0.012	0.011
135	Gpr115	0.335	0.073	1	0.432	0.098
136	Gpr116	0	0	1	0.006	0.002
137	Gpr119	0	0	1	0.023	0.01
138	Gpr12	-1.408	-0.141	1.47757e-43	2.304	3.711
139	Gpr123	0.519	0.109	1	5.843	5.324
140	Gpr124	2.094	0.497	1	2.433	0.339
141	Gpr125	-0.581	-0.096	0.034737	0.619	1.2
142	Gpr126	0.514	0.115	1	0.671	0.157
143	Gpr128	0.02	0.002	1	0.029	0.009
144	Gpr132	0	0	1	0	0
145	Gpr133	0.768	0.156	7.8463e-07	1.123	0.355
146	Gpr135	0.095	0.059	0.00639464	1.176	1.081
147	Gpr137	0.794	0.177	1	3.807	3.013
148	Gpr137b	-0.546	-0.083	0.00201126	1.449	1.996
149	Gpr137b-ps	-0.727	-0.089	3.0062e-14	1.655	2.382
150	Gpr137c	0.754	0.155	1	4.108	3.354
151	Gpr139	0	0	1	0.003	0.069
152	Gpr141	0.012	0.004	1	0.031	0.019
153	Gpr142	0	0	1	0.023	0
154	Gpr143	-0.022	-0.003	1	0.01	0.032
155	Gpr144-ps	0	0	1	0.007	0.001
156	Gpr146	0.013	0.011	1	0.304	0.291
157	Gpr149	-0.356	-0.075	1	0.029	0.385
158	Gpr15	0	0	1	0.005	0
159	Gpr150	2.185	0.54	1	2.797	0.612
160	Gpr151	-0.05	0	1	0.128	0.178
161	Gpr152	0	0	1	0.001	0.001
162	Gpr153	0.936	0.225	1	1.302	0.366
163	Gpr155	0.291	0.083	1	2.778	2.487
164	Gpr156	-0.149	-0.031	1	0.09	0.239
165	Gpr157	-0.046	-0.015	1	0.058	0.104
166	Gpr158	2.999	0.163	8.32995e-116	8.177	5.178
167	Gpr160	0.009	0.001	1	0.095	0.086
168	Gpr161	-0.66	-0.155	3.2375e-05	0.191	0.852
169	Gpr162	0.621	0.133	1	4.137	3.516
170	Gpr165	-0.023	-0.003	1	0.151	0.175
171	Gpr17	0	0	1	0.007	0.012
172	Gpr171	0.185	0.053	1	0.402	0.217
173	Gpr173	0.278	0.093	1	1.065	0.788
174	Gpr174	0	0	1	0.003	0.015
175	Gpr176	-3.201	-0.509	2.06855e-25	0.523	3.724
176	Gpr179	0.032	0.014	1	0.164	0.133
177	Gpr18	0	0	1	0.017	0.015
178	Gpr180	2.201	0.355	1	4.82	2.619
179	Gpr182	-0.157	-0.031	1	0.043	0.199
180	Gpr183	0.023	0.005	1	0.06	0.037
181	Gpr19	0.231	0.081	0.00933494	3.299	3.068
182	Gpr20	-0.017	-0.006	1	0.004	0.021
183	Gpr21	0.064	0.018	1	0.163	0.099
184	Gpr22	1.285	0.184	1	6.246	4.961
185	Gpr25	0.374	0.166	1	1.73	1.356
186	Gpr26	2.725	0.612	1	2.858	0.133
187	Gpr27	0.329	0.113	1	1.44	1.111
188	Gpr3	-0.208	-0.028	1	1.708	1.916
189	Gpr31a	0	0	1	0	0
190	Gpr31b	0	0	1	0.002	0
191	Gpr31c	0	0	1	0	0
192	Gpr33	0	0	1	0	0
193	Gpr34	0.048	0.012	1	0.091	0.044
194	Gpr35	0.063	0.013	1	0.326	0.263
195	Gpr37	-0.145	-0.021	1	0.194	0.338
196	Gpr37l1	0.021	0.003	1	0.051	0.03
197	Gpr39	0.14	0.038	1	0.194	0.053
198	Gpr4	-0.013	-0.005	1	0.13	0.143
199	Gpr45	0.851	0.195	1	2.686	1.834
200	Gpr50	0	0	1	0	0.007
201	Gpr52	0	0	1	0.16	0.024
202	Gpr55	0.12	0.029	1	0.145	0.025
203	Gpr56	-0.851	-0.183	0.0106716	0.247	1.099
204	Gpr6	-0.058	-0.001	1	0.213	0.271
205	Gpr61	0.076	0.095	9.3592e-06	2.767	2.691
206	Gpr62	0.573	0.146	1	2.513	1.94
207	Gpr63	0.325	0.085	1	0.857	0.532
208	Gpr64	-0.005	-0.001	1	0.081	0.085
209	Gpr65	0	0	1	0	0
210	Gpr68	1.275	0.3	1	1.989	0.714
211	Gpr75	0.169	0.074	0.958906	1.565	1.396
212	Gpr82	0.124	0.033	1	0.191	0.066
213	Gpr83	1.73	0.297	1	4.314	2.584
214	Gpr84	0	0	1	0.021	0.007
215	Gpr85	1.07	0.2	1	4.366	3.296
216	Gpr87	0.003	0.002	1	0.034	0.031
217	Gpr88	2.841	0.518	1	2.956	0.115
218	Gpr89	0.655	0.161	0.0172923	3.91	3.255
219	Gpr97	0.013	0.003	1	0.057	0.043
220	Gpr98	-0.039	-0.017	0.00128034	0.205	0.244
221	Gprc5a	0	0	1	0.023	0.01
222	Gprc5b	0	0	1	0.013	1.055
223	Gprc5c	0.067	0.023	1	0.101	0.034
224	Gprc5d	0.036	0.01	1	0.054	0.019
225	Gprc6a	0	0	1	0.002	0
226	Grm1	-2.142	-0.238	1.91427e-53	1.545	3.687
227	Grm2	5.296	0.877	0.0136783	5.656	0.361
228	Grm3	5.634	0.666	6.14849e-74	7.172	1.538
229	Grm4	0.695	0.186	1	1.479	0.784
230	Grm5	0.762	0.032	0.00045241	8.305	7.543
231	Grm6	0	0	1	0.009	0.006
232	Grm7	2.898	0.173	1.9011e-58	8.842	5.943
233	Grm8	3.941	0.468	1.77819e-21	6.508	2.567
234	Hcar1	0	0	1	0	0
235	Hcar2	0	0	1	0	0
236	Hcrtr1	0.226	0.054	1	0.356	0.13
237	Hcrtr2	-1.223	-0.186	3.65783e-06	0.208	1.43
238	Hrh1	2.068	0.438	1	2.443	0.375
239	Hrh2	-1.047	-0.193	0.135425	0.523	1.57
240	Hrh3	0.867	0.184	1	3.396	2.529
241	Hrh4	-0.062	-0.053	0.00130012	0.157	0.218
242	Htr1a	0.47	0.126	1	1.025	0.555
243	Htr1b	0.099	0.039	1	0.171	0.071
244	Htr1d	-0.129	-0.025	1	0.029	0.158
245	Htr1f	-0.418	-0.041	1.9039e-05	1.32	1.738
246	Htr2a	1.906	0.35	1	3.008	1.103
247	Htr2b	-0.012	-0.001	1	0.092	0.104
248	Htr2c	-0.798	-0.074	8.59655e-19	1.11	1.909
249	Htr4	-0.74	-0.143	0.0059282	0.033	0.773
250	Htr5a	0.585	0.17	1	1.551	0.966
251	Htr5b	1.605	0.324	1	1.621	0.016
252	Htr6	0.767	0.248	0.514627	1.12	0.353
253	Htr7	0.682	0.163	1	1.769	1.087
254	Kiss1r	0.515	0.131	1	0.949	0.433
255	Lgr4	0.597	0.139	1	1.954	1.356
256	Lgr5	-0.248	-0.078	6.54051e-10	0.139	0.387
257	Lgr6	0.06	0.026	1	0.246	0.186
258	Lhcgr	0.004	0.002	1	0.02	0.016
259	Lpar1	0.31	0.094	1	0.556	0.246
260	Lpar2	0.003	0.001	1	0.025	0.022
261	Lpar3	0	0	1	0.007	0.002
262	Lpar4	0	0	1	0	0
263	Lpar5	0.003	0.002	1	0.038	0.035
264	Lpar6	-0.1	-0.013	1	0.081	0.181
265	Lphn1	1.409	0.064	6.12934e-69	6.829	5.42
266	Lphn2	4.146	0.544	7.36819e-28	6.449	2.302
267	Lphn3	0.654	0.027	1.24885e-08	7.979	7.325
268	Ltb4r1	-0.117	-0.076	9.93976e-06	0.19	0.306
269	Ltb4r2	-0.072	-0.029	1	0.071	0.143
270	Mas1	0.767	0.109	0.00177745	1.041	0.274
271	Mc1r	-0.028	-0.007	1	0.013	0.042
272	Mc2r	0	0	1	0.001	0
273	Mc3r	0	0	1	0	0
274	Mc4r	0	0	1	0.012	0.214
275	Mc5r	-0.083	-0.016	1	0.017	0.1
276	Mchr1	0.878	0.212	0.0992752	1.939	1.061
277	Mlnr-ps	0	0	1	0.042	0.03
278	Mrgpra1	-0.008	-0.005	1	0.012	0.02
279	Mrgpra18-ps	0	0	1	0	0
280	Mrgpra2a	0	0	1	0.006	0
281	Mrgpra2b	0	0	1	0.005	0
282	Mrgpra3	0	0	1	0	0
283	Mrgpra4	0	0	1	0	0
284	Mrgpra6	-0.028	-0.058	1	0.885	0.913
285	Mrgpra9	0.011	0.001	1	0.044	0.033
286	Mrgprb1	0	0	1	0.001	0
287	Mrgprb12-ps	0	0	1	0	0
288	Mrgprb13	0	0	1	0	0
289	Mrgprb2	0.018	0.008	1	0.055	0.037
290	Mrgprb3	0	0	1	0	0
291	Mrgprb4	0	0	1	0	0
292	Mrgprb5	0	0	1	0	0.002
293	Mrgprb7-ps	0	0	1	0	0
294	Mrgprb8	0	0	1	0	0.001
295	Mrgprb9-ps	0	0	1	0	0
296	Mrgprc1-ps	0	0	1	0	0
297	Mrgprc2-ps	0	0	1	0	0
298	Mrgprc3-ps	0	0	1	0	0
299	Mrgprc4-ps	0	0	1	0	0
300	Mrgprc7-ps	0	0	1	0	0
301	Mrgprd	0	0	1	0	0
302	Mrgpre	-0.336	-0.064	1	0.515	0.851
303	Mrgprf	0	0	1	0	0
304	Mrgprg	0	0	1	0	0
305	Mrgprx1	0	0	1	0.001	0.005
306	Mrgprx2	0	0	1	0.003	0.006
307	Mrgprx3-ps	0	0	1	0	0
308	Mtnr1a	0	0	1	0.005	0.012
309	Mtnr1b	0	0	1	0	0
310	Nmbr	-0.544	-0.076	2.13324e-06	0.167	0.712
311	Nmur1	0	0	1	0.001	0
312	Nmur2	0	0	1	0.001	0
313	Npbwr1	-0.031	-0.008	1	0.018	0.049
314	Npffr1	-0.263	-0.032	2.19043e-08	0.223	0.487
315	Npffr2	-0.037	-0.017	1	0.054	0.091
316	Npsr1	0.467	0.097	1	0.657	0.19
317	Npy1r	1.279	0.347	3.96687e-37	4.08	2.801
318	Npy2r	-1.673	-0.214	1	0.004	1.677
319	Npy4r	0	0	1	0	0
320	Npy5r	0.339	0.139	4.19123e-21	2.095	1.755
321	Npy6r	0	0	1	0	0
322	Ntsr1	0.146	0.04	1	0.182	0.036
323	Ntsr2	0.5	0.121	0.535594	0.872	0.372
324	Opn5	-0.038	-0.006	1	0.061	0.099
325	Oprd1	-0.454	-0.087	0.0838537	0.512	0.966
326	Oprk1	-0.04	-0.006	1	0.12	0.16
327	Oprl1	1.048	0.222	1	2.462	1.414
328	Oprm1	-1.946	-0.198	2.554e-54	1.732	3.678
329	Oxgr1	0	0	1	0.002	0.001
330	Oxtr	-0.896	-0.163	1	0.022	0.918
331	P2ry1	0	0	1	0.001	0.227
332	P2ry10	0	0	1	0	0
333	P2ry12	0.027	0.007	1	0.044	0.017
334	P2ry13	0	0	1	0.023	0.007
335	P2ry14	0.058	0.022	1	0.218	0.16
336	P2ry2	0	0	1	0.005	0.003
337	P2ry4	0	0	1	0.005	0.002
338	P2ry6	0	0	1	0.233	0.004
339	Pitpnm3	0.835	0.201	1	3.316	2.48
340	Prlhr	0	0	1	0.002	0
341	Prokr1	0	0	1	0	0
342	Prokr2	-0.19	-0.033	1	0.023	0.213
343	Ptafr	0.028	0.001	1	0.172	0.144
344	Ptgdr	0	0	1	0	0.047
345	Ptgdr2	0	0	1	0.031	0
346	Ptger1	0.678	0.179	1	0.903	0.224
347	Ptger2	0	0	1	0	0.283
348	Ptger3	1.089	0.177	8.00599e-07	1.813	0.725
349	Ptger4	-0.349	-0.07	1	0.063	0.412
350	Ptgfr	0	0	1	0.008	0.016
351	Ptgir	0	0	1	0	0.001
352	Pth1r	-0.067	-0.001	1	0.717	0.784
353	Pth2r	0.149	0.051	1	0.401	0.252
354	Qrfpr	-0.326	-0.038	0.00272071	0.123	0.449
355	Rgr	0	0	1	0.005	0
356	Rho	0	0	1	0.007	0.007
357	Rrh	0.005	0.001	1	0.024	0.02
358	Rxfp1	-0.217	-0.028	1	0.36	0.577
359	Rxfp2	0.156	0.035	1	0.187	0.03
360	Rxfp3	0	0	1	0.005	0.468
361	Rxfp4	0	0	1	0	0.007
362	S1pr1	-0.013	-0.002	1	0.01	0.023
363	S1pr2	-0.025	-0.008	1	0.027	0.052
364	S1pr3	-0.182	-0.032	1	0.259	0.441
365	S1pr4	0	0	1	0.002	0.001
366	S1pr5	0.533	0.133	1	1.398	0.866
367	Sctr	-0.013	-0.002	1	0.017	0.03
368	Smo	-0.001	0	1	0.03	0.032
369	Sstr1	-0.634	-0.085	6.31107e-10	0.711	1.346
370	Sstr2	3.148	0.523	1	4.381	1.233
371	Sstr3	1.317	0.331	1	1.361	0.044
372	Sstr4	0.814	0.196	1	1.161	0.347
373	Sstr5	0	0	1	0.008	0.033
374	Sucnr1	0	0	1	0	0
375	Taar1	0	0	1	0.004	0.008
376	Taar2	0	0	1	0.006	0
377	Taar3	0	0	1	0.01	0
378	Taar4	0	0	1	0.003	0
379	Taar5	0	0	1	0	0
380	Taar6	0	0	1	0	0
381	Taar7a	0	0	1	0	0
382	Taar7b	0	0	1	0	0
383	Taar7c-ps	0	0	1	0	0
384	Taar7d	0	0	1	0	0
385	Taar8a	0	0	1	0	0
386	Taar8b	0	0	1	0	0
387	Taar8c	0	0	1	0	0
388	Taar9	0	0	1	0	0
389	Tacr1	-0.233	-0.047	5.23629e-10	0.114	0.347
390	Tacr2	0	0	1	0.006	0.011
391	Tacr3	0.111	0.027	1	0.199	0.088
392	Tbxa2r	0	0	1	0.059	0.005
393	Tfrc	0.4	0.106	0.769251	4.672	4.272
394	Tm7sf3	0.18	0.078	0.000504307	2.165	1.986
395	Tpra1	0.069	0.073	1.25845e-10	3.89	3.82
396	Trhr	0.6	0.094	0.00165689	0.708	0.107
397	Trhr2	0.089	0.014	1	0.221	0.131
398	Tshr	-0.26	-0.053	1	0.035	0.296
399	Vipr1	1.795	0.455	1	1.929	0.133
400	Vipr2	0	0	1	0	0.063
401	Xcr1	0	0	1	0.034	0.019

## Sheet: hCgC contrasts
	Neutral Sets						Included in Target Set 1 (Rorb+ (IT) L5 glutamatergic)				Included additionally in Target Set 2 (All L5 glutamatergic)								Contrast Set
N	337	342	38	1	541		292	442	134		56	10	8	187	65	65	167		273	323	431	66	432	351	656	722
Main-type	Glutamatergic	Glutamatergic	Glutamatergic	Glutamatergic	Glutamatergic		Glutamatergic	Glutamatergic	Glutamatergic		Glutamatergic	Glutamatergic	Glutamatergic	Glutamatergic	Glutamatergic	Glutamatergic	Glutamatergic		Glutamatergic	Glutamatergic	GABAergic	GABAergic	GABAergic	GABAergic	GABAergic	Non-neuronal
Cluster	IT_L23	IT_L3	IT_L3-4_RORB	IT_L4_RORB	IT_L6_THEMIS		IT_L3-5_RORB	IT_L4-5_RORB	IT_L5_RORB		IT_L3-5	IT_L3-5_THEMIS	IT_L5-6_RORB	IT_L5-6_THEMIS	ET_L5	IT_L5_6 CAR3	NP_L5_6		CT_L6	L6b	LAMP5	PAX	PVALB	SST	VIP	Non-neuronal
	SM-DAIFE_S95_E1-50	SM-DAIFJ_S83_E1-50	SM-DAIFZ_S58_E1-50	SM-DD45A_S89_E1-50	SM-DAIFG_S91_E1-50		SM-DAIFZ_S86_E1-50	SM-DAIFJ_S92_E1-50	SM-DAIFG_S89_E1-50		SM-DAIFZ_S95_E1-50	SM-DAIGS_S87_E1-50	SM-DAIGI_S74_E1-50	SM-DAIFG_S83_E1-50	SM-DAIGS_S76_E1-50	SM-DAIFK_S86_E1-50	SM-DD43J_S79_E1-50		SM-DAIFX_S92_E1-50	SM-DAIFG_S85_E1-50	SM-DAIGD_S36_E1-50	SM-DAIGD_S30_E1-50	SM-DAIHF_S07_E1-50	SM-DAIGF_S95_E1-50	SM-DAIFE_S84_E1-50	SM-DAIGC_S64_E1-50
	SM-DAIFJ_S81_E1-50	SM-DAIFZ_S60_E1-50	SM-DAIGS_S79_E1-50		SM-DAIH2_S67_E1-50		SM-DAIGD_S70_E1-50	SM-DAIGH_S84_E1-50	SM-DAIFK_S94_E1-50		SM-DAIHF_S31_E1-50	SM-DAIGZ_S29_E1-50	SM-DAIGT_S61_E1-50	SM-DAIFX_S73_E1-50	SM-DD43Z_S41_E1-50	SM-DAIG2_S79_E1-50	SM-DD462_S108_E1-50		SM-DAIGI_S77_E1-50	SM-DAIFG_S94_E1-50	SM-DAIGD_S46_E1-50	SM-DAIGD_S41_E1-50	SM-DD447_S09_E1-50	SM-DAIGZ_S18_E1-50	SM-DAIFE_S86_E1-50	SM-DAIGC_S72_E1-50
	SM-DAIFJ_S84_E1-50	SM-DAIFZ_S61_E1-50	SM-DD43J_S17_E1-50		SM-DD446_S76_E1-50		SM-DAIGG_S49_E1-50	SM-DAIGT_S53_E1-50	SM-DAIFX_S75_E1-50		SM-DD43J_S57_E1-50	SM-DAIH4_S81_E1-50	SM-DAIH1_S93_E1-50	SM-DAIFX_S83_E1-50	SM-DD445_S66_E1-50	SM-DAIG2_S91_E1-50	SM-EBKEB_S044_E1-50		SM-DAIGI_S78_E1-50	SM-DAIFK_S93_E1-50	SM-DAIGE_S53_E1-50	SM-DAIHK_S57_E1-50	SM-DD45F_S013_E1-50	SM-DD43P_S67_E1-50	SM-DAIFJ_S85_E1-50	SM-DAIGT_S16_E1-50
	SM-DAIFJ_S94_E1-50	SM-DAIFZ_S75_E1-50	SM-DD43P_S65_E1-50		SM-DD45A_S91_E1-50		SM-DAIGG_S50_E1-50	SM-DAIH1_S27_E1-50	SM-DAIG3_S73_E1-50		SM-DD43P_S63_E1-50	SM-DAIGH_S90_E1-50	SM-DAIHJ_S09_E1-50	SM-DAIFX_S91_E1-50	SM-DD446_S42_E1-50	SM-DAIG3_S60_E1-50	SM-DAIFX_S90_E1-50		SM-DAIGI_S83_E1-50	SM-DAIG2_S70_E1-50	SM-DAIHF_S21_E1-50	SM-DD43I_S15_E1-50	SM-GE63A_S018_E1-50	SM-DD43Z_S42_E1-50	SM-DAIGB_S78_E1-50	SM-DAIHF_S08_E1-50
	SM-DAIGB_S50_E1-50	SM-DAIFZ_S78_E1-50	SM-DD43T_S77_E1-50		SM-DD45A_S92_E1-50		SM-DAIGG_S60_E1-50	SM-DAIH4_S82_E1-50	SM-DAIGF_S89_E1-50		SM-DD43U_S35_E1-50	SM-DAIGI_S73_E1-50	SM-DD43K_S36_E1-50	SM-DAIG2_S77_E1-50	SM-DAIFX_S81_E1-50	SM-DAIG3_S68_E1-50	SM-DAIFX_S93_E1-50		SM-DAIGT_S55_E1-50	SM-DAIG3_S75_E1-50	SM-DD44X_S11_E1-50	SM-DD43O_S46_E1-50	SM-DAIFE_S96_E1-50	SM-DD45W_S107_E1-50	SM-DAIGD_S27_E1-50	SM-DD43T_S32_E1-50
	SM-DAIGB_S52_E1-50	SM-DAIGB_S51_E1-50	SM-DD43Y_S42_E1-50		SM-DD45A_S95_E1-50		SM-DAIGG_S67_E1-50	SM-DAIHF_S18_E1-50	SM-DAIGH_S59_E1-50		SM-DD447_S14_E1-50	SM-DAIH2_S37_E1-50	SM-DD461_S099_E1-50	SM-DAIG3_S61_E1-50	SM-DAIGI_S41_E1-50	SM-DAIGD_S76_E1-50	SM-DAIFX_S95_E1-50		SM-DAIGZ_S59_E1-50	SM-DAIG3_S81_E1-50	SM-DD45E_S021_E1-50	SM-DD43O_S53_E1-50	SM-DAIFJ_S82_E1-50	SM-EBKEC_S158_E1-50	SM-DAIGD_S38_E1-50	SM-DD44K_S54_E1-50
	SM-DAIGB_S53_E1-50	SM-DAIGF_S69_E1-50	SM-DAIGS_S86_E1-50		SM-DAIFG_S84_E1-50		SM-DAIGH_S92_E1-50	SM-DD43Z_S34_E1-50	SM-DAIGH_S65_E1-50		SM-DD447_S22_E1-50	SM-DAIH4_S27_E1-50	SM-EBKEC_S044_E1-50	SM-DAIG3_S71_E1-50	SM-DAIGM_S44_E1-50	SM-DAIGD_S79_E1-50	SM-DAIG2_S78_E1-50		SM-DAIH1_S39_E1-50	SM-DAIGB_S83_E1-50	SM-DD45H_S086_E1-50	SM-DD43P_S33_E1-50	SM-DAIGM_S90_E1-50	SM-EBKED_S012_E1-50	SM-DAIGD_S42_E1-50	SM-DD453_S32_E1-50
	SM-DAIGB_S54_E1-50	SM-DAIGG_S39_E1-50	SM-DAIHF_S41_E1-50		SM-DAIFK_S82_E1-50		SM-DAIGI_S45_E1-50	SM-DD43Z_S54_E1-50	SM-DAIGH_S66_E1-50		SM-DD447_S30_E1-50	SM-DAIHJ_S12_E1-50	SM-GE62U_S027_E1-50	SM-DAIG3_S76_E1-50	SM-DAIGN_S36_E1-50	SM-DAIGF_S82_E1-50	SM-DAIGE_S65_E1-50		SM-DAIH2_S60_E1-50	SM-DAIGB_S84_E1-50	SM-DD45P_S085_E1-50	SM-DD43T_S45_E1-50	SM-DAIGT_S36_E1-50	SM-GE634_S116_E1-50	SM-DAIGD_S47_E1-50	SM-DD45E_S056_E1-50
	SM-DAIGB_S57_E1-50	SM-DAIGG_S75_E1-50	SM-DD43Y_S54_E1-50		SM-DAIFK_S89_E1-50		SM-DAIGM_S31_E1-50	SM-DD44W_S30_E1-50	SM-DAIGH_S95_E1-50		SM-DD44E_S19_E1-50	SM-DD448_S23_E1-50		SM-DAIG3_S77_E1-50	SM-DAIGN_S45_E1-50	SM-DAIGF_S83_E1-50	SM-DAIGI_S52_E1-50		SM-DAIH4_S35_E1-50	SM-DAIGB_S91_E1-50	SM-DD467_S180_E1-50	SM-DD43Z_S14_E1-50	SM-DAIH2_S05_E1-50	SM-GE62U_S015_E1-50	SM-DAIGE_S50_E1-50	SM-DD45Q_S168_E1-50
	SM-DAIGB_S59_E1-50	SM-DAIGG_S81_E1-50	SM-DD441_S42_E1-50		SM-DAIFK_S90_E1-50		SM-DAIGM_S82_E1-50	SM-DD468_S060_E1-50	SM-DAIGI_S58_E1-50		SM-DD44I_S15_E1-50	SM-EBKEC_S115_E1-50		SM-DAIG3_S79_E1-50	SM-DAIGN_S47_E1-50	SM-DAIGI_S53_E1-50	SM-DAIGM_S33_E1-50		SM-DAIH4_S36_E1-50	SM-DAIGC_S90_E1-50	SM-DAIFE_S81_E1-50	SM-DD44Y_S54_E1-50	SM-DD43P_S78_E1-50	SM-DAIGF_S63_E1-50	SM-DAIGE_S51_E1-50	SM-DD466_S109_E1-50
	SM-DAIGB_S61_E1-50	SM-DAIGG_S83_E1-50	SM-DD458_S75_E1-50		SM-DAIFK_S92_E1-50		SM-DAIGO_S26_E1-50	SM-EBKED_S037_E1-50	SM-DAIGN_S25_E1-50		SM-DD44J_S07_E1-50			SM-DAIG3_S82_E1-50	SM-DAIGO_S60_E1-50	SM-DAIGI_S82_E1-50	SM-DAIGM_S43_E1-50		SM-DAIHF_S52_E1-50	SM-DAIGC_S93_E1-50	SM-DAIGD_S33_E1-50	SM-DD451_S53_E1-50	SM-DD43Z_S12_E1-50	SM-DAIGG_S53_E1-50	SM-DAIGH_S89_E1-50	SM-EBKEE_S024_E1-50
	SM-DAIGB_S62_E1-50	SM-DAIGM_S93_E1-50	SM-DAIGG_S85_E1-50		SM-DAIFK_S95_E1-50		SM-DAIGS_S20_E1-50	SM-GE639_S175_E1-50	SM-DAIGO_S38_E1-50		SM-DD44Z_S02_E1-50			SM-DAIG3_S84_E1-50	SM-DAIGO_S90_E1-50	SM-DAIGI_S87_E1-50	SM-DAIGM_S71_E1-50		SM-DAIHF_S53_E1-50	SM-DAIGD_S61_E1-50	SM-DAIGD_S35_E1-50	SM-DD457_S43_E1-50	SM-DD44K_S31_E1-50	SM-DAIGH_S34_E1-50	SM-DAIH3_S03_E1-50	SM-GE634_S104_E1-50
	SM-DAIGB_S73_E1-50	SM-DAIGM_S94_E1-50	SM-DAIGG_S93_E1-50		SM-DAIG2_S66_E1-50		SM-DAIGZ_S25_E1-50	SM-GE63X_S148_E1-50	SM-DAIGO_S44_E1-50		SM-DD451_S55_E1-50			SM-DAIGB_S89_E1-50	SM-DAIGS_S82_E1-50	SM-DAIGM_S41_E1-50	SM-DAIGN_S43_E1-50		SM-DAIHF_S76_E1-50	SM-DAIGD_S77_E1-50	SM-DAIGD_S37_E1-50	SM-DD458_S11_E1-50	SM-DD44K_S34_E1-50	SM-DAIGH_S46_E1-50	SM-DAIH3_S76_E1-50	SM-GE634_S152_E1-50
	SM-DAIGB_S74_E1-50	SM-DAIGN_S81_E1-50	SM-DAIGN_S83_E1-50		SM-DAIG2_S67_E1-50		SM-DAIH2_S22_E1-50	SM-DAIFK_S71_E1-50	SM-DAIGO_S55_E1-50		SM-DD451_S76_E1-50			SM-DAIGB_S90_E1-50	SM-DAIGT_S51_E1-50	SM-DAIGO_S66_E1-50	SM-DAIGT_S60_E1-50		SM-DAIHK_S45_E1-50	SM-DAIGD_S91_E1-50	SM-DAIGD_S39_E1-50	SM-DD459_S69_E1-50	SM-DD451_S44_E1-50	SM-DAIGH_S81_E1-50	SM-DAIH3_S78_E1-50	SM-GE63M_S053_E1-50
	SM-DAIGB_S77_E1-50	SM-DAIGS_S04_E1-50	SM-DAIGN_S92_E1-50		SM-DAIG2_S71_E1-50		SM-DAIH3_S14_E1-50	SM-DAIFX_S79_E1-50	SM-DAIGS_S81_E1-50		SM-DD451_S83_E1-50			SM-DAIGB_S92_E1-50	SM-DAIGT_S69_E1-50	SM-DAIGT_S75_E1-50	SM-DAIGT_S82_E1-50		SM-DAIHK_S53_E1-50	SM-DAIGD_S92_E1-50	SM-DAIGE_S57_E1-50	SM-DD45A_S29_E1-50	SM-DD458_S67_E1-50	SM-DAIGI_S34_E1-50	SM-DAIHF_S23_E1-50	SM-GE63M_S181_E1-50
	SM-DAIGC_S50_E1-50	SM-DAIGS_S05_E1-50	SM-DAIGS_S73_E1-50		SM-DAIG2_S73_E1-50		SM-DAIH4_S31_E1-50	SM-DAIFZ_S85_E1-50	SM-DAIGS_S92_E1-50		SM-DD455_S50_E1-50			SM-DAIGB_S93_E1-50	SM-DAIH3_S20_E1-50	SM-DAIH1_S52_E1-50	SM-DAIH1_S61_E1-50		SM-DD43K_S49_E1-50	SM-DAIGE_S71_E1-50	SM-DAIGF_S34_E1-50	SM-DD45E_S005_E1-50	SM-DD459_S19_E1-50	SM-DAIGI_S42_E1-50	SM-DD43I_S23_E1-50	SM-GE63M_S185_E1-50
	SM-DAIGC_S52_E1-50	SM-DAIGT_S03_E1-50	SM-DAIGZ_S21_E1-50		SM-DAIG2_S74_E1-50		SM-DAIHJ_S03_E1-50	SM-DAIFZ_S93_E1-50	SM-DAIGT_S44_E1-50		SM-DD455_S60_E1-50			SM-DAIGD_S49_E1-50	SM-DAIH3_S33_E1-50	SM-DAIH2_S28_E1-50	SM-DAIHF_S39_E1-50		SM-DD43K_S53_E1-50	SM-DAIGF_S73_E1-50	SM-DAIGF_S45_E1-50	SM-DD45E_S015_E1-50	SM-DD459_S30_E1-50	SM-DAIGI_S79_E1-50	SM-DD43O_S41_E1-50	SM-DAIFE_S82_E1-50
	SM-DAIGC_S59_E1-50	SM-DAIGT_S26_E1-50	SM-DAIH3_S87_E1-50		SM-DAIG2_S76_E1-50		SM-DD43I_S55_E1-50	SM-DAIFZ_S94_E1-50	SM-DAIGT_S52_E1-50		SM-DD455_S62_E1-50			SM-DAIGD_S63_E1-50	SM-DAIH3_S37_E1-50	SM-DAIH2_S51_E1-50	SM-DD452_S86_E1-50		SM-DD43U_S76_E1-50	SM-DAIGF_S81_E1-50	SM-DAIGF_S59_E1-50	SM-DD45F_S021_E1-50	SM-DD459_S79_E1-50	SM-DAIGO_S31_E1-50	SM-DD43O_S57_E1-50	SM-DAIFJ_S88_E1-50
	SM-DAIGC_S60_E1-50	SM-DAIGZ_S13_E1-50	SM-DAIH4_S20_E1-50		SM-DAIG2_S93_E1-50		SM-DD43I_S71_E1-50	SM-DAIGG_S41_E1-50	SM-DAIGZ_S20_E1-50		SM-DD455_S70_E1-50			SM-DAIGD_S65_E1-50	SM-DAIH3_S43_E1-50	SM-DAIH3_S29_E1-50	SM-DD453_S66_E1-50		SM-DD445_S61_E1-50	SM-DAIGI_S61_E1-50	SM-DAIGS_S06_E1-50	SM-DD45G_S167_E1-50	SM-DD467_S091_E1-50	SM-DAIGO_S35_E1-50	SM-DD43P_S34_E1-50	SM-DAIGB_S76_E1-50
	SM-DAIGC_S61_E1-50	SM-DAIGZ_S14_E1-50	SM-DD43J_S21_E1-50		SM-DAIG2_S95_E1-50		SM-DD43J_S09_E1-50	SM-DAIGG_S43_E1-50	SM-DAIH2_S27_E1-50		SM-DD457_S58_E1-50			SM-DAIGE_S78_E1-50	SM-DD43K_S37_E1-50	SM-DAIH4_S43_E1-50	SM-DD453_S94_E1-50		SM-DD448_S07_E1-50	SM-DAIGI_S63_E1-50	SM-DAIGS_S61_E1-50	SM-DD45N_S171_E1-50	SM-EBKED_S013_E1-50	SM-DAIGO_S84_E1-50	SM-DD43P_S35_E1-50	SM-DAIGC_S51_E1-50
	SM-DAIGC_S62_E1-50	SM-DAIGZ_S37_E1-50	SM-DD43O_S71_E1-50		SM-DAIG3_S58_E1-50		SM-DD43P_S68_E1-50	SM-DAIGG_S44_E1-50	SM-DAIH3_S26_E1-50		SM-DD457_S67_E1-50			SM-DAIGE_S83_E1-50	SM-DD43Z_S46_E1-50	SM-DAIH4_S93_E1-50	SM-DD455_S79_E1-50		SM-DD44F_S42_E1-50	SM-DAIGM_S49_E1-50	SM-DAIGS_S68_E1-50	SM-DD45Q_S150_E1-50	SM-EBKED_S017_E1-50	SM-DAIGS_S91_E1-50	SM-DD43P_S38_E1-50	SM-DAIGC_S55_E1-50
	SM-DAIGC_S65_E1-50	SM-DAIH1_S05_E1-50	SM-DD43O_S74_E1-50		SM-DAIG3_S59_E1-50		SM-DD43Z_S43_E1-50	SM-DAIGG_S46_E1-50	SM-DAIH3_S42_E1-50		SM-DD457_S77_E1-50			SM-DAIGG_S47_E1-50	SM-DD446_S26_E1-50	SM-DAIHF_S83_E1-50	SM-DD458_S41_E1-50		SM-DD44K_S68_E1-50	SM-DAIGM_S51_E1-50	SM-DAIGT_S33_E1-50	SM-DD45Q_S155_E1-50	SM-EBKED_S090_E1-50	SM-DAIGT_S12_E1-50	SM-DD43P_S39_E1-50	SM-DAIGE_S56_E1-50
	SM-DAIGC_S67_E1-50	SM-DAIH1_S11_E1-50	SM-DD43O_S81_E1-50		SM-DAIG3_S66_E1-50		SM-DD441_S10_E1-50	SM-DAIGG_S52_E1-50	SM-DAIH4_S44_E1-50		SM-DD45F_S026_E1-50			SM-DAIGG_S58_E1-50	SM-DD447_S20_E1-50	SM-DAIHF_S87_E1-50	SM-DD459_S46_E1-50		SM-DD454_S43_E1-50	SM-DAIGM_S54_E1-50	SM-DAIGT_S35_E1-50	SM-DD45Q_S164_E1-50	SM-GE634_S153_E1-50	SM-DAIGZ_S26_E1-50	SM-DD43P_S41_E1-50	SM-DAIGE_S64_E1-50
	SM-DAIGC_S68_E1-50	SM-DAIH2_S09_E1-50	SM-DD43U_S19_E1-50		SM-DAIG3_S74_E1-50		SM-DD44I_S13_E1-50	SM-DAIGG_S55_E1-50	SM-DAIH4_S50_E1-50		SM-DD45F_S102_E1-50			SM-DAIGH_S62_E1-50	SM-DD448_S01_E1-50	SM-DAIHJ_S42_E1-50	SM-DD45A_S38_E1-50		SM-DD454_S71_E1-50	SM-DAIGN_S54_E1-50	SM-DAIH3_S02_E1-50	SM-DD45V_S078_E1-50	SM-GE636_S135_E1-50	SM-DAIGZ_S27_E1-50	SM-DD43P_S42_E1-50	SM-DAIH4_S32_E1-50
	SM-DAIGC_S69_E1-50	SM-DAIH2_S18_E1-50	SM-DD43Z_S35_E1-50		SM-DAIG3_S78_E1-50		SM-DD44J_S10_E1-50	SM-DAIGG_S59_E1-50	SM-DAIH4_S61_E1-50		SM-DD45F_S161_E1-50			SM-DAIGI_S59_E1-50	SM-DD456_S70_E1-50	SM-DD43J_S93_E1-50	SM-DD45A_S51_E1-50		SM-DD456_S49_E1-50	SM-DAIGN_S55_E1-50	SM-DAIH3_S05_E1-50	SM-DD465_S105_E1-50	SM-GE638_S043_E1-50	SM-DAIH1_S17_E1-50	SM-DD43P_S43_E1-50	SM-DD43J_S94_E1-50
	SM-DAIGC_S70_E1-50	SM-DAIH2_S20_E1-50	SM-DD445_S41_E1-50		SM-DAIG3_S83_E1-50		SM-DD44V_S03_E1-50	SM-DAIGG_S62_E1-50	SM-DAIH4_S89_E1-50		SM-DD45H_S094_E1-50			SM-DAIGI_S65_E1-50	SM-DD457_S78_E1-50	SM-DD43K_S47_E1-50	SM-DD45A_S53_E1-50		SM-DD459_S39_E1-50	SM-DAIGN_S61_E1-50	SM-DAIH4_S15_E1-50	SM-DD466_S108_E1-50	SM-GE639_S103_E1-50	SM-DAIH1_S19_E1-50	SM-DD43P_S52_E1-50	SM-DD43O_S48_E1-50
	SM-DAIGF_S46_E1-50	SM-DAIH3_S12_E1-50	SM-DD44G_S45_E1-50		SM-DAIG3_S86_E1-50		SM-DD44Y_S04_E1-50	SM-DAIGG_S68_E1-50	SM-DAIH4_S94_E1-50		SM-DD45V_S036_E1-50			SM-DAIGI_S66_E1-50	SM-DD457_S85_E1-50	SM-DD43K_S51_E1-50	SM-DD45G_S101_E1-50		SM-DD462_S083_E1-50	SM-DAIGN_S75_E1-50	SM-DAIHF_S26_E1-50	SM-EBKEE_S015_E1-50	SM-GE62Q_S098_E1-50	SM-DAIH2_S10_E1-50	SM-DD43T_S17_E1-50	SM-DD43P_S40_E1-50
	SM-DAIGF_S50_E1-50	SM-DAIH3_S13_E1-50	SM-DD44G_S54_E1-50		SM-DAIG3_S87_E1-50		SM-DD454_S61_E1-50	SM-DAIGG_S90_E1-50	SM-DD43K_S43_E1-50		SM-DD45W_S130_E1-50			SM-DAIGM_S68_E1-50	SM-DD45E_S146_E1-50	SM-DD43K_S65_E1-50	SM-DD45G_S119_E1-50		SM-DD462_S095_E1-50	SM-DAIGN_S79_E1-50	SM-DAIHK_S63_E1-50	SM-GE634_S113_E1-50	SM-GE62R_S011_E1-50	SM-DAIH2_S47_E1-50	SM-DD43T_S21_E1-50	SM-DD43P_S56_E1-50
	SM-DAIGG_S79_E1-50	SM-DAIH3_S22_E1-50	SM-DD44J_S50_E1-50		SM-DAIGB_S95_E1-50		SM-DD458_S18_E1-50	SM-DAIGG_S95_E1-50	SM-DD43K_S52_E1-50		SM-DD45W_S135_E1-50			SM-DAIGM_S77_E1-50	SM-DD45F_S031_E1-50	SM-DD43U_S57_E1-50	SM-DD45H_S186_E1-50		SM-EBKEA_S139_E1-50	SM-DAIGO_S57_E1-50	SM-DAIHK_S69_E1-50	SM-GE634_S148_E1-50	SM-GE62R_S108_E1-50	SM-DAIH2_S53_E1-50	SM-DD43T_S27_E1-50	SM-DD43Z_S16_E1-50
	SM-DAIGG_S86_E1-50	SM-DAIH4_S22_E1-50	SM-DD44K_S38_E1-50		SM-DAIGC_S81_E1-50		SM-DD458_S27_E1-50	SM-DAIGH_S35_E1-50	SM-DD43U_S49_E1-50		SM-DD45X_S133_E1-50			SM-DAIGN_S28_E1-50	SM-DD45G_S013_E1-50	SM-DD445_S60_E1-50	SM-DD45Q_S178_E1-50		SM-EBKEA_S143_E1-50	SM-DAIGO_S59_E1-50	SM-DD43O_S43_E1-50	SM-GE634_S149_E1-50	SM-GE63M_S025_E1-50	SM-DAIH4_S38_E1-50	SM-DD43Z_S10_E1-50	SM-DD44J_S75_E1-50
	SM-DAIGM_S86_E1-50	SM-DAIHF_S17_E1-50	SM-DD45V_S149_E1-50		SM-DAIGC_S82_E1-50		SM-DD45E_S025_E1-50	SM-DAIGH_S36_E1-50	SM-DD43U_S52_E1-50		SM-EBKED_S091_E1-50			SM-DAIGN_S63_E1-50	SM-DD45H_S178_E1-50	SM-DD445_S70_E1-50	SM-DD45V_S123_E1-50		SM-EBKEB_S043_E1-50	SM-DAIGO_S63_E1-50	SM-DD43O_S52_E1-50	SM-GE636_S046_E1-50	SM-GE63M_S186_E1-50	SM-DAIHK_S15_E1-50	SM-DD441_S14_E1-50	SM-DD44K_S53_E1-50
	SM-DAIGM_S87_E1-50	SM-DAIHF_S19_E1-50	SM-DD462_S039_E1-50		SM-DAIGC_S86_E1-50		SM-DD45F_S099_E1-50	SM-DAIGH_S37_E1-50	SM-DD43U_S53_E1-50		SM-EBKEE_S012_E1-50			SM-DAIGN_S77_E1-50	SM-DD45X_S012_E1-50	SM-DD445_S78_E1-50	SM-DD45W_S052_E1-50		SM-EBKEC_S054_E1-50	SM-DAIGS_S31_E1-50	SM-DD43O_S58_E1-50	SM-GE636_S146_E1-50	SM-DAIGG_S34_E1-50	SM-DAIHK_S21_E1-50	SM-DD44J_S05_E1-50	SM-DD44V_S34_E1-50
	SM-DAIGN_S84_E1-50	SM-DAIHF_S27_E1-50	SM-DAIH3_S18_E1-50		SM-DAIGC_S89_E1-50		SM-DD45V_S031_E1-50	SM-DAIGH_S45_E1-50	SM-DD43U_S77_E1-50		SM-EBKEE_S100_E1-50			SM-DAIGO_S25_E1-50	SM-DD45X_S015_E1-50	SM-DD446_S31_E1-50	SM-DD45W_S118_E1-50		SM-EBKEC_S098_E1-50	SM-DAIGS_S41_E1-50	SM-DD43P_S49_E1-50	SM-GE63A_S070_E1-50	SM-DAIGT_S28_E1-50	SM-DD43I_S18_E1-50	SM-DD44J_S12_E1-50	SM-DD44X_S36_E1-50
	SM-DAIGN_S93_E1-50	SM-DAIHF_S43_E1-50	SM-DD43Y_S47_E1-50		SM-DAIGC_S91_E1-50		SM-DD45V_S079_E1-50	SM-DAIGH_S50_E1-50	SM-DD441_S52_E1-50		SM-EBKEE_S142_E1-50			SM-DAIGO_S47_E1-50	SM-DD45X_S030_E1-50	SM-DD446_S57_E1-50	SM-DD45W_S139_E1-50		SM-GE62V_S028_E1-50	SM-DAIGS_S42_E1-50	SM-DD43P_S50_E1-50	SM-GE63X_S073_E1-50	SM-DAIH1_S49_E1-50	SM-DD43J_S58_E1-50	SM-DD44Z_S05_E1-50	SM-DD44Y_S56_E1-50
	SM-DAIGN_S95_E1-50	SM-DAIHJ_S01_E1-50	SM-DD441_S41_E1-50		SM-DAIGC_S94_E1-50		SM-DD45V_S092_E1-50	SM-DAIGH_S52_E1-50	SM-DD445_S58_E1-50		SM-GE634_S163_E1-50			SM-DAIGS_S28_E1-50	SM-EBKEB_S013_E1-50	SM-DD446_S74_E1-50	SM-DD45X_S025_E1-50		SM-GE62W_S108_E1-50	SM-DAIGS_S50_E1-50	SM-DD43P_S51_E1-50	SM-GE63X_S166_E1-50	SM-DD43T_S60_E1-50	SM-DD43J_S65_E1-50	SM-DD451_S49_E1-50	SM-DD44Z_S48_E1-50
	SM-DAIGS_S70_E1-50	SM-DAIHJ_S02_E1-50	SM-DD44G_S43_E1-50		SM-DAIGD_S54_E1-50		SM-DD45V_S188_E1-50	SM-DAIGH_S58_E1-50	SM-DD445_S68_E1-50		SM-GE636_S017_E1-50			SM-DAIGS_S33_E1-50	SM-EBKEC_S022_E1-50	SM-DD448_S05_E1-50	SM-DD45X_S033_E1-50		SM-GE62X_S038_E1-50	SM-DAIGZ_S42_E1-50	SM-DD43P_S53_E1-50	SM-GE63M_S057_E1-50	SM-DD447_S19_E1-50	SM-DD43K_S14_E1-50	SM-DD453_S36_E1-50	SM-DD457_S48_E1-50
	SM-DAIGT_S14_E1-50	SM-DAIHJ_S06_E1-50	SM-DD44K_S11_E1-50		SM-DAIGD_S58_E1-50		SM-DD45W_S036_E1-50	SM-DAIGH_S67_E1-50	SM-DD445_S69_E1-50		SM-GE636_S062_E1-50			SM-DAIGS_S43_E1-50	SM-EBKEE_S035_E1-50	SM-DD44I_S44_E1-50	SM-DD45X_S034_E1-50		SM-GE632_S033_E1-50	SM-DAIH1_S34_E1-50	SM-DD43P_S55_E1-50	SM-GE63M_S092_E1-50	SM-DD44V_S01_E1-50	SM-DD43K_S41_E1-50	SM-DD45F_S018_E1-50	SM-DD459_S72_E1-50
	SM-DAIGT_S30_E1-50	SM-DAIHJ_S13_E1-50	SM-GE639_S020_E1-50		SM-DAIGD_S62_E1-50		SM-DD45W_S110_E1-50	SM-DAIGH_S85_E1-50	SM-DD44Z_S36_E1-50		SM-GE636_S121_E1-50			SM-DAIGS_S45_E1-50	SM-EBKEE_S147_E1-50	SM-DD44K_S49_E1-50	SM-DD45X_S035_E1-50		SM-DAIFK_S66_E1-50	SM-DAIH1_S91_E1-50	SM-DD43T_S22_E1-50	SM-GE63M_S114_E1-50	SM-DD458_S26_E1-50	SM-DD43P_S57_E1-50	SM-DD45F_S151_E1-50	SM-DD45E_S016_E1-50
	SM-DAIGT_S31_E1-50	SM-DAIHJ_S59_E1-50			SM-DAIGD_S66_E1-50		SM-DD461_S140_E1-50	SM-DAIGH_S87_E1-50	SM-DD452_S43_E1-50		SM-GE637_S018_E1-50			SM-DAIGS_S49_E1-50	SM-GE637_S038_E1-50	SM-DD44K_S71_E1-50	SM-DD45X_S059_E1-50		SM-DAIG2_S92_E1-50	SM-DAIH2_S49_E1-50	SM-DD43T_S44_E1-50	SM-GE63M_S130_E1-50	SM-DD45B_S10_E1-50	SM-DD43P_S79_E1-50	SM-DD45F_S153_E1-50	SM-DD45G_S072_E1-50
	SM-DAIGT_S34_E1-50	SM-DAIHJ_S63_E1-50			SM-DAIGD_S69_E1-50		SM-DD462_S055_E1-50	SM-DAIGH_S94_E1-50	SM-DD458_S43_E1-50		SM-GE638_S006_E1-50			SM-DAIGS_S53_E1-50	SM-GE638_S186_E1-50	SM-DD44X_S34_E1-50	SM-DD45X_S137_E1-50		SM-DAIG2_S94_E1-50	SM-DAIH2_S54_E1-50	SM-DD43T_S47_E1-50	SM-GE63M_S157_E1-50	SM-DD45E_S038_E1-50	SM-DD43T_S71_E1-50	SM-DD45G_S071_E1-50	SM-DD45G_S074_E1-50
	SM-DAIGZ_S07_E1-50	SM-DAIHJ_S70_E1-50			SM-DAIGD_S90_E1-50		SM-DD462_S142_E1-50	SM-DAIGI_S35_E1-50	SM-DD459_S35_E1-50		SM-GE638_S025_E1-50			SM-DAIGS_S54_E1-50	SM-GE63A_S071_E1-50	SM-DD44Y_S43_E1-50	SM-EBKE9_S105_E1-50		SM-DAIG3_S65_E1-50	SM-DAIH2_S66_E1-50	SM-DD43Y_S03_E1-50	SM-DAIGD_S44_E1-50	SM-DD45E_S111_E1-50	SM-DD43T_S74_E1-50	SM-DD45G_S073_E1-50	SM-DD45N_S168_E1-50
	SM-DAIH1_S02_E1-50	SM-DAIHJ_S78_E1-50			SM-DAIGE_S67_E1-50		SM-EBKEB_S097_E1-50	SM-DAIGI_S37_E1-50	SM-DD459_S87_E1-50		SM-GE638_S121_E1-50			SM-DAIGS_S55_E1-50	SM-GE62U_S019_E1-50	SM-DD454_S47_E1-50	SM-EBKE9_S125_E1-50		SM-DAIG3_S85_E1-50	SM-DAIH3_S57_E1-50	SM-DD441_S05_E1-50	SM-DD43P_S37_E1-50	SM-DD45E_S116_E1-50	SM-DD43U_S31_E1-50	SM-DD45G_S173_E1-50	SM-DD45W_S057_E1-50
	SM-DAIH1_S13_E1-50	SM-DAIHK_S02_E1-50			SM-DAIGE_S70_E1-50		SM-EBKEB_S111_E1-50	SM-DAIGI_S93_E1-50	SM-DD45E_S142_E1-50		SM-GE638_S130_E1-50			SM-DAIGT_S58_E1-50	SM-GE62U_S028_E1-50	SM-DD458_S35_E1-50	SM-EBKEA_S019_E1-50		SM-DAIGM_S70_E1-50	SM-DAIH3_S60_E1-50	SM-DD445_S11_E1-50	SM-DD43T_S18_E1-50	SM-DD45G_S180_E1-50	SM-DD43U_S63_E1-50	SM-DD45N_S163_E1-50	SM-DD462_S024_E1-50
	SM-DAIH2_S02_E1-50	SM-DAIHK_S18_E1-50			SM-DAIGE_S73_E1-50		SM-EBKEC_S108_E1-50	SM-DAIGM_S35_E1-50	SM-DD45E_S151_E1-50		SM-GE638_S131_E1-50			SM-DAIGT_S90_E1-50	SM-GE62U_S029_E1-50	SM-DD459_S52_E1-50	SM-EBKEA_S047_E1-50		SM-DAIGO_S67_E1-50	SM-DAIH3_S63_E1-50	SM-DD447_S17_E1-50	SM-DD445_S05_E1-50	SM-DD45W_S098_E1-50	SM-DD43Y_S09_E1-50	SM-DD45N_S167_E1-50	SM-EBKED_S087_E1-50
	SM-DAIH2_S12_E1-50	SM-DD43I_S13_E1-50			SM-DAIGE_S74_E1-50		SM-EBKED_S044_E1-50	SM-DAIGM_S42_E1-50	SM-DD45F_S055_E1-50		SM-GE639_S114_E1-50			SM-DAIGZ_S49_E1-50	SM-GE62U_S133_E1-50	SM-DD45F_S183_E1-50	SM-EBKEA_S055_E1-50		SM-DAIGO_S69_E1-50	SM-DAIH3_S66_E1-50	SM-DD44F_S18_E1-50	SM-DD457_S46_E1-50	SM-EBKE9_S019_E1-50	SM-DD43Z_S06_E1-50	SM-DD45Q_S148_E1-50	SM-GE63A_S067_E1-50
	SM-DAIH3_S09_E1-50	SM-DD43I_S19_E1-50			SM-DAIGE_S76_E1-50		SM-EBKED_S092_E1-50	SM-DAIGM_S81_E1-50	SM-DD45G_S014_E1-50		SM-GE639_S123_E1-50			SM-DAIH3_S49_E1-50	SM-GE62U_S135_E1-50	SM-DD45G_S177_E1-50	SM-EBKEA_S119_E1-50		SM-DAIGO_S93_E1-50	SM-DAIH3_S71_E1-50	SM-DD44F_S22_E1-50	SM-DAIH1_S54_E1-50	SM-EBKEB_S148_E1-50	SM-DD43Z_S53_E1-50	SM-DD45Q_S153_E1-50	SM-GE63A_S069_E1-50
	SM-DAIH3_S15_E1-50	SM-DD43I_S20_E1-50			SM-DAIGE_S79_E1-50		SM-EBKEE_S039_E1-50	SM-DAIGN_S26_E1-50	SM-DD45G_S103_E1-50		SM-GE639_S138_E1-50			SM-DAIH3_S55_E1-50	SM-GE62V_S113_E1-50	SM-DD45H_S188_E1-50	SM-EBKEA_S125_E1-50		SM-DAIHF_S49_E1-50	SM-DAIH4_S63_E1-50	SM-DD44I_S14_E1-50	SM-DD454_S77_E1-50	SM-GE62W_S185_E1-50	SM-DD445_S15_E1-50	SM-DD45Q_S158_E1-50	SM-GE63A_S120_E1-50
	SM-DAIH3_S19_E1-50	SM-DD43J_S07_E1-50			SM-DAIGE_S87_E1-50		SM-EBKEE_S107_E1-50	SM-DAIGN_S30_E1-50	SM-DD45H_S182_E1-50		SM-GE639_S148_E1-50			SM-DAIH3_S70_E1-50	SM-GE62V_S118_E1-50	SM-DD45Q_S181_E1-50	SM-EBKEA_S127_E1-50		SM-DAIHK_S26_E1-50	SM-DAIH4_S68_E1-50	SM-DD457_S45_E1-50	SM-DD45F_S146_E1-50	SM-GE62X_S084_E1-50	SM-DD445_S37_E1-50	SM-DD45Q_S159_E1-50	SM-GE62V_S152_E1-50
	SM-DAIH3_S21_E1-50	SM-DD43J_S13_E1-50			SM-DAIGF_S74_E1-50		SM-EBKEE_S156_E1-50	SM-DAIGN_S46_E1-50	SM-DD45H_S183_E1-50		SM-GE63A_S019_E1-50			SM-DAIH4_S59_E1-50	SM-GE62V_S127_E1-50	SM-DD45V_S130_E1-50	SM-EBKED_S135_E1-50		SM-DD44Z_S38_E1-50	SM-DAIH4_S69_E1-50	SM-DD457_S51_E1-50	SM-DD465_S097_E1-50	SM-GE632_S020_E1-50	SM-DD445_S47_E1-50	SM-DD45Q_S161_E1-50	SM-GE62Y_S150_E1-50
	SM-DAIH3_S73_E1-50	SM-DD43J_S19_E1-50			SM-DAIGF_S76_E1-50		SM-GE636_S175_E1-50	SM-DAIGN_S94_E1-50	SM-DD45P_S185_E1-50		SM-GE63A_S020_E1-50			SM-DAIHK_S49_E1-50	SM-GE62V_S147_E1-50	SM-DD461_S103_E1-50	SM-GE63A_S063_E1-50		SM-DD453_S65_E1-50	SM-DAIH4_S70_E1-50	SM-DD457_S54_E1-50	SM-GE636_S133_E1-50	SM-GE62Q_S100_E1-50	SM-DD445_S50_E1-50	SM-DD461_S127_E1-50	SM-GE62Q_S128_E1-50
	SM-DAIH3_S75_E1-50	SM-DD43J_S62_E1-50			SM-DAIGF_S84_E1-50		SM-GE637_S027_E1-50	SM-DAIGO_S27_E1-50	SM-DD45X_S010_E1-50		SM-GE63A_S021_E1-50			SM-DD43K_S84_E1-50	SM-GE62W_S013_E1-50	SM-DD467_S068_E1-50	SM-GE62U_S033_E1-50		SM-DD454_S66_E1-50	SM-DAIH4_S74_E1-50	SM-DD458_S30_E1-50	SM-GE62W_S183_E1-50	SM-GE62R_S007_E1-50	SM-DD445_S76_E1-50	SM-DD462_S022_E1-50	SM-GE62R_S104_E1-50
	SM-DAIH3_S81_E1-50	SM-DD43J_S66_E1-50			SM-DAIGF_S91_E1-50		SM-GE637_S116_E1-50	SM-DAIGO_S29_E1-50	SM-DD45X_S011_E1-50		SM-GE63A_S025_E1-50			SM-DD43K_S86_E1-50	SM-GE62W_S107_E1-50	SM-EBKE9_S038_E1-50	SM-GE62U_S041_E1-50		SM-DD458_S59_E1-50	SM-DAIHF_S57_E1-50	SM-DD459_S71_E1-50	SM-GE632_S043_E1-50	SM-DAIFJ_S89_E1-50	SM-DD446_S69_E1-50	SM-DD462_S119_E1-50	SM-GE63X_S184_E1-50
	SM-DAIH3_S82_E1-50	SM-DD43J_S69_E1-50			SM-DAIGH_S77_E1-50		SM-GE637_S118_E1-50	SM-DAIGO_S33_E1-50	SM-DD45X_S018_E1-50		SM-GE63A_S135_E1-50			SM-DD43K_S94_E1-50	SM-GE62W_S115_E1-50	SM-EBKE9_S039_E1-50	SM-GE62U_S046_E1-50		SM-DD458_S63_E1-50	SM-DAIHF_S58_E1-50	SM-DD45E_S007_E1-50	SM-GE632_S117_E1-50	SM-DAIFJ_S90_E1-50	SM-DD44E_S39_E1-50	SM-DD465_S100_E1-50	SM-GE63M_S045_E1-50
	SM-DAIH3_S84_E1-50	SM-DD43J_S70_E1-50			SM-DAIGH_S79_E1-50		SM-GE637_S132_E1-50	SM-DAIGO_S34_E1-50	SM-DD45X_S026_E1-50		SM-GE62V_S009_E1-50			SM-DD43Y_S05_E1-50	SM-GE62W_S122_E1-50	SM-EBKE9_S100_E1-50	SM-GE62U_S119_E1-50		SM-DD459_S44_E1-50	SM-DAIHF_S77_E1-50	SM-DD45E_S020_E1-50	SM-DAIGM_S55_E1-50	SM-DAIFZ_S84_E1-50	SM-DD44G_S33_E1-50	SM-DD465_S109_E1-50	SM-GE63M_S073_E1-50
	SM-DAIH3_S85_E1-50	SM-DD43K_S02_E1-50			SM-DAIGI_S49_E1-50		SM-GE637_S139_E1-50	SM-DAIGS_S02_E1-50	SM-DD45X_S027_E1-50		SM-GE62V_S012_E1-50			SM-DD448_S15_E1-50	SM-GE62X_S001_E1-50	SM-EBKE9_S108_E1-50	SM-GE62U_S124_E1-50		SM-DD45B_S54_E1-50	SM-DAIHF_S79_E1-50	SM-DD45E_S097_E1-50	SM-DD43O_S84_E1-50	SM-DAIFZ_S89_E1-50	SM-DD44I_S12_E1-50	SM-DD466_S098_E1-50	SM-GE63M_S091_E1-50
	SM-DAIH4_S12_E1-50	SM-DD43K_S15_E1-50			SM-DAIGI_S51_E1-50		SM-GE638_S023_E1-50	SM-DAIGS_S93_E1-50	SM-DD45X_S029_E1-50		SM-GE62R_S021_E1-50			SM-DD44F_S39_E1-50	SM-GE62X_S003_E1-50	SM-EBKEA_S130_E1-50	SM-GE62U_S132_E1-50		SM-DD45E_S059_E1-50	SM-DAIHJ_S36_E1-50	SM-DD45E_S130_E1-50	SM-DD456_S61_E1-50	SM-DAIGG_S36_E1-50	SM-DD44J_S14_E1-50	SM-DD466_S107_E1-50	SM-GE63M_S093_E1-50
	SM-DAIH4_S19_E1-50	SM-DD43O_S70_E1-50			SM-DAIGI_S60_E1-50		SM-GE638_S031_E1-50	SM-DAIGS_S95_E1-50	SM-DD45X_S057_E1-50					SM-DD44F_S51_E1-50	SM-GE62X_S004_E1-50	SM-GE62V_S123_E1-50	SM-GE62V_S057_E1-50		SM-DD45E_S149_E1-50	SM-DAIHJ_S38_E1-50	SM-DD45F_S103_E1-50	SM-DD458_S95_E1-50	SM-DAIGG_S70_E1-50	SM-DD44K_S35_E1-50	SM-DD466_S110_E1-50	SM-DAIFG_S96_E1-50
	SM-DAIH4_S25_E1-50	SM-DD43T_S61_E1-50			SM-DAIGI_S62_E1-50		SM-GE638_S123_E1-50	SM-DAIGZ_S05_E1-50	SM-DD462_S036_E1-50					SM-DD44G_S03_E1-50	SM-GE62X_S021_E1-50	SM-GE62V_S158_E1-50	SM-GE62V_S148_E1-50		SM-DD45F_S053_E1-50	SM-DAIHJ_S39_E1-50	SM-DD45F_S157_E1-50	SM-DD45F_S148_E1-50	SM-DAIGH_S42_E1-50	SM-DD44W_S06_E1-50	SM-DD467_S076_E1-50	SM-DAIFJ_S96_E1-50
	SM-DAIH4_S26_E1-50	SM-DD43T_S79_E1-50			SM-DAIGI_S67_E1-50		SM-GE639_S113_E1-50	SM-DAIGZ_S15_E1-50	SM-DD462_S046_E1-50					SM-DD44V_S28_E1-50	SM-GE62X_S047_E1-50	SM-GE62W_S010_E1-50	SM-GE62W_S014_E1-50		SM-DD45F_S062_E1-50	SM-DAIHJ_S45_E1-50	SM-DD45F_S159_E1-50	SM-DD45W_S046_E1-50	SM-DAIGH_S53_E1-50	SM-DD44W_S25_E1-50	SM-GE634_S129_E1-50	SM-DAIFX_S96_E1-50
	SM-DAIH4_S30_E1-50	SM-DD43Y_S06_E1-50			SM-DAIGI_S70_E1-50		SM-GE639_S137_E1-50	SM-DAIGZ_S33_E1-50	SM-DD462_S081_E1-50					SM-DD44V_S33_E1-50	SM-GE62X_S081_E1-50	SM-GE62W_S085_E1-50	SM-GE62W_S015_E1-50		SM-DD45G_S012_E1-50	SM-DAIHJ_S46_E1-50	SM-DD45G_S066_E1-50	SM-EBKEC_S061_E1-50	SM-DAIGM_S91_E1-50	SM-DD451_S43_E1-50	SM-GE636_S045_E1-50	SM-DAIG2_S80_E1-50
	SM-DAIHF_S02_E1-50	SM-DD43Y_S44_E1-50			SM-DAIGI_S75_E1-50		SM-GE639_S150_E1-50	SM-DAIH1_S22_E1-50	SM-DD462_S190_E1-50					SM-DD44W_S31_E1-50	SM-GE62X_S108_E1-50	SM-GE62W_S139_E1-50	SM-GE62W_S022_E1-50		SM-DD45X_S157_E1-50	SM-DAIHJ_S47_E1-50	SM-DD45G_S068_E1-50	SM-GE639_S097_E1-50	SM-DAIGN_S33_E1-50	SM-DD451_S52_E1-50	SM-GE636_S053_E1-50	SM-DAIGC_S54_E1-50
	SM-DAIHF_S14_E1-50	SM-DD43Y_S55_E1-50			SM-DAIGI_S81_E1-50		SM-GE63A_S107_E1-50	SM-DAIH1_S23_E1-50	SM-DD467_S147_E1-50					SM-DD44X_S41_E1-50	SM-GE62Z_S145_E1-50	SM-GE62X_S149_E1-50	SM-GE62W_S042_E1-50		SM-DD461_S189_E1-50	SM-DD43U_S69_E1-50	SM-DD45G_S069_E1-50	SM-GE63A_S163_E1-50	SM-DAIGN_S62_E1-50	SM-DD451_S81_E1-50	SM-GE636_S055_E1-50	SM-DAIGC_S63_E1-50
	SM-DAIHF_S25_E1-50	SM-DD43Z_S01_E1-50			SM-DAIGI_S85_E1-50		SM-GE63A_S110_E1-50	SM-DAIH2_S21_E1-50	SM-DD467_S173_E1-50					SM-DD44Y_S45_E1-50	SM-GE62R_S031_E1-50	SM-GE62Y_S013_E1-50	SM-GE62W_S086_E1-50		SM-EBKE9_S006_E1-50	SM-DD43U_S70_E1-50	SM-DD45G_S076_E1-50	SM-GE62V_S151_E1-50	SM-DAIGN_S85_E1-50	SM-DD452_S61_E1-50	SM-GE636_S148_E1-50	SM-DAIGC_S96_E1-50
	SM-DAIHF_S29_E1-50	SM-DD441_S02_E1-50			SM-DAIGM_S36_E1-50		SM-GE62U_S108_E1-50	SM-DAIH2_S33_E1-50	SM-EBKE9_S012_E1-50					SM-DD44Z_S81_E1-50	SM-DD43K_S68_E1-50	SM-GE62Y_S090_E1-50	SM-GE62W_S111_E1-50		SM-EBKEB_S157_E1-50	SM-DD446_S53_E1-50	SM-DD45G_S079_E1-50	SM-GE632_S023_E1-50	SM-DAIGZ_S04_E1-50	SM-DD453_S31_E1-50	SM-GE636_S158_E1-50	SM-DAIGD_S56_E1-50
	SM-DAIHF_S33_E1-50	SM-DD441_S11_E1-50			SM-DAIGM_S37_E1-50		SM-GE62V_S111_E1-50	SM-DAIH2_S34_E1-50	SM-EBKE9_S107_E1-50					SM-DD44Z_S84_E1-50	SM-DD446_S28_E1-50	SM-GE62Y_S091_E1-50	SM-GE62X_S019_E1-50		SM-GE63A_S077_E1-50	SM-DD448_S10_E1-50	SM-DD45G_S161_E1-50	SM-GE62R_S018_E1-50	SM-DAIGZ_S23_E1-50	SM-DD454_S58_E1-50	SM-GE639_S163_E1-50	SM-DAIGD_S64_E1-50
	SM-DAIHF_S38_E1-50	SM-DD445_S12_E1-50			SM-DAIGM_S47_E1-50		SM-GE62Y_S145_E1-50	SM-DAIH3_S38_E1-50	SM-EBKE9_S130_E1-50					SM-DD44Z_S89_E1-50			SM-GE62X_S090_E1-50		SM-GE62U_S020_E1-50	SM-DD448_S20_E1-50	SM-DD45G_S162_E1-50	SM-GE63X_S090_E1-50	SM-DAIGZ_S39_E1-50	SM-DD454_S63_E1-50	SM-GE63A_S062_E1-50	SM-DAIGE_S88_E1-50
	SM-DAIHF_S46_E1-50	SM-DD445_S33_E1-50			SM-DAIGM_S50_E1-50		SM-GE62Y_S156_E1-50	SM-DAIH3_S45_E1-50	SM-EBKE9_S133_E1-50					SM-DD451_S78_E1-50			SM-GE62X_S133_E1-50		SM-GE62X_S044_E1-50	SM-DD44F_S47_E1-50	SM-DD45G_S163_E1-50		SM-DAIH1_S07_E1-50	SM-DD457_S65_E1-50	SM-GE63A_S066_E1-50	SM-DAIGF_S33_E1-50
	SM-DAIHJ_S04_E1-50	SM-DD445_S36_E1-50			SM-DAIGM_S52_E1-50		SM-GE62R_S022_E1-50	SM-DAIH4_S37_E1-50	SM-EBKEA_S131_E1-50					SM-DD451_S91_E1-50			SM-GE63X_S014_E1-50		SM-GE62X_S045_E1-50	SM-DD44J_S61_E1-50	SM-DD45G_S165_E1-50		SM-DAIH4_S18_E1-50	SM-DD458_S45_E1-50	SM-GE63A_S119_E1-50	SM-DAIGF_S72_E1-50
	SM-DAIHJ_S11_E1-50	SM-DD445_S39_E1-50			SM-DAIGM_S53_E1-50		SM-DAIFZ_S81_E1-50	SM-DAIH4_S84_E1-50	SM-EBKEB_S052_E1-50					SM-DD453_S71_E1-50			SM-DAIFK_S83_E1-50		SM-GE62X_S053_E1-50	SM-DD44K_S52_E1-50	SM-DD45G_S174_E1-50		SM-DAIHF_S44_E1-50	SM-DD459_S28_E1-50	SM-GE62U_S069_E1-50	SM-DAIGG_S56_E1-50
	SM-DAIHJ_S15_E1-50	SM-DD445_S42_E1-50			SM-DAIGM_S74_E1-50		SM-DAIGG_S42_E1-50	SM-DAIH4_S92_E1-50	SM-EBKEB_S107_E1-50					SM-DD453_S81_E1-50			SM-DAIFX_S84_E1-50		SM-GE62Z_S147_E1-50	SM-DD44K_S62_E1-50	SM-DD45H_S081_E1-50		SM-DAIHJ_S23_E1-50	SM-DD45E_S035_E1-50	SM-GE62R_S115_E1-50	SM-DAIGH_S40_E1-50
	SM-DAIHJ_S18_E1-50	SM-DD445_S43_E1-50			SM-DAIGM_S78_E1-50		SM-DAIGG_S45_E1-50	SM-DAIHF_S04_E1-50	SM-EBKEB_S113_E1-50					SM-DD454_S69_E1-50			SM-DAIG3_S63_E1-50		SM-GE62Q_S126_E1-50	SM-DD44X_S43_E1-50	SM-DD45H_S082_E1-50		SM-DAIHJ_S67_E1-50	SM-DD45E_S036_E1-50	SM-GE63X_S084_E1-50	SM-DAIGH_S56_E1-50
	SM-DAIHJ_S21_E1-50	SM-DD445_S49_E1-50			SM-DAIGN_S52_E1-50		SM-DAIGG_S71_E1-50	SM-DD43I_S06_E1-50	SM-EBKEC_S043_E1-50					SM-DD454_S79_E1-50			SM-DAIGI_S84_E1-50		SM-DD445_S74_E1-50	SM-DD44Y_S37_E1-50	SM-DD45H_S083_E1-50		SM-DAIHK_S05_E1-50	SM-DD45F_S114_E1-50	SM-GE63X_S165_E1-50	SM-DAIGH_S72_E1-50
	SM-DAIHJ_S60_E1-50	SM-DD445_S55_E1-50			SM-DAIGN_S53_E1-50		SM-DAIGH_S39_E1-50	SM-DD43I_S10_E1-50	SM-EBKED_S039_E1-50					SM-DD455_S73_E1-50			SM-DAIGI_S91_E1-50		SM-DD45A_S93_E1-50	SM-DD44Y_S47_E1-50	SM-DD45N_S164_E1-50		SM-DAIHK_S14_E1-50	SM-DD45F_S164_E1-50	SM-GE63M_S005_E1-50	SM-DAIGH_S80_E1-50
	SM-DAIHJ_S71_E1-50	SM-DD447_S11_E1-50			SM-DAIGN_S59_E1-50		SM-DAIGH_S44_E1-50	SM-DD43I_S49_E1-50	SM-EBKEE_S044_E1-50					SM-DD455_S84_E1-50			SM-DAIGI_S95_E1-50		SM-DD45F_S181_E1-50	SM-DD44Z_S31_E1-50	SM-DD45N_S175_E1-50		SM-DAIHK_S51_E1-50	SM-DD45G_S108_E1-50	SM-GE63M_S022_E1-50	SM-DAIGI_S40_E1-50
	SM-DAIHJ_S73_E1-50	SM-DD447_S29_E1-50			SM-DAIGN_S73_E1-50		SM-DAIGH_S54_E1-50	SM-DD43I_S50_E1-50	SM-EBKEE_S090_E1-50					SM-DD456_S57_E1-50			SM-DAIGM_S38_E1-50		SM-DAIFG_S82_E1-50	SM-DD44Z_S63_E1-50	SM-DD45Q_S149_E1-50		SM-DD43I_S35_E1-50	SM-DD45H_S092_E1-50	SM-GE63M_S051_E1-50	SM-DAIGM_S32_E1-50
	SM-DAIHJ_S75_E1-50	SM-DD44E_S13_E1-50			SM-DAIGO_S58_E1-50		SM-DAIGH_S76_E1-50	SM-DD43I_S53_E1-50	SM-EBKEE_S145_E1-50					SM-DD456_S79_E1-50			SM-DAIGN_S31_E1-50		SM-DAIFK_S70_E1-50	SM-DD44Z_S87_E1-50	SM-DD45Q_S167_E1-50		SM-DD43J_S04_E1-50	SM-DD45V_S059_E1-50	SM-GE63M_S111_E1-50	SM-DAIGM_S72_E1-50
	SM-DAIHJ_S79_E1-50	SM-DD44E_S18_E1-50			SM-DAIGO_S61_E1-50		SM-DAIGI_S36_E1-50	SM-DD43I_S59_E1-50	SM-EBKEE_S155_E1-50					SM-DD456_S87_E1-50			SM-DAIGN_S34_E1-50		SM-DAIFK_S87_E1-50	SM-DD453_S92_E1-50	SM-DD465_S110_E1-50		SM-DD43J_S82_E1-50	SM-DD45V_S076_E1-50	SM-GE63M_S147_E1-50	SM-DAIGN_S40_E1-50
	SM-DAIHK_S03_E1-50	SM-DD44E_S41_E1-50			SM-DAIGO_S71_E1-50		SM-DAIGS_S85_E1-50	SM-DD43J_S01_E1-50	SM-GE636_S161_E1-50					SM-DD457_S91_E1-50			SM-DAIGN_S39_E1-50		SM-DAIG2_S69_E1-50	SM-DD454_S73_E1-50	SM-DD465_S111_E1-50		SM-DD43K_S91_E1-50	SM-DD45V_S077_E1-50	SM-DD459_S70_E1-50	SM-DAIGO_S56_E1-50
	SM-DAIHK_S06_E1-50	SM-DD44E_S54_E1-50			SM-DAIGO_S81_E1-50		SM-DAIH2_S39_E1-50	SM-DD43J_S06_E1-50	SM-GE636_S188_E1-50					SM-DD458_S53_E1-50			SM-DAIGN_S42_E1-50		SM-DAIGB_S82_E1-50	SM-DD454_S76_E1-50	SM-DD466_S101_E1-50		SM-DD43P_S73_E1-50	SM-DD45V_S085_E1-50	SM-DAIGD_S31_E1-50	SM-DAIGO_S96_E1-50
	SM-DAIHK_S11_E1-50	SM-DD44F_S01_E1-50			SM-DAIGO_S82_E1-50		SM-DAIH4_S39_E1-50	SM-DD43J_S14_E1-50	SM-GE638_S180_E1-50					SM-DD459_S41_E1-50			SM-DAIGN_S58_E1-50		SM-DAIGC_S95_E1-50	SM-DD454_S90_E1-50	SM-DD467_S095_E1-50		SM-DD43T_S73_E1-50	SM-DD45V_S143_E1-50	SM-DAIGE_S55_E1-50	SM-DAIGS_S64_E1-50
	SM-DAIHK_S19_E1-50	SM-DD44F_S04_E1-50			SM-DAIGO_S94_E1-50		SM-DAIHJ_S05_E1-50	SM-DD43K_S33_E1-50	SM-GE638_S182_E1-50					SM-DD459_S58_E1-50			SM-DAIGT_S54_E1-50		SM-DAIGD_S74_E1-50	SM-DD455_S87_E1-50	SM-EBKEE_S004_E1-50		SM-DD43T_S78_E1-50	SM-DD45V_S159_E1-50	SM-DAIGE_S61_E1-50	SM-DAIGT_S32_E1-50
	SM-DAIHK_S23_E1-50	SM-DD44G_S37_E1-50			SM-DAIGO_S95_E1-50		SM-DAIHK_S20_E1-50	SM-DD43K_S71_E1-50	SM-GE639_S165_E1-50					SM-DD459_S86_E1-50			SM-DAIGT_S62_E1-50		SM-DAIGD_S78_E1-50	SM-DD456_S54_E1-50	SM-EBKEE_S010_E1-50		SM-DD441_S12_E1-50	SM-DD45V_S162_E1-50	SM-DAIGF_S61_E1-50	SM-DAIGT_S72_E1-50
	SM-DAIHK_S58_E1-50	SM-DD44G_S50_E1-50			SM-DAIGS_S26_E1-50		SM-DD43I_S17_E1-50	SM-DD43U_S17_E1-50	SM-GE639_S178_E1-50					SM-DD45A_S44_E1-50			SM-DAIGZ_S46_E1-50		SM-DAIGD_S89_E1-50	SM-DD456_S84_E1-50	SM-GE634_S134_E1-50		SM-DD441_S35_E1-50	SM-DD45W_S054_E1-50	SM-DAIGS_S08_E1-50	SM-DAIH3_S32_E1-50
	SM-DD43I_S07_E1-50	SM-DD44G_S53_E1-50			SM-DAIGS_S29_E1-50		SM-DD43I_S60_E1-50	SM-DD43U_S18_E1-50	SM-GE639_S182_E1-50					SM-DD45A_S57_E1-50			SM-DAIH1_S21_E1-50		SM-DAIGD_S94_E1-50	SM-DD456_S85_E1-50	SM-GE634_S141_E1-50		SM-DD441_S43_E1-50	SM-DD45X_S050_E1-50	SM-DAIGT_S15_E1-50	SM-DAIH3_S88_E1-50
	SM-DD43I_S21_E1-50	SM-DD44I_S06_E1-50			SM-DAIGS_S34_E1-50		SM-DD43I_S65_E1-50	SM-DD43U_S25_E1-50	SM-GE639_S183_E1-50					SM-DD45A_S63_E1-50			SM-DAIH2_S59_E1-50		SM-DAIGE_S69_E1-50	SM-DD456_S95_E1-50	SM-GE634_S147_E1-50		SM-DD441_S44_E1-50	SM-DD461_S116_E1-50	SM-DAIH3_S77_E1-50	SM-DAIH4_S16_E1-50
	SM-DD43I_S26_E1-50	SM-DD44J_S06_E1-50			SM-DAIGS_S39_E1-50		SM-DD43I_S67_E1-50	SM-DD43U_S30_E1-50	SM-GE63A_S050_E1-50					SM-DD45B_S15_E1-50			SM-DAIH3_S44_E1-50		SM-DAIGE_S84_E1-50	SM-DD457_S84_E1-50	SM-GE636_S050_E1-50		SM-DD445_S03_E1-50	SM-DD461_S121_E1-50	SM-DAIH4_S29_E1-50	SM-DAIH4_S64_E1-50
	SM-DD43I_S28_E1-50	SM-DD44J_S30_E1-50			SM-DAIGS_S44_E1-50		SM-DD43T_S49_E1-50	SM-DD43U_S38_E1-50	SM-GE62U_S025_E1-50					SM-DD45B_S41_E1-50			SM-DAIH4_S47_E1-50		SM-DAIGE_S86_E1-50	SM-DD458_S47_E1-50	SM-GE636_S124_E1-50		SM-DD447_S27_E1-50	SM-DD461_S123_E1-50	SM-DAIHF_S03_E1-50	SM-DAIHF_S24_E1-50
	SM-DD43I_S36_E1-50	SM-DD44J_S43_E1-50			SM-DAIGS_S52_E1-50		SM-DD43U_S22_E1-50	SM-DD43U_S59_E1-50	SM-GE62U_S031_E1-50					SM-DD45E_S153_E1-50			SM-DAIH4_S91_E1-50		SM-DAIGF_S77_E1-50	SM-DD459_S50_E1-50	SM-GE636_S149_E1-50		SM-DD44E_S10_E1-50	SM-DD461_S143_E1-50	SM-DAIHF_S09_E1-50	SM-DAIHF_S50_E1-50
	SM-DD43I_S37_E1-50	SM-DD44J_S51_E1-50			SM-DAIGT_S42_E1-50		SM-DD43U_S33_E1-50	SM-DD43U_S65_E1-50	SM-GE62U_S113_E1-50					SM-DD45E_S159_E1-50			SM-DAIHK_S30_E1-50		SM-DAIGH_S75_E1-50	SM-DD459_S55_E1-50	SM-GE639_S156_E1-50		SM-DD44E_S36_E1-50	SM-DD461_S146_E1-50	SM-DAIHK_S61_E1-50	SM-DAIHJ_S48_E1-50
	SM-DD43I_S38_E1-50	SM-DD44K_S07_E1-50			SM-DAIGT_S46_E1-50		SM-DD43U_S36_E1-50	SM-DD43U_S73_E1-50	SM-GE62U_S130_E1-50					SM-DD45F_S166_E1-50			SM-DD43K_S39_E1-50		SM-DAIGI_S46_E1-50	SM-DD459_S60_E1-50	SM-GE63A_S058_E1-50		SM-DD44E_S52_E1-50	SM-DD461_S166_E1-50	SM-DAIHK_S67_E1-50	SM-DAIHK_S56_E1-50
	SM-DD43I_S69_E1-50	SM-DD44X_S09_E1-50			SM-DAIGT_S67_E1-50		SM-DD43Z_S37_E1-50	SM-DD43U_S74_E1-50	SM-GE62V_S035_E1-50					SM-DD45G_S083_E1-50			SM-DD43K_S70_E1-50		SM-DAIGM_S65_E1-50	SM-DD45A_S50_E1-50	SM-GE63A_S060_E1-50		SM-DD44E_S55_E1-50	SM-DD462_S075_E1-50	SM-DAIHK_S70_E1-50	SM-DD43I_S24_E1-50
	SM-DD43J_S18_E1-50	SM-DD44X_S12_E1-50			SM-DAIGT_S68_E1-50		SM-DD458_S77_E1-50	SM-DD43Z_S39_E1-50	SM-GE62V_S116_E1-50					SM-DD45G_S086_E1-50			SM-DD43U_S67_E1-50		SM-DAIGN_S38_E1-50	SM-DD45A_S52_E1-50	SM-GE63A_S130_E1-50		SM-DD44G_S41_E1-50	SM-DD462_S117_E1-50	SM-DD43K_S04_E1-50	SM-DD43I_S32_E1-50
	SM-DD43J_S43_E1-50	SM-DD44Y_S05_E1-50			SM-DAIGT_S70_E1-50		SM-DD458_S81_E1-50	SM-DD441_S45_E1-50	SM-GE62V_S119_E1-50					SM-DD45G_S093_E1-50			SM-DD445_S63_E1-50		SM-DAIGO_S54_E1-50	SM-DD45A_S62_E1-50	SM-GE62U_S071_E1-50		SM-DD44J_S42_E1-50	SM-DD462_S141_E1-50	SM-DD43O_S45_E1-50	SM-DD43J_S16_E1-50
	SM-DD43J_S44_E1-50	SM-DD44Z_S06_E1-50			SM-DAIGT_S73_E1-50		SM-DD45V_S158_E1-50	SM-DD441_S47_E1-50	SM-GE62V_S133_E1-50					SM-DD45G_S100_E1-50			SM-DD446_S41_E1-50		SM-DAIGO_S62_E1-50	SM-DD45B_S45_E1-50	SM-GE62R_S006_E1-50		SM-DD44J_S49_E1-50	SM-DD467_S069_E1-50	SM-DD43O_S50_E1-50	SM-DD43J_S72_E1-50
	SM-DD43J_S45_E1-50	SM-DD451_S45_E1-50			SM-DAIGT_S74_E1-50		SM-DD45V_S163_E1-50	SM-DD441_S49_E1-50	SM-GE62W_S011_E1-50					SM-DD45G_S191_E1-50			SM-DD44K_S59_E1-50		SM-DAIGO_S91_E1-50	SM-DD45B_S50_E1-50	SM-GE62R_S017_E1-50		SM-DD44J_S53_E1-50	SM-DD467_S090_E1-50	SM-DD43P_S36_E1-50	SM-DD43J_S95_E1-50
	SM-DD43J_S47_E1-50	SM-DD451_S69_E1-50			SM-DAIGT_S77_E1-50		SM-DD461_S129_E1-50	SM-DD445_S59_E1-50	SM-GE62W_S019_E1-50					SM-DD45Q_S090_E1-50			SM-DD44Z_S33_E1-50		SM-DAIGS_S25_E1-50	SM-DD45E_S053_E1-50	SM-GE63X_S157_E1-50		SM-DD44V_S05_E1-50	SM-EBKEC_S017_E1-50	SM-DD43P_S44_E1-50	SM-DD43K_S72_E1-50
	SM-DD43J_S59_E1-50	SM-DD453_S35_E1-50			SM-DAIGT_S78_E1-50		SM-DD462_S033_E1-50	SM-DD445_S75_E1-50	SM-GE62W_S025_E1-50					SM-DD45Q_S093_E1-50			SM-DD451_S93_E1-50		SM-DAIGS_S47_E1-50	SM-DD45E_S154_E1-50	SM-GE63M_S009_E1-50		SM-DD44V_S06_E1-50	SM-EBKEC_S148_E1-50	SM-DD43P_S47_E1-50	SM-DD43O_S88_E1-50
	SM-DD43J_S60_E1-50	SM-DD453_S37_E1-50			SM-DAIGT_S85_E1-50		SM-DD462_S158_E1-50	SM-DD445_S79_E1-50	SM-GE62W_S132_E1-50					SM-DD45Q_S172_E1-50			SM-DD452_S93_E1-50		SM-DAIGT_S83_E1-50	SM-DD45E_S155_E1-50	SM-GE63M_S014_E1-50		SM-DD44W_S02_E1-50	SM-EBKEC_S151_E1-50	SM-DD43T_S23_E1-50	SM-DD43P_S80_E1-50
	SM-DD43J_S67_E1-50	SM-DD453_S44_E1-50			SM-DAIGT_S86_E1-50		SM-DD467_S087_E1-50	SM-DD446_S25_E1-50	SM-GE62W_S180_E1-50					SM-DD45Q_S174_E1-50			SM-DD456_S52_E1-50		SM-DAIGT_S84_E1-50	SM-DD45E_S162_E1-50	SM-GE63M_S074_E1-50		SM-DD451_S67_E1-50	SM-EBKED_S118_E1-50	SM-DD43T_S31_E1-50	SM-DD43T_S72_E1-50
	SM-DD43J_S71_E1-50	SM-DD455_S54_E1-50			SM-DAIGT_S89_E1-50		SM-EBKEC_S124_E1-50	SM-DD448_S02_E1-50	SM-GE62W_S190_E1-50					SM-DD45V_S121_E1-50			SM-DD457_S82_E1-50		SM-DAIGT_S87_E1-50	SM-DD45E_S165_E1-50	SM-GE63M_S125_E1-50		SM-DD451_S79_E1-50	SM-EBKED_S191_E1-50	SM-DD453_S39_E1-50	SM-DD43Z_S08_E1-50
	SM-DD43K_S06_E1-50	SM-DD455_S69_E1-50			SM-DAIGT_S91_E1-50		SM-GE636_S013_E1-50	SM-DD44E_S09_E1-50	SM-GE62X_S005_E1-50					SM-DD45W_S113_E1-50			SM-DD458_S38_E1-50		SM-DAIGZ_S50_E1-50	SM-DD45F_S054_E1-50	SM-GE63M_S143_E1-50		SM-DD451_S84_E1-50	SM-EBKEE_S001_E1-50	SM-DD453_S43_E1-50	SM-DD43Z_S56_E1-50
	SM-DD43K_S11_E1-50	SM-DD455_S71_E1-50			SM-DAIGT_S93_E1-50		SM-GE636_S138_E1-50	SM-DD451_S51_E1-50	SM-GE62X_S087_E1-50					SM-DD45W_S138_E1-50			SM-DD458_S83_E1-50		SM-DAIH1_S43_E1-50	SM-DD45F_S182_E1-50	SM-GE63M_S149_E1-50		SM-DD454_S45_E1-50	SM-EBKEE_S144_E1-50	SM-DD455_S52_E1-50	SM-DD441_S48_E1-50
	SM-DD43K_S13_E1-50	SM-DD457_S55_E1-50			SM-DAIGT_S94_E1-50		SM-GE639_S002_E1-50	SM-DD451_S82_E1-50	SM-GE62X_S100_E1-50					SM-DD45X_S028_E1-50			SM-DD459_S49_E1-50		SM-DAIH1_S53_E1-50	SM-DD45F_S187_E1-50	SM-DAIFE_S87_E1-50		SM-DD454_S46_E1-50	SM-GE636_S003_E1-50	SM-DD459_S68_E1-50	SM-DD445_S48_E1-50
	SM-DD43O_S42_E1-50	SM-DD457_S69_E1-50			SM-DAIGT_S95_E1-50		SM-GE62U_S007_E1-50	SM-DD451_S90_E1-50	SM-GE62X_S137_E1-50					SM-DD45X_S067_E1-50			SM-DD45B_S35_E1-50		SM-DAIH1_S90_E1-50	SM-DD45F_S189_E1-50	SM-DAIFE_S92_E1-50		SM-DD455_S63_E1-50	SM-GE636_S005_E1-50	SM-DD45B_S01_E1-50	SM-DD445_S72_E1-50
	SM-DD43O_S47_E1-50	SM-DD457_S79_E1-50			SM-DAIGZ_S31_E1-50		SM-GE62X_S188_E1-50	SM-DD452_S44_E1-50	SM-GE62Y_S084_E1-50					SM-DD45X_S071_E1-50			SM-DD45E_S150_E1-50		SM-DAIH1_S95_E1-50	SM-DD45G_S009_E1-50	SM-DAIFJ_S87_E1-50		SM-DD456_S74_E1-50	SM-GE636_S103_E1-50	SM-DD45E_S017_E1-50	SM-DD446_S48_E1-50
	SM-DD43O_S51_E1-50	SM-DD458_S12_E1-50			SM-DAIGZ_S41_E1-50		SM-GE62Y_S127_E1-50	SM-DD454_S60_E1-50	SM-GE62Y_S086_E1-50					SM-DD45X_S149_E1-50			SM-DD45F_S052_E1-50		SM-DAIH2_S29_E1-50	SM-DD45G_S081_E1-50	SM-DAIGE_S58_E1-50		SM-DD457_S47_E1-50	SM-GE637_S019_E1-50	SM-DD45E_S019_E1-50	SM-DD446_S65_E1-50
	SM-DD43O_S54_E1-50	SM-DD458_S15_E1-50			SM-DAIGZ_S44_E1-50		SM-DAIFE_S90_E1-50	SM-DD455_S57_E1-50	SM-GE63X_S151_E1-50					SM-DD45X_S150_E1-50			SM-DD45G_S001_E1-50		SM-DAIH2_S63_E1-50	SM-DD45G_S085_E1-50	SM-DAIGF_S60_E1-50		SM-DD458_S09_E1-50	SM-GE637_S122_E1-50	SM-DD45E_S110_E1-50	SM-DD447_S16_E1-50
	SM-DD43O_S61_E1-50	SM-DD458_S19_E1-50			SM-DAIGZ_S52_E1-50		SM-DAIFE_S94_E1-50	SM-DD455_S61_E1-50	SM-GE63Y_S095_E1-50					SM-DD45X_S155_E1-50			SM-DD45G_S097_E1-50		SM-DAIH2_S71_E1-50	SM-DD45G_S089_E1-50	SM-DAIGH_S60_E1-50		SM-DD458_S71_E1-50	SM-GE638_S107_E1-50	SM-DD45E_S125_E1-50	SM-DD448_S08_E1-50
	SM-DD43O_S62_E1-50	SM-DD458_S22_E1-50			SM-DAIGZ_S54_E1-50		SM-DAIFK_S65_E1-50	SM-DD458_S74_E1-50	SM-GE63Y_S178_E1-50					SM-DD461_S100_E1-50			SM-DD45G_S099_E1-50		SM-DAIH3_S31_E1-50	SM-DD45G_S178_E1-50	SM-DAIGH_S86_E1-50		SM-DD458_S78_E1-50	SM-GE638_S111_E1-50	SM-DD45F_S029_E1-50	SM-DD44E_S24_E1-50
	SM-DD43O_S65_E1-50	SM-DD459_S21_E1-50			SM-DAIGZ_S55_E1-50		SM-DAIFZ_S83_E1-50	SM-DD458_S82_E1-50	SM-DAIFK_S69_E1-50					SM-DD461_S105_E1-50			SM-DD45H_S179_E1-50		SM-DAIH3_S50_E1-50	SM-DD45H_S191_E1-50	SM-DAIGI_S44_E1-50		SM-DD45A_S15_E1-50	SM-GE638_S171_E1-50	SM-DD45F_S033_E1-50	SM-DD44E_S56_E1-50
	SM-DD43O_S77_E1-50	SM-DD459_S78_E1-50			SM-DAIGZ_S58_E1-50		SM-DAIFZ_S90_E1-50	SM-DD458_S85_E1-50	SM-DAIGG_S92_E1-50					SM-DD461_S138_E1-50			SM-DD45Q_S089_E1-50		SM-DAIH4_S41_E1-50	SM-DD45P_S090_E1-50	SM-DAIGM_S85_E1-50		SM-DD45F_S036_E1-50	SM-GE639_S003_E1-50	SM-DD45F_S047_E1-50	SM-DD44F_S45_E1-50
	SM-DD43O_S79_E1-50	SM-DD45A_S03_E1-50			SM-DAIGZ_S60_E1-50		SM-DAIFZ_S92_E1-50	SM-DD458_S86_E1-50	SM-DAIGG_S94_E1-50					SM-DD461_S187_E1-50			SM-DD45W_S122_E1-50		SM-DAIH4_S73_E1-50	SM-DD45P_S189_E1-50	SM-DAIGM_S92_E1-50		SM-DD45V_S141_E1-50	SM-GE639_S100_E1-50	SM-DD45F_S149_E1-50	SM-DD44G_S40_E1-50
	SM-DD43O_S83_E1-50	SM-DD45A_S06_E1-50			SM-DAIH1_S09_E1-50		SM-DAIGF_S36_E1-50	SM-DD459_S34_E1-50	SM-DAIGM_S83_E1-50					SM-DD462_S004_E1-50			SM-DD45W_S154_E1-50		SM-DAIH4_S90_E1-50	SM-DD45P_S190_E1-50	SM-DAIGO_S39_E1-50		SM-DD45V_S146_E1-50	SM-GE639_S108_E1-50	SM-DD45F_S154_E1-50	SM-DD44I_S37_E1-50
	SM-DD43O_S85_E1-50	SM-DD45A_S12_E1-50			SM-DAIH1_S18_E1-50		SM-DAIGG_S40_E1-50	SM-DD459_S37_E1-50	SM-DAIGT_S50_E1-50					SM-DD462_S005_E1-50			SM-DD45X_S019_E1-50		SM-DAIHF_S62_E1-50	SM-DD45Q_S073_E1-50	SM-DAIGS_S23_E1-50		SM-DD45V_S147_E1-50	SM-GE639_S153_E1-50	SM-DD45G_S075_E1-50	SM-DD44J_S56_E1-50
	SM-DD43P_S59_E1-50	SM-DD45A_S13_E1-50			SM-DAIH1_S33_E1-50		SM-DAIGG_S61_E1-50	SM-DD459_S92_E1-50	SM-DAIH2_S26_E1-50					SM-DD462_S076_E1-50			SM-DD45X_S143_E1-50		SM-DAIHF_S73_E1-50	SM-DD45V_S041_E1-50	SM-DAIGS_S60_E1-50		SM-DD45V_S148_E1-50	SM-GE639_S187_E1-50	SM-DD45G_S077_E1-50	SM-DD44K_S08_E1-50
	SM-DD43P_S60_E1-50	SM-DD45A_S14_E1-50			SM-DAIH1_S35_E1-50		SM-DAIGG_S63_E1-50	SM-DD45E_S118_E1-50	SM-DD43J_S15_E1-50					SM-DD462_S085_E1-50			SM-DD45X_S153_E1-50		SM-DAIHF_S85_E1-50	SM-DD45V_S043_E1-50	SM-DAIGS_S75_E1-50		SM-DD45V_S151_E1-50	SM-GE639_S189_E1-50	SM-DD45G_S169_E1-50	SM-DD44Z_S96_E1-50
	SM-DD43P_S61_E1-50	SM-DD45B_S02_E1-50			SM-DAIH1_S36_E1-50		SM-DAIGG_S66_E1-50	SM-DD45F_S171_E1-50	SM-DD447_S31_E1-50					SM-DD462_S147_E1-50			SM-DD461_S190_E1-50		SM-DD43J_S91_E1-50	SM-DD45V_S044_E1-50	SM-DAIGS_S77_E1-50		SM-DD45V_S179_E1-50	SM-GE63A_S105_E1-50	SM-DD45G_S171_E1-50	SM-DD451_S48_E1-50
	SM-DD43P_S66_E1-50	SM-DD45B_S03_E1-50			SM-DAIH1_S38_E1-50		SM-DAIGG_S69_E1-50	SM-DD45F_S172_E1-50	SM-DD448_S06_E1-50					SM-DD462_S185_E1-50			SM-DD462_S059_E1-50		SM-DD43K_S79_E1-50	SM-DD45V_S045_E1-50	SM-DAIGZ_S11_E1-50		SM-DD45X_S098_E1-50	SM-GE63A_S116_E1-50	SM-DD45G_S175_E1-50	SM-DD451_S56_E1-50
	SM-DD43P_S69_E1-50	SM-DD45B_S13_E1-50			SM-DAIH1_S44_E1-50		SM-DAIGG_S78_E1-50	SM-DD45F_S174_E1-50	SM-DD451_S94_E1-50					SM-EBKE9_S002_E1-50			SM-DD462_S091_E1-50		SM-DD43K_S90_E1-50	SM-DD45V_S046_E1-50	SM-DAIGZ_S17_E1-50		SM-DD461_S119_E1-50	SM-GE63A_S134_E1-50	SM-DD45Q_S147_E1-50	SM-DD451_S88_E1-50
	SM-DD43P_S70_E1-50	SM-DD45B_S20_E1-50			SM-DAIH1_S45_E1-50		SM-DAIGH_S43_E1-50	SM-DD45G_S006_E1-50	SM-DD45E_S137_E1-50					SM-EBKE9_S018_E1-50			SM-DD462_S145_E1-50		SM-DD43U_S78_E1-50	SM-DD45X_S045_E1-50	SM-DAIH1_S04_E1-50		SM-DD462_S029_E1-50	SM-GE62U_S100_E1-50	SM-DD45Q_S156_E1-50	SM-DD452_S48_E1-50
	SM-DD43P_S71_E1-50	SM-DD45E_S011_E1-50			SM-DAIH1_S50_E1-50		SM-DAIGH_S49_E1-50	SM-DD45H_S169_E1-50	SM-DD45H_S091_E1-50					SM-EBKE9_S022_E1-50			SM-EBKE9_S017_E1-50		SM-DD441_S51_E1-50	SM-DD45X_S053_E1-50	SM-DAIH1_S12_E1-50		SM-DD462_S043_E1-50	SM-GE62V_S011_E1-50	SM-DD45Q_S157_E1-50	SM-DD452_S80_E1-50
	SM-DD43P_S74_E1-50	SM-DD45E_S028_E1-50			SM-DAIH1_S51_E1-50		SM-DAIGH_S78_E1-50	SM-DD45H_S170_E1-50	SM-DD45H_S171_E1-50					SM-EBKE9_S028_E1-50			SM-EBKE9_S116_E1-50		SM-DD441_S58_E1-50	SM-DD45X_S060_E1-50	SM-DAIH1_S26_E1-50		SM-DD462_S127_E1-50	SM-GE62W_S002_E1-50	SM-DD465_S099_E1-50	SM-DD453_S88_E1-50
	SM-DD43T_S20_E1-50	SM-DD45E_S030_E1-50			SM-DAIH1_S55_E1-50		SM-DAIGH_S93_E1-50	SM-DD45H_S174_E1-50	SM-DD45H_S180_E1-50					SM-EBKEA_S014_E1-50			SM-EBKE9_S126_E1-50		SM-DD445_S62_E1-50	SM-DD45X_S138_E1-50	SM-DAIH3_S11_E1-50		SM-DD467_S086_E1-50	SM-GE62Y_S095_E1-50	SM-DD465_S106_E1-50	SM-DD455_S48_E1-50
	SM-DD43T_S25_E1-50	SM-DD45E_S031_E1-50			SM-DAIH1_S60_E1-50		SM-DAIGI_S43_E1-50	SM-DD45H_S175_E1-50	SM-DD45W_S137_E1-50					SM-EBKEA_S049_E1-50			SM-EBKE9_S127_E1-50		SM-DD446_S45_E1-50	SM-DD45X_S139_E1-50	SM-DAIH4_S09_E1-50		SM-DD467_S094_E1-50	SM-GE62Y_S155_E1-50	SM-DD466_S106_E1-50	SM-DD456_S59_E1-50
	SM-DD43T_S26_E1-50	SM-DD45E_S037_E1-50			SM-DAIH1_S92_E1-50		SM-DAIGI_S92_E1-50	SM-DD45H_S177_E1-50	SM-EBKE9_S041_E1-50					SM-EBKEA_S097_E1-50			SM-EBKEA_S028_E1-50		SM-DD446_S52_E1-50	SM-DD45X_S158_E1-50	SM-DAIH4_S17_E1-50		SM-DD467_S145_E1-50	SM-GE62Y_S157_E1-50	SM-DD467_S060_E1-50	SM-DD456_S64_E1-50
	SM-DD43T_S43_E1-50	SM-DD45E_S047_E1-50			SM-DAIH2_S30_E1-50		SM-DAIGN_S87_E1-50	SM-DD45V_S167_E1-50	SM-EBKEB_S141_E1-50					SM-EBKEA_S100_E1-50			SM-EBKEA_S116_E1-50		SM-DD446_S62_E1-50	SM-DD45X_S159_E1-50	SM-DAIHF_S36_E1-50		SM-EBKE9_S097_E1-50	SM-GE632_S019_E1-50	SM-DD467_S066_E1-50	SM-DD457_S64_E1-50
	SM-DD43T_S53_E1-50	SM-DD45E_S107_E1-50			SM-DAIH2_S42_E1-50		SM-DAIGO_S53_E1-50	SM-DD45V_S180_E1-50	SM-EBKEC_S010_E1-50					SM-EBKEB_S010_E1-50			SM-EBKEA_S145_E1-50		SM-DD446_S71_E1-50	SM-DD461_S102_E1-50	SM-DAIHF_S42_E1-50		SM-EBKE9_S132_E1-50	SM-GE632_S108_E1-50	SM-DD467_S075_E1-50	SM-DD457_S80_E1-50
	SM-DD43T_S54_E1-50	SM-DD45E_S121_E1-50			SM-DAIH2_S43_E1-50		SM-DAIGS_S07_E1-50	SM-DD45W_S106_E1-50	SM-EBKEC_S023_E1-50					SM-EBKEB_S050_E1-50			SM-EBKEB_S009_E1-50		SM-DD448_S09_E1-50	SM-DD461_S107_E1-50	SM-DAIHJ_S69_E1-50		SM-EBKEC_S122_E1-50	SM-GE632_S109_E1-50	SM-DD467_S093_E1-50	SM-DD457_S88_E1-50
	SM-DD43T_S62_E1-50	SM-DD45E_S134_E1-50			SM-DAIH2_S55_E1-50		SM-DAIGS_S19_E1-50	SM-DD45W_S109_E1-50	SM-EBKEC_S118_E1-50					SM-EBKEB_S146_E1-50			SM-EBKEB_S049_E1-50		SM-DD448_S21_E1-50	SM-DD461_S177_E1-50	SM-DAIHK_S71_E1-50		SM-EBKED_S011_E1-50	SM-GE62Q_S097_E1-50	SM-EBKEE_S115_E1-50	SM-DD458_S16_E1-50
	SM-DD43T_S63_E1-50	SM-DD45F_S014_E1-50			SM-DAIH2_S58_E1-50		SM-DAIGT_S02_E1-50	SM-DD45W_S114_E1-50	SM-EBKEE_S151_E1-50					SM-EBKEB_S153_E1-50			SM-EBKEB_S132_E1-50		SM-DD448_S22_E1-50	SM-DD461_S188_E1-50	SM-DD43I_S12_E1-50		SM-EBKED_S095_E1-50	SM-GE62R_S014_E1-50	SM-GE634_S130_E1-50	SM-DD458_S24_E1-50
	SM-DD43T_S66_E1-50	SM-DD45F_S019_E1-50			SM-DAIH2_S62_E1-50		SM-DAIGT_S06_E1-50	SM-DD45W_S115_E1-50	SM-GE62U_S001_E1-50					SM-EBKEB_S158_E1-50			SM-EBKEC_S055_E1-50		SM-DD44F_S36_E1-50	SM-DD462_S003_E1-50	SM-DD43I_S14_E1-50		SM-EBKED_S100_E1-50	SM-GE62R_S040_E1-50	SM-GE634_S131_E1-50	SM-DD458_S72_E1-50
	SM-DD43T_S67_E1-50	SM-DD45F_S025_E1-50			SM-DAIH2_S68_E1-50		SM-DAIGT_S76_E1-50	SM-DD45W_S116_E1-50	SM-GE62U_S123_E1-50					SM-EBKEC_S100_E1-50			SM-EBKEE_S047_E1-50		SM-DD44F_S49_E1-50	SM-DD462_S084_E1-50	SM-DD43I_S22_E1-50		SM-EBKED_S102_E1-50	SM-GE62R_S117_E1-50	SM-GE634_S135_E1-50	SM-DD458_S88_E1-50
	SM-DD43T_S69_E1-50	SM-DD45F_S035_E1-50			SM-DAIH2_S69_E1-50		SM-DAIGZ_S28_E1-50	SM-DD45W_S119_E1-50	SM-GE62V_S037_E1-50					SM-EBKEC_S102_E1-50			SM-GE636_S057_E1-50		SM-DD44F_S52_E1-50	SM-DD462_S093_E1-50	SM-DD43I_S25_E1-50		SM-EBKED_S110_E1-50	SM-GE62S_S020_E1-50	SM-GE634_S137_E1-50	SM-DD458_S90_E1-50
	SM-DD43T_S70_E1-50	SM-DD45F_S041_E1-50			SM-DAIH3_S30_E1-50		SM-DAIGZ_S35_E1-50	SM-DD45W_S121_E1-50	SM-GE62X_S179_E1-50					SM-EBKED_S030_E1-50			SM-GE63A_S049_E1-50		SM-DD44I_S33_E1-50	SM-DD462_S191_E1-50	SM-DD43I_S39_E1-50		SM-EBKED_S116_E1-50	SM-GE63M_S108_E1-50	SM-GE634_S142_E1-50	SM-DD459_S08_E1-50
	SM-DD43Y_S35_E1-50	SM-DD45V_S025_E1-50			SM-DAIH3_S52_E1-50		SM-DAIGZ_S38_E1-50	SM-DD45W_S123_E1-50						SM-EBKEE_S038_E1-50			SM-GE62U_S017_E1-50		SM-DD44I_S45_E1-50	SM-DD467_S181_E1-50	SM-DD43K_S03_E1-50		SM-EBKED_S182_E1-50	SM-DAIFG_S93_E1-50	SM-GE634_S143_E1-50	SM-DD459_S56_E1-50
	SM-DD43Y_S36_E1-50	SM-DD45V_S038_E1-50			SM-DAIH3_S53_E1-50		SM-DAIH1_S10_E1-50	SM-DD45W_S125_E1-50						SM-EBKEE_S091_E1-50			SM-GE62U_S030_E1-50		SM-DD44I_S53_E1-50	SM-DD467_S182_E1-50	SM-DD43O_S44_E1-50		SM-EBKEE_S013_E1-50	SM-DAIFK_S81_E1-50	SM-GE636_S042_E1-50	SM-DD45A_S40_E1-50
	SM-DD43Y_S38_E1-50	SM-DD45V_S060_E1-50			SM-DAIH3_S54_E1-50		SM-DAIH1_S31_E1-50	SM-DD45W_S126_E1-50						SM-EBKEE_S143_E1-50			SM-GE62U_S036_E1-50		SM-DD44I_S54_E1-50	SM-DD467_S189_E1-50	SM-DD43O_S78_E1-50		SM-EBKEE_S020_E1-50	SM-DAIFK_S85_E1-50	SM-GE636_S047_E1-50	SM-DD45A_S48_E1-50
	SM-DD43Y_S39_E1-50	SM-DD45V_S063_E1-50			SM-DAIH3_S58_E1-50		SM-DAIH4_S23_E1-50	SM-DD45W_S129_E1-50						SM-GE636_S162_E1-50			SM-GE62U_S115_E1-50		SM-DD44J_S65_E1-50	SM-EBKE9_S005_E1-50	SM-DD43P_S58_E1-50		SM-EBKEE_S022_E1-50	SM-DAIFX_S85_E1-50	SM-GE636_S150_E1-50	SM-DD45A_S56_E1-50
	SM-DD43Y_S41_E1-50	SM-DD45V_S074_E1-50			SM-DAIH3_S62_E1-50		SM-DAIH4_S86_E1-50	SM-DD45W_S131_E1-50						SM-GE636_S166_E1-50			SM-GE62U_S118_E1-50		SM-DD44J_S69_E1-50	SM-EBKE9_S034_E1-50	SM-DD43T_S29_E1-50		SM-EBKEE_S023_E1-50	SM-DAIFX_S87_E1-50	SM-GE636_S151_E1-50	SM-DD45B_S08_E1-50
	SM-DD43Y_S43_E1-50	SM-DD45V_S084_E1-50			SM-DAIH3_S68_E1-50		SM-DAIHF_S12_E1-50	SM-DD45W_S132_E1-50						SM-GE636_S189_E1-50			SM-GE62U_S127_E1-50		SM-DD44J_S70_E1-50	SM-EBKE9_S110_E1-50	SM-DD43Y_S01_E1-50		SM-EBKEE_S108_E1-50	SM-DAIGC_S85_E1-50	SM-GE636_S154_E1-50	SM-DD45E_S008_E1-50
	SM-DD43Y_S45_E1-50	SM-DD45V_S090_E1-50			SM-DAIH3_S69_E1-50		SM-DAIHF_S34_E1-50	SM-DD45W_S133_E1-50						SM-GE637_S006_E1-50			SM-GE62U_S143_E1-50		SM-DD44K_S58_E1-50	SM-EBKE9_S117_E1-50	SM-DD43Y_S02_E1-50		SM-EBKEE_S116_E1-50	SM-DAIGD_S51_E1-50	SM-GE636_S155_E1-50	SM-DD45E_S064_E1-50
	SM-DD43Y_S50_E1-50	SM-DD45V_S095_E1-50			SM-DAIH4_S34_E1-50		SM-DAIHK_S07_E1-50	SM-DD45W_S134_E1-50						SM-GE638_S004_E1-50			SM-GE62U_S153_E1-50		SM-DD44K_S61_E1-50	SM-EBKE9_S141_E1-50	SM-DD43Z_S07_E1-50		SM-EBKEE_S121_E1-50	SM-DAIGF_S75_E1-50	SM-GE639_S159_E1-50	SM-DD45E_S136_E1-50
	SM-DD43Y_S51_E1-50	SM-DD45V_S138_E1-50			SM-DAIH4_S49_E1-50		SM-DAIHK_S13_E1-50	SM-DD45W_S143_E1-50						SM-GE638_S173_E1-50			SM-GE62V_S033_E1-50		SM-DD44K_S63_E1-50	SM-EBKEA_S026_E1-50	SM-DD445_S01_E1-50		SM-GE634_S117_E1-50	SM-DAIGF_S86_E1-50	SM-GE63A_S059_E1-50	SM-DD45E_S144_E1-50
	SM-DD43Y_S53_E1-50	SM-DD45V_S153_E1-50			SM-DAIH4_S51_E1-50		SM-DD43I_S01_E1-50	SM-DD45X_S009_E1-50						SM-GE639_S098_E1-50			SM-GE62V_S049_E1-50		SM-DD44K_S65_E1-50	SM-EBKEA_S043_E1-50	SM-DD445_S52_E1-50		SM-GE636_S023_E1-50	SM-DAIGG_S76_E1-50	SM-GE63A_S123_E1-50	SM-DD45F_S016_E1-50
	SM-DD43Z_S02_E1-50	SM-DD45W_S025_E1-50			SM-DAIH4_S55_E1-50		SM-DD43I_S30_E1-50	SM-DD45X_S013_E1-50						SM-GE63A_S073_E1-50			SM-GE62V_S052_E1-50		SM-DD44K_S67_E1-50	SM-EBKEA_S099_E1-50	SM-DD44E_S15_E1-50		SM-GE636_S114_E1-50	SM-DAIGI_S76_E1-50	SM-GE62Y_S121_E1-50	SM-DD45F_S032_E1-50
	SM-DD43Z_S05_E1-50	SM-DD45W_S026_E1-50			SM-DAIH4_S60_E1-50		SM-DD43I_S51_E1-50	SM-DD45X_S017_E1-50						SM-GE63A_S076_E1-50			SM-GE62V_S062_E1-50		SM-DD44K_S69_E1-50	SM-EBKEA_S117_E1-50	SM-DD44F_S21_E1-50		SM-GE636_S118_E1-50	SM-DAIGN_S41_E1-50	SM-GE62Z_S058_E1-50	SM-DD45F_S056_E1-50
	SM-DD43Z_S47_E1-50	SM-DD45W_S029_E1-50			SM-DAIH4_S67_E1-50		SM-DD43I_S52_E1-50	SM-DD45X_S031_E1-50						SM-GE62U_S035_E1-50			SM-GE62V_S115_E1-50		SM-DD44V_S26_E1-50	SM-EBKEA_S121_E1-50	SM-DD44J_S15_E1-50		SM-GE636_S122_E1-50	SM-DAIGO_S28_E1-50	SM-GE632_S106_E1-50	SM-DD45F_S064_E1-50
	SM-DD441_S07_E1-50	SM-DD45W_S038_E1-50			SM-DAIH4_S71_E1-50		SM-DD43J_S05_E1-50	SM-DD45X_S037_E1-50						SM-GE62U_S051_E1-50			SM-GE62V_S129_E1-50		SM-DD44V_S36_E1-50	SM-EBKEA_S150_E1-50	SM-DD44J_S60_E1-50		SM-GE637_S011_E1-50	SM-DAIGO_S36_E1-50	SM-GE632_S118_E1-50	SM-DD45F_S120_E1-50
	SM-DD441_S38_E1-50	SM-DD45W_S039_E1-50			SM-DAIH4_S75_E1-50		SM-DD43J_S20_E1-50	SM-DD45X_S121_E1-50						SM-GE62U_S054_E1-50			SM-GE62W_S012_E1-50		SM-DD44V_S39_E1-50	SM-EBKEB_S036_E1-50	SM-DD44V_S27_E1-50		SM-GE638_S020_E1-50	SM-DAIGO_S42_E1-50	SM-GE62Q_S113_E1-50	SM-DD45G_S008_E1-50
	SM-DD445_S13_E1-50	SM-DD45W_S043_E1-50			SM-DAIH4_S78_E1-50		SM-DD43J_S42_E1-50	SM-DD45X_S122_E1-50						SM-GE62U_S138_E1-50			SM-GE62W_S020_E1-50		SM-DD44W_S26_E1-50	SM-EBKEB_S047_E1-50	SM-DD452_S53_E1-50		SM-GE638_S110_E1-50	SM-DAIGO_S43_E1-50	SM-GE63X_S081_E1-50	SM-DD45G_S096_E1-50
	SM-DD445_S14_E1-50	SM-DD45W_S044_E1-50			SM-DAIH4_S79_E1-50		SM-DD43K_S07_E1-50	SM-DD45X_S125_E1-50						SM-GE62U_S142_E1-50			SM-GE62W_S029_E1-50		SM-DD44W_S28_E1-50	SM-EBKEB_S055_E1-50	SM-DD453_S30_E1-50		SM-GE638_S191_E1-50	SM-DAIGT_S66_E1-50	SM-GE63X_S154_E1-50	SM-DD45G_S168_E1-50
	SM-DD445_S35_E1-50	SM-DD45W_S100_E1-50			SM-DAIHF_S22_E1-50		SM-DD43U_S29_E1-50	SM-DD45X_S126_E1-50						SM-GE62U_S155_E1-50			SM-GE62W_S052_E1-50		SM-DD44W_S37_E1-50	SM-EBKEB_S061_E1-50	SM-DD453_S34_E1-50		SM-GE639_S004_E1-50	SM-DAIGZ_S22_E1-50	SM-GE63M_S003_E1-50	SM-DD45G_S192_E1-50
	SM-DD445_S38_E1-50	SM-DD45W_S101_E1-50			SM-DAIHF_S51_E1-50		SM-DD43U_S34_E1-50	SM-DD45X_S129_E1-50						SM-GE62V_S018_E1-50			SM-GE62W_S130_E1-50		SM-DD44W_S39_E1-50	SM-EBKEB_S130_E1-50	SM-DD454_S59_E1-50		SM-GE639_S092_E1-50	SM-DAIGZ_S43_E1-50	SM-GE63M_S015_E1-50	SM-DD45V_S064_E1-50
	SM-DD445_S45_E1-50	SM-DD45W_S105_E1-50			SM-DAIHF_S54_E1-50		SM-DD43Z_S55_E1-50	SM-DD45X_S134_E1-50						SM-GE62V_S021_E1-50			SM-GE62W_S178_E1-50		SM-DD44X_S37_E1-50	SM-EBKEB_S155_E1-50	SM-DD455_S49_E1-50		SM-GE639_S099_E1-50	SM-DAIGZ_S47_E1-50	SM-GE63M_S018_E1-50	SM-DD45V_S088_E1-50
	SM-DD445_S46_E1-50	SM-DD45W_S111_E1-50			SM-DAIHF_S60_E1-50		SM-DD441_S33_E1-50	SM-DD45X_S135_E1-50						SM-GE62V_S042_E1-50			SM-GE62W_S181_E1-50		SM-DD44X_S38_E1-50	SM-EBKEB_S156_E1-50	SM-DD457_S73_E1-50		SM-GE639_S190_E1-50	SM-DAIGZ_S57_E1-50	SM-GE63M_S036_E1-50	SM-DD45V_S128_E1-50
	SM-DD445_S51_E1-50	SM-DD45W_S149_E1-50			SM-DAIHF_S61_E1-50		SM-DD447_S23_E1-50	SM-DD461_S131_E1-50						SM-GE62V_S053_E1-50			SM-GE62W_S187_E1-50		SM-DD44Y_S34_E1-50	SM-EBKEB_S159_E1-50	SM-DD458_S14_E1-50		SM-GE63A_S054_E1-50	SM-DAIH2_S31_E1-50	SM-GE63M_S054_E1-50	SM-DD45V_S168_E1-50
	SM-DD445_S53_E1-50	SM-DD45X_S097_E1-50			SM-DAIHF_S63_E1-50		SM-DD44E_S22_E1-50	SM-DD461_S133_E1-50						SM-GE62V_S060_E1-50			SM-GE62X_S002_E1-50		SM-DD44Y_S36_E1-50	SM-EBKEC_S026_E1-50	SM-DD458_S68_E1-50		SM-GE62V_S098_E1-50	SM-DAIH2_S41_E1-50	SM-GE63M_S058_E1-50	SM-DD45V_S192_E1-50
	SM-DD447_S10_E1-50	SM-DD45X_S099_E1-50			SM-DAIHF_S65_E1-50		SM-DD44G_S09_E1-50	SM-DD461_S139_E1-50						SM-GE62V_S102_E1-50			SM-GE62X_S020_E1-50		SM-DD44Y_S49_E1-50	SM-EBKEC_S057_E1-50	SM-DD458_S76_E1-50		SM-GE62Y_S068_E1-50	SM-DAIH3_S27_E1-50	SM-GE63M_S059_E1-50	SM-DD45X_S016_E1-50
	SM-DD44E_S21_E1-50	SM-DD45X_S114_E1-50			SM-DAIHF_S66_E1-50		SM-DD44G_S14_E1-50	SM-DD461_S161_E1-50						SM-GE62V_S108_E1-50			SM-GE62X_S023_E1-50		SM-DD44Y_S55_E1-50	SM-GE63A_S092_E1-50	SM-DD459_S02_E1-50		SM-GE62Y_S070_E1-50	SM-DAIH3_S46_E1-50	SM-GE63M_S077_E1-50	SM-DD45X_S032_E1-50
	SM-DD44E_S33_E1-50	SM-DD45X_S118_E1-50			SM-DAIHF_S68_E1-50		SM-DD44G_S49_E1-50	SM-DD461_S165_E1-50						SM-GE62V_S110_E1-50			SM-GE62X_S027_E1-50		SM-DD44Z_S26_E1-50	SM-GE63A_S153_E1-50	SM-DD459_S22_E1-50		SM-GE62Y_S077_E1-50	SM-DAIH4_S54_E1-50	SM-GE63M_S121_E1-50	SM-DD45X_S040_E1-50
	SM-DD44E_S34_E1-50	SM-DD45X_S131_E1-50			SM-DAIHF_S70_E1-50		SM-DD44J_S04_E1-50	SM-DD461_S173_E1-50						SM-GE62V_S139_E1-50			SM-GE62X_S036_E1-50		SM-DD44Z_S35_E1-50	SM-GE63A_S154_E1-50	SM-DD459_S38_E1-50		SM-GE62Z_S036_E1-50	SM-DAIH4_S65_E1-50	SM-GE63M_S127_E1-50	SM-DD45X_S056_E1-50
	SM-DD44E_S37_E1-50	SM-DD461_S114_E1-50			SM-DAIHF_S71_E1-50		SM-DD44K_S03_E1-50	SM-DD462_S034_E1-50						SM-GE62W_S033_E1-50			SM-GE62X_S094_E1-50		SM-DD44Z_S44_E1-50	SM-GE63A_S166_E1-50	SM-DD459_S65_E1-50		SM-GE632_S017_E1-50	SM-DAIH4_S77_E1-50	SM-GE63M_S141_E1-50	SM-DD45X_S072_E1-50
	SM-DD44E_S38_E1-50	SM-DD461_S124_E1-50			SM-DAIHF_S81_E1-50		SM-DD44K_S06_E1-50	SM-DD462_S051_E1-50						SM-GE62W_S053_E1-50			SM-GE62X_S178_E1-50		SM-DD44Z_S47_E1-50	SM-GE62U_S044_E1-50	SM-DD459_S67_E1-50		SM-GE632_S018_E1-50	SM-DAIHF_S20_E1-50	SM-DAIGD_S34_E1-50	SM-DD45X_S128_E1-50
	SM-DD44E_S42_E1-50	SM-DD462_S018_E1-50			SM-DAIHJ_S34_E1-50		SM-DD44K_S25_E1-50	SM-DD462_S052_E1-50						SM-GE62W_S126_E1-50			SM-GE62X_S181_E1-50		SM-DD44Z_S60_E1-50	SM-GE62U_S049_E1-50	SM-DD45A_S25_E1-50		SM-GE632_S119_E1-50	SM-DAIHJ_S37_E1-50	SM-DAIGZ_S03_E1-50	SM-DD461_S112_E1-50
	SM-DD44E_S43_E1-50	SM-DD462_S021_E1-50			SM-DAIHJ_S35_E1-50		SM-DD44K_S28_E1-50	SM-DD462_S057_E1-50						SM-GE62W_S129_E1-50			SM-GE632_S123_E1-50		SM-DD452_S74_E1-50	SM-GE62U_S050_E1-50	SM-DD45A_S27_E1-50		SM-GE62R_S015_E1-50	SM-DAIHJ_S44_E1-50	SM-DAIH1_S15_E1-50	SM-DD461_S136_E1-50
	SM-DD44E_S44_E1-50	SM-DD462_S030_E1-50			SM-DAIHK_S27_E1-50		SM-DD44K_S39_E1-50	SM-DD462_S074_E1-50						SM-GE62W_S138_E1-50			SM-GE62Q_S132_E1-50		SM-DD452_S77_E1-50	SM-GE62U_S052_E1-50	SM-DD45B_S19_E1-50		SM-GE62S_S012_E1-50	SM-DAIHK_S28_E1-50	SM-DAIHK_S66_E1-50	SM-DD461_S144_E1-50
	SM-DD44E_S47_E1-50	SM-DD462_S114_E1-50			SM-DAIHK_S41_E1-50		SM-DD44V_S04_E1-50	SM-DD462_S077_E1-50						SM-GE62W_S141_E1-50			SM-GE63X_S138_E1-50		SM-DD452_S87_E1-50	SM-GE62U_S065_E1-50	SM-DD45F_S039_E1-50		SM-GE62S_S013_E1-50	SM-DD43K_S10_E1-50	SM-DD43Z_S15_E1-50	SM-DD462_S032_E1-50
	SM-DD44E_S50_E1-50	SM-DD466_S111_E1-50			SM-DAIHK_S43_E1-50		SM-DD44W_S07_E1-50	SM-DD462_S130_E1-50						SM-GE62X_S025_E1-50					SM-DD453_S68_E1-50	SM-GE62U_S139_E1-50	SM-DD45F_S050_E1-50		SM-GE63X_S191_E1-50	SM-DD43K_S38_E1-50	SM-DD445_S04_E1-50	SM-DD462_S048_E1-50
	SM-DD44E_S51_E1-50	SM-DD467_S067_E1-50			SM-DAIHK_S55_E1-50		SM-DD44Y_S06_E1-50	SM-DD462_S137_E1-50						SM-GE62X_S052_E1-50					SM-DD453_S82_E1-50	SM-GE62U_S141_E1-50	SM-DD45F_S115_E1-50		SM-DAIFJ_S95_E1-50	SM-DD43K_S44_E1-50	SM-DD447_S12_E1-50	SM-DD462_S080_E1-50
	SM-DD44E_S53_E1-50	SM-DD467_S079_E1-50			SM-DD43J_S74_E1-50		SM-DD44Y_S07_E1-50	SM-DD462_S138_E1-50						SM-GE62X_S106_E1-50					SM-DD453_S85_E1-50	SM-GE62U_S145_E1-50	SM-DD45F_S150_E1-50		SM-DAIFK_S67_E1-50	SM-DD43U_S37_E1-50	SM-DD457_S59_E1-50	SM-DD462_S088_E1-50
	SM-DD44G_S05_E1-50	SM-EBKEC_S129_E1-50			SM-DD43J_S76_E1-50		SM-DD451_S73_E1-50	SM-DD462_S139_E1-50						SM-GE62X_S138_E1-50					SM-DD453_S89_E1-50	SM-GE62U_S148_E1-50	SM-DD45F_S167_E1-50		SM-DAIFZ_S82_E1-50	SM-DD43U_S51_E1-50	SM-DD45F_S145_E1-50	SM-DD462_S144_E1-50
	SM-DD44G_S34_E1-50	SM-EBKEC_S133_E1-50			SM-DD43J_S77_E1-50		SM-DD451_S74_E1-50	SM-DD462_S146_E1-50						SM-GE62X_S139_E1-50					SM-DD454_S65_E1-50	SM-GE62U_S150_E1-50	SM-DD45G_S070_E1-50		SM-DAIGD_S29_E1-50	SM-DD43U_S60_E1-50	SM-DD45F_S155_E1-50	SM-DD462_S160_E1-50
	SM-DD44G_S36_E1-50	SM-EBKEC_S145_E1-50			SM-DD43J_S78_E1-50		SM-DD451_S95_E1-50	SM-DD462_S178_E1-50						SM-GE62Y_S010_E1-50					SM-DD454_S74_E1-50	SM-GE62U_S157_E1-50	SM-DD45G_S166_E1-50		SM-DAIGH_S33_E1-50	SM-DD43Z_S45_E1-50	SM-DD461_S125_E1-50	SM-DD465_S107_E1-50
	SM-DD44G_S38_E1-50	SM-EBKEC_S146_E1-50			SM-DD43J_S87_E1-50		SM-DD454_S54_E1-50	SM-DD462_S183_E1-50						SM-GE62Y_S018_E1-50					SM-DD454_S93_E1-50	SM-GE62V_S030_E1-50	SM-DD45H_S085_E1-50		SM-DAIGM_S89_E1-50	SM-DD43Z_S50_E1-50	SM-DD466_S100_E1-50	SM-DD467_S064_E1-50
	SM-DD44G_S44_E1-50	SM-EBKEC_S149_E1-50			SM-DD43J_S89_E1-50		SM-DD455_S65_E1-50	SM-DD467_S148_E1-50						SM-GE62Z_S140_E1-50					SM-DD454_S94_E1-50	SM-GE62V_S051_E1-50	SM-DD45N_S165_E1-50		SM-DAIGT_S10_E1-50	SM-DD441_S59_E1-50	SM-EBKEC_S125_E1-50	SM-DD467_S080_E1-50
	SM-DD44G_S47_E1-50	SM-EBKEC_S153_E1-50			SM-DD43J_S92_E1-50		SM-DD458_S20_E1-50	SM-DD467_S167_E1-50						SM-GE62Z_S172_E1-50					SM-DD455_S76_E1-50	SM-GE62V_S142_E1-50	SM-DD45N_S173_E1-50		SM-DAIH1_S30_E1-50	SM-DD446_S29_E1-50	SM-EBKEE_S124_E1-50	SM-DD467_S096_E1-50
	SM-DD44G_S51_E1-50	SM-EBKEC_S155_E1-50			SM-DD43K_S34_E1-50		SM-DD458_S65_E1-50	SM-DD467_S171_E1-50						SM-GE632_S034_E1-50					SM-DD455_S81_E1-50	SM-GE62V_S153_E1-50	SM-DD45V_S081_E1-50		SM-DAIH2_S14_E1-50	SM-DD446_S43_E1-50	SM-GE634_S145_E1-50	SM-DD467_S152_E1-50
	SM-DD44G_S52_E1-50	SM-EBKEC_S159_E1-50			SM-DD43K_S50_E1-50		SM-DD458_S73_E1-50	SM-DD468_S053_E1-50						SM-GE62Q_S141_E1-50					SM-DD456_S51_E1-50	SM-GE62W_S037_E1-50	SM-DD45V_S139_E1-50		SM-DAIH2_S15_E1-50	SM-DD446_S61_E1-50	SM-GE63A_S113_E1-50	SM-DD467_S168_E1-50
	SM-DD44G_S55_E1-50	SM-EBKED_S001_E1-50			SM-DD43K_S73_E1-50		SM-DD459_S20_E1-50	SM-DD468_S058_E1-50						SM-GE62R_S107_E1-50					SM-DD456_S65_E1-50	SM-GE62W_S046_E1-50	SM-DD45W_S035_E1-50		SM-DAIHF_S28_E1-50	SM-DD446_S63_E1-50	SM-GE62Y_S122_E1-50	SM-DD467_S176_E1-50
	SM-DD44I_S09_E1-50	SM-EBKED_S014_E1-50			SM-DD43K_S75_E1-50		SM-DD459_S29_E1-50	SM-EBKEB_S098_E1-50						SM-GE62R_S123_E1-50					SM-DD456_S67_E1-50	SM-GE62W_S050_E1-50	SM-DD45X_S103_E1-50		SM-DD43I_S31_E1-50	SM-DD44J_S73_E1-50	SM-GE632_S004_E1-50	SM-DD468_S064_E1-50
	SM-DD44J_S25_E1-50	SM-EBKED_S015_E1-50			SM-DD43K_S77_E1-50		SM-DD45B_S04_E1-50	SM-EBKEB_S109_E1-50						SM-GE62R_S127_E1-50					SM-DD457_S87_E1-50	SM-GE62W_S114_E1-50	SM-DD45X_S116_E1-50		SM-DD43I_S33_E1-50	SM-DD44X_S44_E1-50	SM-GE63X_S187_E1-50	SM-EBKE9_S008_E1-50
	SM-DD44J_S26_E1-50	SM-EBKED_S022_E1-50			SM-DD43K_S82_E1-50		SM-DD45E_S044_E1-50	SM-EBKEB_S116_E1-50						SM-GE62R_S142_E1-50					SM-DD457_S90_E1-50	SM-GE62W_S147_E1-50	SM-DD461_S175_E1-50		SM-DD43I_S54_E1-50	SM-DD44X_S47_E1-50	SM-GE63M_S001_E1-50	SM-EBKE9_S128_E1-50
	SM-DD44J_S27_E1-50	SM-EBKED_S089_E1-50			SM-DD43K_S83_E1-50		SM-DD45F_S116_E1-50	SM-EBKEB_S119_E1-50						SM-GE62S_S033_E1-50					SM-DD457_S94_E1-50	SM-GE62W_S148_E1-50	SM-DD462_S023_E1-50		SM-DD43K_S12_E1-50	SM-DD456_S63_E1-50	SM-GE63M_S113_E1-50	SM-EBKEA_S016_E1-50
	SM-DD44J_S28_E1-50	SM-EBKED_S098_E1-50			SM-DD43K_S85_E1-50		SM-DD45F_S162_E1-50	SM-EBKEB_S139_E1-50						SM-GE62S_S042_E1-50					SM-DD458_S46_E1-50	SM-GE62W_S189_E1-50	SM-DD462_S026_E1-50		SM-DD43P_S77_E1-50	SM-DD456_S68_E1-50	SM-GE63M_S138_E1-50	SM-EBKEA_S040_E1-50
	SM-DD44J_S29_E1-50	SM-EBKED_S103_E1-50			SM-DD43K_S89_E1-50		SM-DD45F_S175_E1-50	SM-EBKEC_S014_E1-50						SM-GE63X_S007_E1-50					SM-DD458_S49_E1-50	SM-GE62X_S041_E1-50	SM-DD462_S031_E1-50		SM-DD43U_S28_E1-50	SM-DD45B_S33_E1-50	SM-DAIGE_S52_E1-50	SM-EBKEA_S128_E1-50
	SM-DD44J_S31_E1-50	SM-EBKED_S119_E1-50			SM-DD43K_S92_E1-50		SM-DD45H_S173_E1-50	SM-EBKEC_S020_E1-50						SM-GE63X_S150_E1-50					SM-DD458_S50_E1-50	SM-GE62X_S042_E1-50	SM-DD462_S050_E1-50		SM-DD441_S34_E1-50	SM-DD45E_S063_E1-50	SM-DAIGE_S54_E1-50	SM-EBKEB_S016_E1-50
	SM-DD44J_S44_E1-50	SM-EBKEE_S002_E1-50			SM-DD43U_S66_E1-50		SM-DD45V_S035_E1-50	SM-EBKEC_S021_E1-50						SM-GE63Y_S093_E1-50					SM-DD458_S60_E1-50	SM-GE62X_S109_E1-50	SM-DD462_S189_E1-50		SM-DD441_S46_E1-50	SM-DD45F_S034_E1-50	SM-DAIGE_S59_E1-50	SM-EBKEB_S056_E1-50
	SM-DD44J_S45_E1-50	SM-EBKEE_S005_E1-50			SM-DD441_S62_E1-50		SM-DD45V_S058_E1-50	SM-EBKEC_S097_E1-50											SM-DD458_S93_E1-50	SM-GE62X_S121_E1-50	SM-DD467_S083_E1-50		SM-DD445_S34_E1-50	SM-DD45F_S063_E1-50	SM-DAIGE_S63_E1-50	SM-EBKEB_S112_E1-50
	SM-DD44J_S52_E1-50	SM-EBKEE_S007_E1-50			SM-DD441_S63_E1-50		SM-DD45V_S075_E1-50	SM-EBKEC_S107_E1-50											SM-DD459_S36_E1-50	SM-GE62X_S131_E1-50	SM-EBKEA_S029_E1-50		SM-DD44F_S06_E1-50	SM-DD45G_S106_E1-50	SM-DAIGS_S67_E1-50	SM-EBKEB_S120_E1-50
	SM-DD44J_S54_E1-50	SM-EBKEE_S019_E1-50			SM-DD445_S65_E1-50		SM-DD45V_S087_E1-50	SM-EBKEC_S111_E1-50											SM-DD45A_S54_E1-50	SM-GE62X_S147_E1-50	SM-EBKEC_S150_E1-50		SM-DD45V_S178_E1-50	SM-DD45Q_S171_E1-50	SM-DAIGT_S38_E1-50	SM-EBKEC_S032_E1-50
	SM-DD44J_S55_E1-50	SM-EBKEE_S099_E1-50			SM-DD446_S27_E1-50		SM-DD45V_S156_E1-50	SM-EBKEC_S119_E1-50											SM-DD45A_S61_E1-50	SM-GE62X_S150_E1-50	SM-EBKED_S004_E1-50		SM-DD462_S020_E1-50	SM-DD45V_S182_E1-50	SM-DAIH2_S23_E1-50	SM-EBKEC_S112_E1-50
	SM-DD44K_S26_E1-50	SM-EBKEE_S101_E1-50			SM-DD446_S49_E1-50		SM-DD45V_S165_E1-50	SM-EBKED_S027_E1-50											SM-DD45B_S37_E1-50	SM-GE62Y_S005_E1-50	SM-EBKED_S108_E1-50		SM-DD462_S132_E1-50	SM-DD45W_S142_E1-50	SM-DAIH4_S14_E1-50	SM-EBKED_S048_E1-50
	SM-DD44K_S27_E1-50	SM-EBKEE_S103_E1-50			SM-DD446_S55_E1-50		SM-DD45V_S186_E1-50	SM-EBKED_S028_E1-50											SM-DD45B_S38_E1-50	SM-GE62Y_S012_E1-50	SM-EBKEE_S027_E1-50		SM-EBKED_S010_E1-50	SM-DD45X_S070_E1-50	SM-DD43O_S60_E1-50	SM-EBKED_S086_E1-50
	SM-DD44K_S29_E1-50	SM-EBKEE_S110_E1-50			SM-DD446_S66_E1-50		SM-DD45V_S190_E1-50	SM-EBKED_S029_E1-50											SM-DD45B_S39_E1-50	SM-GE62Y_S022_E1-50	SM-EBKEE_S109_E1-50		SM-EBKEE_S014_E1-50	SM-DD461_S109_E1-50	SM-DD43T_S41_E1-50	SM-EBKED_S088_E1-50
	SM-DD44K_S30_E1-50	SM-EBKEE_S117_E1-50			SM-DD446_S73_E1-50		SM-DD45W_S041_E1-50	SM-EBKED_S031_E1-50											SM-DD45B_S42_E1-50	SM-GE62Y_S034_E1-50	SM-EBKEE_S111_E1-50		SM-GE638_S098_E1-50	SM-DD461_S162_E1-50	SM-DD44J_S09_E1-50	SM-EBKED_S112_E1-50
	SM-DD44K_S33_E1-50	SM-EBKEE_S126_E1-50			SM-DD44F_S33_E1-50		SM-DD45W_S063_E1-50	SM-EBKED_S033_E1-50											SM-DD45B_S47_E1-50	SM-GE62Y_S035_E1-50	SM-EBKEE_S130_E1-50		SM-DD43J_S81_E1-50	SM-DD461_S164_E1-50	SM-DD451_S41_E1-50	SM-EBKED_S120_E1-50
[truncated: 526 more rows]

[truncated: 3 more sheets: CellLists FigS4, hL45ITvSetC, hL5vSetC]
